# Supplementary material for: DNA methylation patterns in peripheral blood mononuclear cells from Holstein cattle with variable milk yield
Source: BMC Genomics. 2018 Oct 11;19:744. doi: 10.1186/s12864-018-5124-9 (PMC6182825; doi:10.1186/s12864-018-5124-9)
Supplement: Supplementary file 1 — Table S1. Chromosome, start nucleotide, end nucleotide, length, summit, tags, Log P, and fold enrichment of significant peaks for Farm 1, case. DNA methylation peak information for Farm 1, case. (XLSX 14158 kb) [file 12864_2018_5124_MOESM1_ESM.xlsx]

## Sheet: S1
Table S1. Chromosome, start nucleotide, end nucleotide, length, summit, tags, Log_P, and fold enrichment of significant peaks for Farm 1 Case.
Genomic coordinates correspond to: UMD_3.1 (http://www.ncbi.nlm.nih.gov/assembly/GCA_000003055.4)
Chromosome	start	end	length	summit	tags	Log_P	fold_enrichment
chr1	51192	52368	1177	685	63	126.56	7.65
chr1	48469	49192	739	233	118	366.73	11.61
chr1	42260	42939	680	358	76	246.73	10.64
chr1	66185	67408	1224	670	135	184.13	6.73
chr1	34261	36069	1809	1092	101	95.02	4.59
chr1	81338	84077	2740	536	133	64.71	7.14
chr1	88560	89802	1243	702	71	50.32	5.24
chr1	93249	93823	575	203	32	89.64	7.39
chr1	111646	112302	657	330	75	330.1	12.97
chr1	123296	124273	978	410	38	62.8	6.16
chr1	130088	130741	654	322	37	103.45	7.64
chr1	138098	139318	1221	526	82	120.62	7.39
chr1	153412	154392	981	389	55	91.74	4.81
chr1	163087	163574	488	245	31	50.55	4.47
chr1	164001	164747	747	494	88	244.71	9.43
chr1	167961	169017	1057	486	86	161.28	5.32
chr1	170548	171775	1228	578	77	59.02	6.63
chr1	173020	173811	792	456	53	79.96	6.31
chr1	176166	177035	871	336	36	58.23	6.59
chr1	177811	178314	504	256	31	97.2	7.39
chr1	181886	182872	987	608	38	52.59	4.94
chr1	187575	188615	1041	430	93	147.25	8.98
chr1	192065	193019	955	261	86	82.16	6.47
chr1	196166	197233	1068	788	57	98.64	5.37
chr1	214109	215511	1403	1073	56	73.49	4.27
chr1	210604	212060	1457	1251	82	96.94	6.96
chr1	207584	208312	729	277	62	162.88	8.98
chr1	204208	205400	1193	354	83	87.77	5.93
chr1	203007	203838	832	539	58	51.26	4.91
chr1	230803	231320	518	274	29	83.09	6.9
chr1	242995	243609	615	247	37	110.98	7.39
chr1	244172	244857	686	355	31	63.79	6.43
chr1	247825	249147	1323	699	121	245.49	10.92
chr1	251865	252554	690	439	39	87.36	6.66
chr1	257359	258498	1140	676	126	105.16	5.21
chr1	258646	260116	1471	632	136	61.22	4.74
chr1	263994	265342	1347	691	64	64.26	5.72
chr1	266988	269484	2497	1199	260	210.78	6.66
chr1	270660	271916	1257	643	93	54.04	3.76
chr1	274840	275948	1109	459	85	65.51	6.4
chr1	277129	279317	2189	1486	161	104.72	4.35
chr1	284220	284872	653	250	53	134.88	8.23
chr1	293450	295410	1961	574	152	140.39	4.66
chr1	301231	302650	1420	775	79	126.36	6.29
chr1	304838	306065	1228	531	183	260.57	9.2
chr1	310743	312122	1380	538	125	78.24	5.11
chr1	317680	318811	1132	632	91	65.89	6.15
chr1	320998	322191	1194	780	130	149.43	7.04
chr1	322280	322807	528	247	100	256.51	7.47
chr1	327818	328462	645	275	44	112.84	7.75
chr1	330022	331015	994	440	55	77.17	4.41
chr1	340856	341932	1077	497	89	79.79	5.76
chr1	342202	343138	937	248	100	77.25	6.2
chr1	344133	345031	899	624	74	69.14	5.36
chr1	352629	353939	1311	716	76	119.61	6.99
chr1	356802	358132	1332	590	70	79	7.06
chr1	360578	363439	2862	603	289	126.2	4.96
chr1	367427	368510	1084	472	38	52.46	6.9
chr1	370881	372079	1199	588	55	111.16	9.36
chr1	378026	380394	2369	1343	272	245.61	5.69
chr1	385471	387243	1773	1150	119	86.77	8.86
chr1	389958	391053	1096	512	75	86	5.72
chr1	400330	400941	612	399	53	98.23	6.26
chr1	401413	402284	872	250	88	171.36	9.77
chr1	414088	415500	1413	809	86	123.67	8.54
chr1	431218	431954	737	249	37	67.25	5.04
chr1	437779	438850	1076	333	114	267.38	9.82
chr1	442568	443646	1080	682	115	273.62	8.26
chr1	452135	453855	1721	855	110	120.98	5.1
chr1	460119	461112	994	392	62	108.14	8.97
chr1	465050	467021	1972	1319	221	181.72	6.75
chr1	470090	471108	1019	339	71	61.47	5.37
chr1	473131	475455	2325	1974	132	60.57	4.8
chr1	480268	481614	1347	700	99	192.3	11.83
chr1	485737	486762	1026	332	95	163.96	7.31
chr1	494291	495479	1189	513	101	167.67	11.1
chr1	497504	498073	570	329	29	74.09	6.65
chr1	500329	501552	1224	618	74	134.45	12.29
chr1	507249	508379	1131	433	69	113.03	6.75
chr1	516608	518028	1421	842	102	153.31	5.86
chr1	523614	524572	959	584	42	53.93	5.56
chr1	528997	529825	830	416	102	372.58	11.23
chr1	560090	561043	954	281	65	67.25	6.47
chr1	558746	559592	847	599	82	153.81	8.57
chr1	543260	544205	946	650	51	59.05	5.58
chr1	532816	533862	1047	692	89	108.83	7.99
chr1	775360	776936	1577	233	95	133.1	8.22
chr1	789976	790837	862	616	83	158.4	7.21
chr1	805443	806227	785	245	34	67.93	7.64
chr1	811328	811881	554	327	33	60.7	5.41
chr1	818754	820829	2076	734	254	207.1	9.1
chr1	824451	825666	1218	634	61	113.13	11.39
chr1	828582	829104	523	273	35	118.45	8.13
chr1	847723	848544	822	266	101	212.19	8.95
chr1	849069	849637	569	301	46	53.47	4.09
chr1	853096	853983	888	522	40	82.3	5.91
chr1	857834	859091	1258	312	175	332.76	9.21
chr1	866255	866898	644	232	30	67.94	6.65
chr1	874016	874816	801	391	41	69.72	5.18
chr1	878233	879358	1126	451	57	96.54	7.19
chr1	886194	887328	1135	449	78	99.66	5.76
chr1	894818	895758	941	375	169	495.71	8.76
chr1	899394	900260	867	540	36	56.47	6.66
chr1	905618	906413	796	553	49	119.17	6.66
chr1	908465	910793	2329	1642	170	111.34	5.88
chr1	913956	915189	1234	678	120	193.8	7.61
chr1	917134	918184	1051	425	101	92.67	6.56
chr1	919473	920700	1228	799	161	340.98	10.79
chr1	925278	927180	1903	1169	249	191.96	8.23
chr1	930865	932172	1308	577	87	88.39	5.51
chr1	934227	935261	1035	719	102	238.56	8.62
chr1	941175	943958	2784	498	372	185.3	4.73
chr1	949994	952354	2361	448	260	220.69	6.8
chr1	953295	954499	1205	924	127	111.26	4.71
chr1	956833	957396	563	349	46	138.41	8.33
chr1	960677	961085	409	205	27	109.59	6.65
chr1	968316	968873	558	250	44	90.56	5.9
chr1	975711	976351	641	242	30	68.37	4.68
chr1	981899	982948	1050	505	54	90.05	8.14
chr1	990418	991993	1576	862	144	163.6	7.03
chr1	1000407	1003625	3219	1092	219	53.06	4.94
chr1	1007282	1008564	1283	617	73	99.03	10.04
chr1	1010562	1011279	718	329	63	181.56	10.41
chr1	1014885	1015341	457	229	38	135.56	7.36
chr1	1026222	1027447	1226	883	256	706.18	8.48
chr1	1029730	1030592	864	548	54	161.99	11.08
chr1	1032810	1035553	2744	773	246	165.67	5.56
chr1	1038626	1039431	806	448	49	127.34	7.99
chr1	1049348	1049869	522	275	26	66.01	6.16
chr1	1053893	1054398	506	249	35	122.47	8.38
chr1	1057249	1058344	1096	566	90	252.26	8.05
chr1	1061605	1062505	901	591	44	99.91	9.36
chr1	1065045	1065752	710	477	50	159.53	10.57
chr1	1068068	1069222	1155	681	83	176.1	12.56
chr1	1070775	1072329	1555	1109	248	364.57	10.13
chr1	1079928	1080717	790	305	51	112.26	8.5
chr1	1087454	1088418	965	470	82	212.42	11.69
chr1	1090885	1092843	1959	747	185	183.29	8.89
chr1	1100431	1101080	650	320	90	358.94	13.02
chr1	1106288	1107335	1048	391	52	69.4	3.71
chr1	1112535	1113798	1267	611	99	265.9	13.05
chr1	1124977	1126844	1868	471	103	148.37	5.89
chr1	1139138	1139786	649	405	27	53.25	5.42
chr1	1143461	1144252	792	546	50	77.15	5.84
chr1	1147093	1147949	857	250	49	58.82	6.2
chr1	1149051	1149842	792	445	56	78	5.23
chr1	1153807	1154562	756	251	71	209.15	7.58
chr1	1158873	1160201	1329	961	69	98.73	5.49
chr1	1162189	1164356	2168	864	171	144.88	9.54
chr1	1165214	1166081	868	578	57	74.44	7.09
chr1	1169382	1171953	2572	1919	206	106.74	5.21
chr1	1183686	1184591	906	316	58	111.76	8.29
chr1	1192918	1193984	1067	457	54	58.77	5.65
chr1	1195509	1196406	898	322	49	52.55	3.72
chr1	1200962	1201914	953	512	36	57.36	6.65
chr1	1207030	1207568	539	281	46	169.66	9.56
chr1	1212345	1213190	846	556	160	560.75	14.45
chr1	1233195	1233766	572	335	37	120.04	8.62
chr1	1240255	1241390	1136	496	175	508.31	10.35
chr1	1251431	1252475	1045	593	278	477.67	7.99
chr1	1253707	1254997	1291	640	208	50.2	4.67
chr1	1256203	1257350	1148	538	171	162.18	6.53
chr1	1272577	1273734	1158	675	114	231.38	9.52
chr1	1283079	1284119	1041	661	154	328.86	10.18
chr1	1290901	1291584	684	234	65	247.75	12.48
chr1	1302937	1303617	681	247	37	98.6	8.87
chr1	1308319	1309626	1309	660	100	146.02	10.2
chr1	1310915	1311554	640	390	41	60.61	4.94
chr1	1316836	1318461	1626	760	150	217.67	9.72
chr1	1321773	1322609	837	592	57	116.28	7.03
chr1	1329649	1330718	1070	510	171	345.38	7.06
chr1	1334437	1335847	1411	680	115	130.98	6.59
chr1	1340091	1341417	1327	868	83	103.15	7.82
chr1	1344443	1345516	1074	669	82	97.09	8.04
chr1	1356907	1357931	1025	548	42	74.32	8.13
chr1	1371084	1371651	568	333	41	146.95	9.61
chr1	1381259	1383184	1926	666	252	206.63	4.85
chr1	1389328	1389882	555	258	72	122.22	5.24
chr1	1390062	1391009	948	390	133	246.06	9.56
chr1	1405207	1406255	1049	380	59	131.99	7.6
chr1	1412503	1414233	1731	1438	190	247.17	7.58
chr1	1429937	1431344	1408	661	119	86.41	5.95
chr1	1435880	1437012	1133	630	97	129.45	5.13
chr1	1440575	1441529	955	252	118	144.39	5.86
chr1	1447346	1448441	1096	508	67	107.48	9.07
chr1	1452574	1454147	1574	553	102	182.36	5.53
chr1	1461515	1462456	942	300	124	414.77	13.49
chr1	1465088	1466246	1160	230	62	115.1	4.84
chr1	1467747	1469986	2240	666	293	219.83	7.06
chr1	1475885	1478152	2269	1505	280	227.16	7.51
chr1	1479619	1482366	2748	2278	338	182.54	6.05
chr1	1485371	1487109	1739	1114	104	62.85	5.81
chr1	1503176	1504089	914	251	68	150.58	10.87
chr1	1523188	1523818	631	361	33	85.38	7.39
chr1	1528874	1530181	1309	556	99	109.72	6.73
chr1	1531611	1532432	822	374	55	114	7.73
chr1	1534399	1536813	2415	1813	196	158.44	8.02
chr1	1539353	1540445	1093	654	52	63.97	7.06
chr1	1547458	1548312	855	249	39	82.02	9.11
chr1	1551465	1552310	846	604	61	184.42	11.94
chr1	1555795	1556676	883	499	43	84.26	7.11
chr1	1558595	1559818	1224	570	118	221.44	9.12
chr1	1564119	1565600	1484	638	134	124.19	5.98
chr1	1570420	1571401	982	642	83	170.45	6.82
chr1	1576051	1577359	1308	471	92	110.24	6.38
chr1	1580106	1581153	1048	547	56	92.88	9.51
chr1	1583450	1585242	1794	275	155	211.49	11.48
chr1	1589123	1590129	1007	357	45	89.91	8.87
chr1	1592519	1593082	564	250	51	158.44	7.87
chr1	1595721	1596550	830	447	36	61.86	5.84
chr1	1598676	1599712	1037	544	49	56.98	7.39
chr1	1603498	1604457	960	361	47	82.87	8.74
chr1	1607667	1608442	776	479	156	515.79	10.24
chr1	1611615	1612602	988	681	66	123.95	9.64
chr1	1618098	1619244	1147	500	147	204.31	6.76
chr1	1623967	1625170	1204	480	60	100.03	7.06
chr1	1628402	1629707	1306	687	98	244.89	11.16
chr1	1633288	1633967	680	432	29	58.41	4.68
chr1	1639829	1642215	2387	1094	189	86.78	7.87
chr1	1644495	1645945	1451	711	124	132.69	6.98
chr1	1653023	1653518	496	249	29	85.34	7.14
chr1	1655801	1658072	2272	1622	139	82.16	4.89
chr1	1659443	1661272	1830	631	96	57.81	3.93
chr1	1665021	1665481	461	231	27	85.34	6.65
chr1	1667501	1669818	2320	521	129	121.89	4.58
chr1	1670661	1671637	977	385	101	146.66	5.66
chr1	1675052	1675853	806	421	113	402.77	11.89
chr1	1678989	1680252	1264	577	51	55.47	5.09
chr1	1682325	1684434	2110	363	144	97.77	6.55
chr1	1687187	1689049	1863	742	164	156.74	7.48
chr1	1691178	1691976	799	461	53	95.39	7.29
chr1	1695741	1696535	795	525	32	57.89	6.65
chr1	1697401	1697876	476	239	24	63.32	5.91
chr1	1700076	1701994	1923	349	127	103.79	5.22
chr1	1705551	1706760	1210	758	57	80.99	5.23
chr1	1708801	1709953	1153	487	133	118.64	6.81
chr1	1711288	1714158	2871	1433	309	85.46	4.98
chr1	1717264	1718488	1225	617	74	82.63	7.91
chr1	1723481	1725246	1766	685	146	156.85	8.11
chr1	1728506	1729566	1061	599	54	57.5	7.72
chr1	1731853	1733011	1159	462	122	190.98	9.98
chr1	1738381	1739504	1134	744	131	189.03	6.45
chr1	1744609	1746412	1804	506	127	172.03	5.17
chr1	1747886	1748626	741	303	67	70.97	4.76
chr1	1749023	1750308	1286	1040	86	67.19	4.38
chr1	1781513	1782241	729	480	36	85.42	6.4
chr1	1785394	1786298	905	508	75	74.2	5.65
chr1	1788911	1789986	1076	399	97	75.97	6.56
chr1	1796725	1797629	905	339	97	218.84	9.16
chr1	1800913	1801732	820	218	42	82.09	7.99
chr1	1806721	1808265	1545	570	138	114.85	5.77
chr1	1809129	1809914	786	304	76	68.33	4.65
chr1	1830507	1831537	1031	530	60	164.2	8.13
chr1	1834333	1834978	646	375	62	180.71	8.7
chr1	1835644	1836189	546	228	37	75.75	5.91
chr1	1842396	1843521	1126	520	75	72.01	5.2
chr1	1850069	1851333	1265	616	74	67.11	8.73
chr1	1872983	1874117	1135	667	53	86.46	6.73
chr1	1887342	1888275	935	574	97	243.19	11.94
chr1	1888520	1889023	504	250	37	54.91	4.59
chr1	1894906	1896250	1345	983	148	101.09	6.29
chr1	1897631	1898604	975	270	144	185.77	7.87
chr1	1901046	1901545	500	251	29	76.56	6.51
chr1	1909300	1910013	714	242	30	58.71	4.43
chr1	1916189	1917054	866	471	54	72.35	6.35
chr1	1920622	1922340	1719	1176	85	82.98	6.11
chr1	1924233	1924765	533	282	38	102.38	7.03
chr1	1931284	1932554	1271	639	70	74.16	5.67
chr1	1934722	1935472	751	539	46	137.14	10.84
chr1	1939851	1941034	1184	638	53	50.01	3.65
chr1	1945987	1947730	1744	631	165	54.92	4.56
chr1	1949597	1950709	1113	386	108	124.98	6.88
chr1	1962346	1963162	817	251	31	51.36	6.65
chr1	1966828	1969316	2489	1850	251	115.35	7.28
chr1	1976145	1976728	584	205	26	56.95	5.91
chr1	1980092	1981398	1307	1077	67	122.85	6.44
chr1	1984184	1984779	596	215	30	63.81	6.43
chr1	1987002	1989337	2336	1535	218	179.4	6.51
chr1	1993385	1994073	691	246	37	96.86	7.88
chr1	1996490	1998114	1625	614	115	83.14	6.15
chr1	1998230	1999132	903	227	71	61.93	5.82
chr1	2008273	2009132	860	547	125	394.96	13.57
chr1	2013466	2013971	506	262	30	64.54	5.41
chr1	2014207	2014888	682	249	52	135.68	9.23
chr1	2019381	2020504	1124	687	103	106.95	6.11
chr1	2030961	2031560	600	244	32	74.73	6.22
chr1	2037002	2038418	1421	246	176	323.03	11.21
chr1	2046031	2048476	2447	977	177	84.68	6.35
chr1	2063852	2064625	774	291	53	157.08	7.33
chr1	2074926	2075907	982	286	89	187.44	11.14
chr1	2077445	2078004	560	265	40	68.88	4.98
chr1	2083481	2084542	1062	252	83	127.11	6.63
chr1	2084861	2085764	904	252	62	62.59	6.63
chr1	2088346	2088864	519	256	71	342.71	13.24
chr1	2092269	2093357	1089	589	38	52.02	4.93
chr1	2127276	2128154	879	626	97	151.75	6.99
chr1	2133066	2133644	579	339	78	192.94	7.09
chr1	2135609	2137620	2012	468	233	270.28	9.42
chr1	2138798	2139783	986	697	106	240.43	7.02
chr1	2145269	2145949	681	386	40	111.16	8.57
chr1	2164050	2164670	621	345	40	117.1	8.63
chr1	2166322	2168631	2310	618	179	150.11	6.03
chr1	2170809	2173105	2297	1631	210	185.85	6.36
chr1	2175700	2176320	621	411	37	71.24	6
chr1	2178437	2179388	952	429	138	343.74	10.17
chr1	2188036	2189272	1241	590	156	344.11	15
chr1	2195940	2196585	646	360	171	738.47	12.99
chr1	2203217	2204099	883	510	111	312.42	12.37
chr1	2209231	2210953	1723	398	160	170.76	5.1
chr1	2211615	2213264	1650	702	254	120.54	4.91
chr1	2216041	2216820	780	301	143	121.37	5.34
chr1	2217388	2218331	944	361	128	143.26	6.78
chr1	2221785	2222606	822	204	37	60.32	4.84
chr1	2228939	2229850	912	380	64	129.72	8.37
chr1	2245718	2247081	1364	687	127	175.47	11.15
chr1	2249107	2250423	1317	693	178	201.43	6.27
chr1	2260919	2261835	917	283	146	357.17	11.05
chr1	2262750	2264345	1596	1002	133	65.25	4.58
chr1	2266043	2267529	1487	1201	111	98.77	5.17
chr1	2268019	2268598	580	247	53	67.72	4.72
chr1	2272697	2273530	835	579	68	159.25	10.2
chr1	2275511	2277571	2061	1224	100	68.22	4.01
chr1	2278752	2282289	3538	607	374	54.54	5.02
chr1	2282592	2285193	2602	2051	238	86.15	4.24
chr1	2289914	2291593	1680	339	130	92	5.33
chr1	2293837	2294916	1080	697	143	263.57	9.16
chr1	2299712	2301981	2270	904	312	275.47	6.59
chr1	2304279	2307812	3534	956	352	90.62	5.63
chr1	2318101	2318825	725	374	74	145.41	6.88
chr1	2327347	2329419	2073	1538	137	104.99	6.22
chr1	2332828	2333564	737	470	30	55.97	5.67
chr1	2335949	2336943	995	311	91	163.53	7.34
chr1	2345219	2346130	913	545	125	350.91	9.71
chr1	2356282	2357521	1240	595	59	71.45	8.16
chr1	2361660	2363036	1377	693	76	72.45	4.87
chr1	2364577	2365587	1010	300	110	224.58	9.72
chr1	2368160	2369354	1195	301	73	106.45	5.71
chr1	2374760	2375763	1004	364	62	117.03	9.53
chr1	2379851	2380632	782	363	41	77.07	7.19
chr1	2408300	2409275	976	660	104	57.23	5.77
chr1	2439601	2440447	847	252	79	133.43	7
chr1	2447367	2448782	1416	1056	147	159.98	7.38
chr1	2459481	2460581	1101	681	130	267	11.82
chr1	2465249	2466180	932	296	69	102.65	7.7
chr1	2467142	2469040	1897	1465	127	144.28	9.43
chr1	2479618	2480498	881	243	110	284.59	9.01
chr1	2482207	2483204	999	629	78	192.42	9.97
chr1	2485920	2486530	611	361	29	67.77	6.4
chr1	2492088	2493266	1179	520	79	168.38	12.4
chr1	2495013	2496017	1005	509	54	54.03	4.12
chr1	2496765	2497915	1151	537	56	55.45	7.71
chr1	2504503	2505256	754	241	88	162.55	7.87
chr1	2507795	2510592	2798	1239	203	57.7	3.95
chr1	2513648	2514866	1219	571	139	151.13	8.11
chr1	2518994	2521485	2492	1291	155	52.77	4.36
chr1	2525288	2525963	676	230	51	105.02	7.31
chr1	2529604	2530216	613	310	47	145.26	8.35
chr1	2530624	2531254	631	246	34	64.2	5.19
chr1	2537948	2538981	1034	291	125	263.05	10.44
chr1	2543759	2544275	517	272	28	77.64	6.65
chr1	2548601	2549722	1122	609	73	135.37	11.22
chr1	2553047	2553796	750	300	37	87.31	7.64
chr1	2557511	2558376	866	466	80	156.19	9.08
chr1	2565135	2565585	451	226	25	79.61	6.16
chr1	2572373	2573302	930	526	75	80.81	6.14
chr1	2582417	2583323	907	490	35	58.11	4.68
chr1	2584962	2585866	905	306	37	56.19	6.88
chr1	2592315	2593320	1007	248	61	174.67	8.38
chr1	2612027	2612706	680	251	28	53.95	5.42
chr1	2614723	2615263	541	236	25	58.08	5.67
chr1	2618854	2621151	2298	541	104	83.69	6.38
chr1	2627657	2629190	1534	521	124	150.74	6.88
chr1	2634990	2635852	863	569	76	111.96	4.54
chr1	2643771	2645118	1348	813	229	405.94	7.2
chr1	2661938	2662694	757	499	55	64.71	4.54
chr1	2675311	2676722	1412	537	168	97.15	5.12
chr1	2682488	2683075	588	256	66	196.18	8.43
chr1	2688991	2690307	1317	384	96	184.34	8.06
chr1	2709689	2710206	518	286	26	55.62	5.37
chr1	2712325	2713785	1461	1165	78	110.55	6.77
chr1	2722117	2722926	811	499	87	137.1	7.38
chr1	2726855	2727514	660	395	69	270.36	11.94
chr1	2729283	2730103	821	577	37	57.31	6.72
chr1	2741281	2742430	1150	477	61	85.61	7.73
chr1	2744402	2745664	1264	632	77	151.23	10.07
chr1	2747529	2748812	1278	669	129	286.31	14.85
chr1	2750887	2751649	763	251	33	64.05	5.3
chr1	2758458	2759357	900	681	40	59.55	4.69
chr1	2761418	2762664	1247	631	89	117.27	5.07
chr1	2768717	2771115	2399	1109	186	108.26	6.91
chr1	2772228	2773069	842	248	57	71.1	6.17
chr1	2775780	2777229	1454	230	72	70.52	4.62
chr1	2777509	2779507	1999	1216	222	137.7	9.76
chr1	2808677	2809423	747	352	59	137.44	6.08
chr1	2818981	2820961	1976	1328	165	156.7	5.73
chr1	2833057	2834540	1484	250	156	60.64	3.43
chr1	2844330	2846147	1818	507	143	89.86	5.48
chr1	2853194	2854346	1154	613	58	62.44	5.85
chr1	2870264	2872730	2467	722	304	200.09	5.56
chr1	2873947	2875043	1097	542	127	102.93	4.26
chr1	2882038	2882801	764	490	45	56.61	5.97
chr1	2886162	2887554	1393	436	130	78.34	4.47
chr1	2890161	2891051	888	621	65	153.32	10.32
chr1	2895062	2895872	811	390	54	70.07	5.47
chr1	2901771	2902787	1017	672	105	58.13	4.29
chr1	2902990	2903808	819	346	99	82.54	5.51
chr1	2906546	2908277	1732	477	155	96.93	6.51
chr1	2913614	2914453	840	593	59	109.9	7.2
chr1	2921416	2922090	675	247	32	51.99	5.87
chr1	2923836	2925218	1383	705	107	52.66	5.9
chr1	2925853	2926737	885	641	70	52.11	5.6
chr1	2929714	2930346	633	249	58	127.93	7.25
chr1	2931741	2932770	1031	698	64	103.09	6.22
chr1	2934620	2935855	1236	988	97	113.76	7.32
chr1	2944728	2945722	994	720	115	313.27	13.6
chr1	2949101	2949594	494	248	38	104.14	6.95
chr1	2950940	2952091	1152	539	53	56.33	8.18
chr1	2956338	2957274	937	686	50	125.41	7.64
chr1	2969858	2970358	501	251	27	74.03	6.65
chr1	2976719	2977744	1026	342	61	57.7	4.05
chr1	2979105	2981031	1927	426	141	59.61	4.32
chr1	2984207	2985340	1134	265	86	88.7	4.12
chr1	2993168	2994514	1347	1111	108	95.38	5.95
chr1	2995844	2997352	1509	953	173	122.53	6.77
chr1	3002161	3003369	1209	457	127	168.72	8.28
chr1	3025852	3026361	510	248	51	197.97	9.88
chr1	3028134	3029434	1301	505	86	91.64	5.25
chr1	3037158	3038052	895	272	38	72.26	8.62
chr1	3040181	3040709	529	294	24	54.88	5.67
chr1	3046568	3047702	1135	470	51	71.45	5.39
chr1	3053523	3054129	607	334	26	50.44	4.71
chr1	3064351	3065002	652	251	48	172.65	9.85
chr1	3074997	3075850	854	496	43	102	9.61
chr1	3083759	3084294	536	245	29	74.36	6.65
chr1	3087827	3088828	1002	635	113	188.92	10.02
chr1	3090401	3091400	1000	407	97	103.41	5.07
chr1	3093264	3094181	918	267	62	76.92	7.22
chr1	3095272	3096179	908	242	53	68.27	5.9
chr1	3110622	3112092	1471	575	125	231.38	11.35
chr1	3115126	3115868	743	248	34	55.95	3.91
chr1	3119489	3120702	1214	382	84	55.23	4.72
chr1	3131999	3132744	746	303	34	70.85	5.54
chr1	3134366	3135202	837	437	37	53.44	4.39
chr1	3137713	3138619	907	474	72	106.7	7.31
chr1	3139087	3140282	1196	313	72	55.8	3.57
chr1	3144099	3145469	1371	958	56	60.79	4.19
chr1	3147837	3148624	788	215	36	55.42	3.99
chr1	3153125	3154398	1275	714	88	57.07	5.9
chr1	3211197	3212563	1367	631	177	322.04	9.88
chr1	3207084	3208640	1557	839	101	85.88	4.94
chr1	3200389	3202122	1734	454	112	78.45	4.09
chr1	3183344	3184657	1314	490	98	75.33	5.56
chr1	3181031	3181603	573	293	55	87.88	5.17
chr1	3177601	3178160	560	250	25	55.43	5.67
chr1	3173272	3175749	2478	941	124	87.37	6.16
chr1	3168817	3170020	1204	289	103	115.43	4.13
chr1	3168035	3168723	689	404	70	130.49	6.7
chr1	3223512	3223913	402	202	25	97.2	6.16
chr1	3231171	3232150	980	498	40	70.93	7.14
chr1	3236448	3237290	843	222	49	113.68	9.56
chr1	3251420	3252026	607	250	51	92.43	6.09
chr1	3254475	3255168	694	251	57	114.26	6.49
chr1	3258558	3259600	1047	274	91	129.63	6.3
chr1	3260203	3261053	852	461	87	120.15	7.16
chr1	3263934	3264792	859	622	38	53.67	5.53
chr1	3266918	3267477	560	281	39	89.47	6.19
chr1	3272098	3273613	1516	1164	75	140.73	6.13
chr1	3279612	3281521	1910	342	115	102.09	7.57
chr1	3289569	3290253	685	248	85	62.52	4.17
chr1	3299798	3300508	710	351	118	393.51	11.14
chr1	3304885	3306438	1559	1137	161	65.75	5.06
chr1	3322385	3323314	930	299	85	215.61	9.66
chr1	3325263	3326326	1064	744	101	75.88	4.34
chr1	3326551	3327913	1363	418	139	117.86	4.72
chr1	3330849	3332527	1679	963	187	284.78	8.88
chr1	3335698	3336986	1289	695	66	63	8.32
chr1	3350499	3352103	1605	1308	127	73.34	5.82
chr1	3354747	3356043	1297	581	107	85.95	6.56
chr1	3362104	3363529	1426	611	182	195.09	7.93
chr1	3367526	3369034	1510	839	86	84.76	4.63
chr1	3372372	3373045	674	372	52	72.6	4.53
chr1	3378641	3379574	934	249	60	85.84	6.87
chr1	3386361	3387715	1355	718	73	51.97	4.05
chr1	3393107	3393559	453	227	26	64.07	5.09
chr1	3395085	3395918	834	584	44	65.49	6.59
chr1	3400175	3402066	1892	462	107	80.2	4.72
chr1	3405008	3406411	1403	703	104	78.98	6.94
chr1	3414065	3415127	1063	725	96	66.81	5.57
chr1	3417379	3419148	1770	354	156	132.79	4.88
chr1	3425803	3426783	981	324	71	150.69	10.21
chr1	3430319	3431440	1122	708	87	130.76	9.26
chr1	3437410	3438166	757	230	40	101.9	9.36
chr1	3440112	3442633	2522	704	352	256.45	6.78
chr1	3452759	3453544	786	512	56	97.71	7.07
chr1	3453748	3454422	675	235	58	113.24	7.43
chr1	3456474	3457927	1454	1080	178	220.3	9.22
chr1	3463408	3466630	3233	1082	344	66.77	7.3
chr1	3493451	3494973	1523	446	172	246.97	6.15
chr1	3499959	3500528	570	323	54	137.24	7.2
chr1	3502651	3503872	1222	246	107	122.83	5.26
chr1	3511310	3511730	421	211	36	104.4	5.35
chr1	3513384	3514336	953	704	58	109.41	5.86
chr1	3520175	3522177	2004	430	296	230.42	6.01
chr1	3527078	3528152	1075	660	96	119.61	8.43
chr1	3534784	3535854	1071	641	69	59.22	5.66
chr1	3552124	3552901	778	560	31	50.61	5.35
chr1	3555795	3556569	775	394	71	176.41	9.22
chr1	3560535	3561609	1076	642	77	100.01	8.61
chr1	3563234	3566144	2911	1539	172	57.86	5.21
chr1	3568147	3569954	1806	250	189	197.23	11.09
chr1	3570159	3571769	1611	886	195	247.43	11.46
chr1	3576051	3577221	1171	673	161	229.39	8.25
chr1	3578617	3580704	2088	1642	141	83.27	4.27
chr1	3583410	3583893	484	243	35	99.76	6.78
chr1	3587000	3588196	1197	678	127	79.52	6.35
chr1	3591303	3592620	1318	447	188	161.71	6.73
chr1	3598284	3599752	1461	733	101	50.6	6.11
chr1	3614449	3616172	1724	627	198	220.07	7.54
chr1	3625243	3626484	1242	556	95	77.37	7.73
chr1	3633835	3634717	883	322	42	92.61	9.36
chr1	3647442	3649958	2517	886	199	85	3.37
chr1	3651945	3652720	776	261	95	255.96	9.88
chr1	3663546	3665007	1462	557	99	87.44	4.69
chr1	3672413	3674188	1778	633	148	122.68	8.48
chr1	3679866	3681120	1255	659	64	143.17	12.29
chr1	3687964	3689142	1179	554	83	139.02	7.17
chr1	3694409	3695264	857	607	68	108.68	6.25
chr1	3699084	3699959	876	603	57	59.8	5.42
chr1	3705608	3706888	1281	611	56	61.54	5.67
chr1	3715336	3716188	853	569	110	155.35	7.68
chr1	3717403	3718099	697	329	57	78.11	5.61
chr1	3726640	3727431	792	531	36	76.32	7.14
chr1	3748152	3749617	1466	1035	128	119.32	5.98
chr1	3754190	3755291	1102	525	61	112.59	8.53
chr1	3760944	3761476	533	286	29	53.15	5.08
chr1	3767104	3767947	844	601	41	57.79	6.35
chr1	3775139	3775725	587	249	28	66.3	6.4
chr1	3786679	3787875	1197	621	63	83.99	8.95
chr1	3800033	3800608	576	247	36	80.66	5.97
chr1	3806080	3806654	575	326	88	348.25	11.8
chr1	3807734	3808237	504	244	33	54.45	4.83
chr1	3810070	3810795	726	491	30	57.26	6.9
chr1	3815046	3815928	883	391	45	77.22	7.63
chr1	3822399	3823153	755	506	31	53.92	6.65
chr1	3829256	3830602	1347	499	60	92.05	6.23
chr1	3833344	3834981	1638	1409	90	99.16	5.29
chr1	3838032	3838776	745	459	46	100.35	6.65
chr1	3843486	3844355	870	272	53	94.14	8.05
chr1	3854264	3855161	898	608	52	143.47	9.61
chr1	3870449	3871910	1452	800	153	294	11.86
chr1	3877240	3878061	822	233	45	117.96	9.11
chr1	3880068	3881079	1012	650	54	134.28	8.13
chr1	3884387	3885113	727	487	41	112.68	9.61
chr1	3892718	3893578	865	504	44	105.44	9.85
chr1	3903731	3904408	678	246	41	95.74	7.86
chr1	3913427	3914287	861	248	48	102.44	9.36
chr1	3924985	3926723	1738	417	65	113.76	7.14
chr1	3943637	3945294	1658	606	125	140.95	8.45
chr1	3966554	3967487	934	320	68	90.58	6.63
chr1	4035832	4036495	664	278	55	218.48	11.58
chr1	4041489	4042832	1344	224	58	101.83	6.9
chr1	4069248	4069799	552	305	43	164.95	10.35
chr1	4121897	4122706	809	248	42	99.51	8.57
chr1	4134452	4135143	692	452	39	107.79	9.11
chr1	4164013	4164778	766	411	37	84.9	7.64
chr1	4114821	4116020	1203	605	41	50.61	7.71
chr1	4187019	4188280	1264	582	62	111.1	11.6
chr1	4257329	4258053	725	251	47	148.76	10.35
chr1	4312265	4312707	443	222	25	79.61	6.16
chr1	4316487	4317691	1205	571	63	120.28	12.4
chr1	4327362	4328051	690	457	35	86.35	8.13
chr1	4350009	4350660	652	424	32	76.78	7.39
chr1	4358771	4359496	726	511	32	66.31	7.14
chr1	4364107	4364628	522	239	27	71.31	6.16
chr1	4375919	4376630	712	301	77	251.41	10.75
chr1	4385630	4386256	627	431	29	65.47	6.65
chr1	4393395	4394429	1035	499	46	74.55	7.6
chr1	4395928	4396818	895	436	34	55.33	7.64
chr1	4412681	4413203	523	232	36	89.34	6.22
chr1	4413372	4414361	990	351	66	73.62	6.75
chr1	4415285	4416540	1256	973	78	161.4	7.94
chr1	4422532	4423125	594	368	34	81.4	6.38
chr1	4423486	4424133	648	340	52	160.82	8.35
chr1	4428983	4429844	862	248	38	76.41	8.87
chr1	4437211	4438174	964	603	61	134.87	8.25
chr1	4438729	4439393	665	207	33	56.88	6.32
chr1	4454445	4455260	816	578	36	73.14	8.38
chr1	4462777	4463890	1114	411	86	224.59	12.81
chr1	4468691	4469324	634	317	51	175.8	9.56
chr1	4479055	4480097	1043	400	119	231.92	8.72
chr1	4490556	4490992	437	219	29	109.59	7.14
chr1	4526367	4527706	1340	282	63	87.31	6.52
chr1	4529253	4530235	983	440	86	198.15	7.17
chr1	4531897	4532539	643	246	59	104.54	6.36
chr1	4533473	4533910	438	220	33	98.59	5.77
chr1	4603215	4604038	824	261	36	68.55	7.86
chr1	4606772	4607288	517	284	61	291.53	13.03
chr1	4614216	4614847	632	237	33	72.99	7.12
chr1	4621503	4622343	841	622	54	125.04	7.75
chr1	4648358	4650332	1975	464	159	197.44	8.02
chr1	4668115	4668750	636	213	30	69.1	6.9
chr1	4683389	4685505	2117	777	129	76.37	4.61
chr1	4717480	4719075	1596	1152	117	101.99	5.48
chr1	4741641	4742293	653	404	61	254.23	12.79
chr1	4747751	4748632	882	367	89	332.41	14.68
chr1	4753046	4755060	2015	1409	295	372.77	7.7
chr1	4758055	4758758	704	462	59	209.24	11.94
chr1	4760895	4761729	835	554	33	57.64	6.9
chr1	4766747	4767626	880	329	94	331.85	9.44
chr1	4777193	4778019	827	272	48	114.66	8.9
chr1	4786260	4786836	577	278	42	151.39	9.85
chr1	4789101	4789767	667	268	50	182.35	11.08
chr1	4797792	4798465	674	252	52	194.28	12.07
chr1	4806018	4807028	1011	522	43	80.33	7.88
chr1	4819512	4820326	812	236	36	73.66	6.9
chr1	4822613	4823646	1034	380	54	130.64	7.39
chr1	4830309	4830918	610	231	31	61.24	5.56
chr1	4847802	4848495	694	445	71	173.12	9.04
chr1	4849099	4849603	505	251	62	179.35	7.73
chr1	4862682	4863454	775	257	49	144.74	10.48
chr1	4867566	4868482	917	250	72	135.75	9.39
chr1	4877718	4878663	946	250	55	58.55	7.17
chr1	4883757	4884675	917	551	35	57.07	7.39
chr1	4894034	4894591	558	196	25	55.71	5.67
chr1	4899174	4899870	697	449	67	180.79	8.77
chr1	4901578	4902440	863	614	50	87.88	8.29
chr1	4910601	4912093	1493	702	120	133.64	8.73
chr1	4917871	4919376	1506	631	113	195.15	9.95
chr1	4926632	4927407	777	532	57	201.28	12.32
chr1	4938258	4938785	528	284	38	123.27	8.22
chr1	4949173	4950395	1223	321	153	375.99	9.16
chr1	4954953	4956494	1542	685	130	244.42	8.47
chr1	4973919	4975111	1193	633	54	63.02	9.25
chr1	5015222	5016332	1111	580	42	65.05	8.87
chr1	5023357	5024148	792	280	40	96.21	8.38
chr1	5028199	5029010	812	600	67	224.24	10.3
chr1	5034443	5035019	577	268	39	73.59	5.71
chr1	5036174	5037219	1046	405	61	98.15	8.28
chr1	5048158	5049231	1074	546	89	272.04	16.05
chr1	5052676	5053332	657	263	80	352.04	12.4
chr1	5078674	5079526	853	245	50	140.51	10.59
chr1	5081358	5082109	752	399	53	174.72	11.67
chr1	5086871	5087694	824	412	75	243.39	12.86
chr1	5095716	5096996	1281	412	95	245.7	11.4
chr1	5104071	5105153	1083	570	42	67.94	6.4
chr1	5107224	5108377	1154	534	53	87.17	10.1
chr1	5124111	5124980	870	412	98	313.33	11.92
chr1	5129398	5130506	1103	491	44	73.99	9.61
chr1	5144543	5145495	953	666	41	78.54	8.13
chr1	5158539	5158968	430	216	25	74.48	5.49
chr1	5162480	5163016	537	250	28	69.04	6.28
chr1	5170750	5171922	1175	569	73	167.83	12.84
chr1	5193012	5194150	1139	554	62	155.91	8.38
chr1	5217869	5218339	471	236	26	74.03	6.4
chr1	5221101	5221774	665	240	27	51.34	6.4
chr1	5230748	5231564	817	617	52	159.72	12.07
chr1	5296144	5297004	861	454	42	95.84	6.4
chr1	5299440	5300099	660	410	48	170.6	11.08
chr1	5310014	5311140	1127	480	51	57.9	5.16
chr1	5312554	5313249	696	292	45	90	6.64
chr1	5316760	5317606	847	347	50	116.45	9.46
chr1	5325051	5325568	518	241	94	381.03	11.35
chr1	5346557	5347563	1007	364	73	205.99	12.56
chr1	5351557	5352957	1405	292	67	113.7	7.73
chr1	5364843	5365632	790	470	34	67.29	6.16
chr1	5377036	5378833	1799	1176	92	151.09	7.13
chr1	5396059	5396976	919	469	44	59	6.53
chr1	5403791	5404587	797	460	39	90.32	7.39
chr1	5409846	5410368	523	250	39	145.03	9.36
chr1	5431171	5432376	1207	530	56	50.61	4.43
chr1	5433426	5434046	621	387	39	50.67	4.94
chr1	5451582	5452072	491	246	58	308.14	14.29
chr1	5458722	5459583	862	245	37	71.85	7.88
chr1	5467942	5468677	736	247	44	128.28	9.36
chr1	5481147	5481705	565	225	29	74.9	6.4
chr1	5497536	5498423	888	369	56	163.04	11.33
chr1	5516754	5517507	754	248	65	232.76	12.89
chr1	5526101	5526584	484	243	55	213.34	9.37
chr1	5529157	5529686	530	246	82	197.1	7.05
chr1	5529966	5531028	1063	729	102	116.97	5.93
chr1	5540179	5540892	714	244	30	58.71	6.9
chr1	5544025	5544971	947	623	85	124.28	5.31
chr1	5546784	5547637	854	580	54	64.98	5.53
chr1	5551067	5552053	987	634	81	109.22	8.13
chr1	5553660	5554329	670	364	50	83.86	4.53
chr1	5561702	5562854	1153	681	68	121.63	5.57
chr1	5577362	5578603	1242	512	118	226.7	11.33
chr1	5592028	5592724	697	279	52	179.78	10.82
chr1	5604654	5605474	821	575	36	62.96	6.96
chr1	5614422	5615342	921	294	55	156.42	11.82
chr1	5625877	5626369	493	247	25	63.32	6.16
chr1	5635184	5635748	565	324	28	69.65	6.4
chr1	5645787	5646945	1159	549	45	72.07	9.11
chr1	5679508	5680116	609	407	29	68.06	5.91
chr1	5684867	5685333	466	234	27	73.46	5.86
chr1	5687075	5687677	603	299	29	50.12	5.14
chr1	5697730	5698252	523	263	33	85.16	6.32
chr1	5709949	5711084	1136	491	133	364.79	15.66
chr1	5715271	5715778	508	259	34	115.51	8.13
chr1	5720961	5721499	539	249	33	72.01	5.91
chr1	5726605	5727158	554	304	25	56.26	5.42
chr1	5737478	5738069	592	397	27	60.65	6.16
chr1	5744728	5745976	1249	602	104	201.02	13.04
chr1	5749593	5750173	581	365	37	118.07	8.87
chr1	5752847	5753602	756	516	34	71.71	4.93
chr1	5764045	5764817	773	274	65	159.35	9.41
chr1	5764883	5765466	584	308	35	52.37	4.67
chr1	5768519	5769764	1246	528	83	140.35	9.49
chr1	5789842	5791076	1235	896	130	251.23	7.44
chr1	5792728	5793736	1009	629	60	142.24	9.45
chr1	5795922	5796739	818	251	34	63.87	7.39
chr1	5807143	5809169	2028	1543	83	92.39	8.65
chr1	5824420	5825726	1307	917	94	162.66	8.23
chr1	5835467	5836171	705	218	33	73.95	5.42
chr1	5855769	5856759	991	282	79	233.12	12.72
chr1	5882642	5883528	887	467	33	52.18	4.93
chr1	5907878	5909156	1278	727	118	229.68	10.63
chr1	5912515	5913526	1014	480	47	75.78	8.11
chr1	5916807	5917814	1008	588	55	68.52	6.54
chr1	5958377	5958973	597	348	39	125.76	8.54
chr1	5971499	5972526	1028	543	67	134.13	7.7
chr1	5976263	5977129	867	247	58	162.24	12.13
chr1	5981652	5982565	914	581	36	61.47	4.43
chr1	6000252	6001049	798	322	60	175.23	8.87
chr1	6005059	6007598	2540	1950	182	152.33	5.88
chr1	6019515	6020268	754	515	45	130.61	6.65
chr1	6028020	6029153	1134	671	53	109.04	10.49
chr1	6032558	6033077	520	283	25	61.16	5.67
chr1	6038907	6039494	588	243	38	76.05	6.03
chr1	6039982	6040651	670	242	69	133.64	5.77
chr1	6041940	6042793	854	355	64	107.48	7.31
chr1	6048178	6048870	693	455	51	180.67	11.96
chr1	6054654	6055372	719	250	55	180.77	11.59
chr1	6057933	6058735	803	252	106	381.73	14.39
chr1	6063568	6065363	1796	602	71	87.27	7.11
chr1	6071566	6072396	831	247	53	71.41	6.5
chr1	6075342	6075912	571	234	34	101.97	7.88
chr1	6091431	6092324	894	357	43	95.95	6.9
chr1	6097226	6097935	710	230	32	68.44	6.9
chr1	6100960	6101591	632	391	43	144.51	8.38
chr1	6107918	6108388	471	236	29	97.2	7.14
chr1	6122656	6123741	1086	477	47	68.51	7.78
chr1	6135331	6136338	1008	462	51	113.85	10
chr1	6141550	6142931	1382	247	147	166.12	7.18
chr1	6143461	6146581	3121	2415	245	77.44	4.89
chr1	6150451	6151853	1403	681	114	112.77	6.78
chr1	6157476	6158718	1243	548	116	96.33	7.97
chr1	6162174	6162715	542	304	55	219.06	10.69
chr1	6164807	6165584	778	470	60	80.96	6.47
chr1	6165925	6166713	789	492	95	241.63	8.59
chr1	6168721	6170479	1759	968	219	285.2	6.89
chr1	6173036	6174028	993	676	100	120.33	6.65
chr1	6178789	6179787	999	349	72	105.19	5.89
chr1	6181110	6182272	1163	512	71	78.21	5.04
chr1	6186334	6187668	1335	1068	173	269.03	7.94
chr1	6191215	6191953	739	531	35	52.7	3.95
chr1	6196372	6197281	910	597	64	52.45	5.88
chr1	6197871	6199174	1305	645	105	124.25	10.85
chr1	6211827	6212886	1060	530	79	171.01	8.33
chr1	6218635	6219471	837	232	50	94.78	7.55
chr1	6233386	6234153	768	205	42	101.66	9.19
chr1	6239672	6240688	1017	499	74	165.21	8.69
chr1	6264169	6264888	720	229	34	76.72	5.91
chr1	6339805	6340328	524	279	24	55.59	5.42
chr1	6358117	6358946	830	481	44	91.21	8.29
chr1	6380230	6381341	1112	510	64	134.11	9.17
chr1	6388383	6389527	1145	728	91	242.52	9.61
chr1	6392089	6392654	566	320	33	97.07	7.39
chr1	6395136	6395942	807	571	65	158.83	9.31
chr1	6397137	6397724	588	251	40	62.05	5.32
chr1	6403974	6405062	1089	243	72	108.68	6.68
chr1	6414636	6416341	1706	607	117	113.28	4.56
chr1	6420282	6421386	1105	557	76	147.02	7.35
chr1	6427105	6427719	615	323	40	129.31	7.14
chr1	6435591	6437718	2128	646	258	198.03	7.82
chr1	6445498	6446718	1220	969	125	118.72	7.47
chr1	6452317	6453254	938	266	65	62.21	6.04
chr1	6453968	6454963	996	455	92	141.66	7.06
chr1	6457023	6457569	547	249	26	62.18	5.91
chr1	6463880	6465507	1628	552	93	131.58	8.37
chr1	6468536	6469433	898	618	66	197.67	11.26
chr1	6486347	6486904	558	339	38	114.43	8.04
chr1	6496424	6497542	1119	688	185	341.73	10.7
chr1	6511154	6512158	1005	727	94	150.44	8.64
chr1	6518810	6519818	1009	727	108	350.92	14.09
chr1	6528257	6529061	805	386	45	74.77	6.47
chr1	6533495	6534639	1145	580	50	70.56	8.85
chr1	6536779	6537593	816	566	56	185.12	10.35
chr1	6540610	6541509	900	321	53	147.2	10.74
chr1	6544086	6545620	1535	1025	186	367.2	6.95
chr1	6563693	6564559	867	528	98	209.22	9.44
chr1	6567002	6567916	915	267	97	224.74	11.31
chr1	6574404	6575602	1199	572	56	84.4	4.84
chr1	6580653	6583107	2455	560	250	221.82	6.12
chr1	6587312	6587971	660	272	48	134.77	7.71
chr1	6589009	6589771	763	516	42	83.33	6.72
chr1	6592553	6593235	683	244	30	62.62	6.9
chr1	6595813	6596869	1057	626	129	244.06	10.81
chr1	6598129	6600292	2164	1928	146	79.46	4.99
chr1	6613429	6614926	1498	1252	51	59.41	3.94
chr1	6628852	6629806	955	416	87	197.58	11.41
chr1	6631937	6632990	1054	405	52	96.17	9.02
chr1	6644345	6645066	722	236	45	137.1	7.64
chr1	6647995	6648862	868	470	37	71.11	6.4
chr1	6652699	6653366	668	277	28	50.99	4.93
chr1	6657898	6659107	1210	519	67	140.42	11.48
chr1	6663045	6663914	870	584	55	119.63	9.03
chr1	6668371	6669062	692	373	50	133.91	8.25
chr1	6669503	6670361	859	303	38	50.03	5.14
chr1	6678307	6679091	785	250	57	127.23	8.71
chr1	6679952	6680559	608	373	32	62.28	5.53
chr1	6685337	6685796	460	231	30	103.08	6.98
chr1	6695157	6695837	681	443	28	53.83	5.42
chr1	6698837	6699615	779	202	30	51.29	4.43
chr1	6705084	6706528	1445	362	124	174.48	7.52
chr1	6711031	6711618	588	359	55	224.26	11.45
chr1	6758872	6759858	987	427	54	115.7	8.38
chr1	6763191	6763885	695	223	43	125.75	7.38
chr1	6769497	6770524	1028	414	56	50.42	6.18
chr1	6775981	6776846	866	361	32	50.36	4.19
chr1	6784086	6784699	614	261	36	97.09	7.35
chr1	6792127	6792761	635	367	28	59.59	5.67
chr1	6799410	6800365	956	631	64	83.44	5.78
chr1	6818430	6818892	463	232	52	282.26	12.81
chr1	6826418	6828104	1685	566	145	160.98	9.08
chr1	6837935	6838936	1002	426	57	122.54	8.32
chr1	6855652	6857056	1405	385	100	201.4	9.21
chr1	6862568	6863564	1004	247	171	324.93	9.27
chr1	6866647	6867477	831	335	40	50.33	5.84
chr1	6870067	6870844	778	271	42	52.86	4.78
chr1	6874211	6875002	792	331	69	188.6	10.3
chr1	6880094	6880810	717	475	34	71.22	6.28
chr1	6892991	6893740	750	427	52	156.56	9.99
chr1	6897982	6898678	697	259	63	218.2	11.46
chr1	6901315	6901742	428	215	33	98.67	5.53
chr1	6907658	6908209	552	309	58	280.29	13.3
chr1	6922388	6923880	1493	555	160	266.62	9.29
chr1	6961637	6962537	901	646	79	125.57	7.95
chr1	6964125	6964720	596	229	33	51.74	4.78
chr1	6982986	6983717	732	211	37	86.2	5.48
chr1	6988413	6988891	479	240	45	163.37	8.47
chr1	6989084	6989681	598	247	41	93.05	6.71
chr1	7004297	7005962	1666	538	64	71.68	6
chr1	7008164	7008588	425	213	40	208.85	9.85
chr1	7041810	7043041	1238	620	54	60.65	5.91
chr1	7056183	7057035	853	407	36	68.49	7.88
chr1	7061413	7062235	823	304	41	96.53	6.9
chr1	7071634	7072549	916	255	79	298.1	16.78
chr1	7102014	7103060	1047	594	39	59.71	5.42
chr1	7126164	7126951	788	269	30	50.34	3.69
chr1	7141626	7142124	499	250	54	260.94	13.01
chr1	7162742	7163460	719	247	38	80.2	6.59
chr1	7166312	7167065	754	399	38	91.83	6.65
chr1	7171834	7172895	1062	636	53	94.67	8.11
chr1	7186554	7187352	799	200	33	61.75	6.16
chr1	7215861	7216426	566	299	40	140.78	8.87
chr1	7243051	7243885	835	596	63	167.93	10.94
chr1	7247967	7248766	800	285	49	101.39	7.29
chr1	7256155	7256596	442	222	29	109.59	7.14
chr1	7259727	7260280	554	224	24	51.52	5.42
chr1	7262734	7263511	778	559	36	78.25	6.65
chr1	7275969	7276947	984	395	43	83.69	7.88
chr1	7285790	7286458	671	281	29	59.55	6.4
chr1	7307886	7308775	890	513	64	206.85	10.93
chr1	7318698	7319483	786	233	34	67.8	5.91
chr1	7352743	7353440	698	246	31	65.32	7.14
chr1	7359046	7359624	579	338	73	379.16	14.71
chr1	7374393	7375035	643	235	39	117.25	9.11
chr1	7397013	7397907	895	232	62	205.22	12.07
chr1	7399663	7400161	499	250	35	102.32	7.28
chr1	7401870	7402667	798	220	32	57.55	7.64
chr1	7433806	7434276	471	236	31	109.59	7.64
chr1	7455687	7456505	823	578	81	173.13	7.86
chr1	7453996	7454766	771	373	68	116.49	7.37
chr1	7441841	7442320	480	241	40	171.1	9.85
chr1	7460016	7461188	1173	454	61	143.1	7.81
chr1	7510859	7511744	886	522	40	75.83	6.98
chr1	7524432	7525096	665	297	34	79.9	6.9
chr1	7553377	7554528	1152	661	95	140.1	8.07
chr1	7556004	7557661	1658	965	121	187.26	11.27
chr1	7564929	7566071	1143	672	132	161.6	9.46
chr1	7568837	7569836	1000	281	95	119.36	7.46
chr1	7576958	7578910	1953	1327	176	245.31	10.31
chr1	7582990	7583911	922	301	141	354.22	7.42
chr1	7604112	7604834	723	451	33	71.43	7.14
chr1	7611909	7612529	621	309	39	118.94	7.95
chr1	7637088	7638016	929	681	67	131.08	8.71
chr1	7660505	7661385	881	263	59	160.33	11.9
chr1	7678808	7679386	579	365	38	124.77	7.88
chr1	7693061	7693891	831	353	74	254.75	8.47
chr1	7725129	7725820	692	444	55	210.34	12.07
chr1	7734553	7735379	827	435	64	194.19	11.82
chr1	7744194	7744848	655	270	97	440.77	13.4
chr1	7776551	7777233	683	419	40	115.23	7.39
chr1	7849491	7850379	889	266	56	130.99	9.98
chr1	7868064	7868755	692	441	28	52.54	6.4
chr1	7892568	7893433	866	510	41	90.14	9.11
chr1	7909691	7910166	476	239	26	74.03	6.4
chr1	7925735	7926824	1090	521	66	150.04	12.56
chr1	7932398	7933493	1096	601	39	55.04	7.88
chr1	7941347	7943039	1693	1202	68	81.1	7.09
chr1	7946385	7947249	865	414	42	95.24	7.88
chr1	7955460	7956048	589	368	26	56.28	5.91
chr1	7965442	7966012	571	217	31	84.76	6.65
chr1	7973061	7973623	563	328	29	75.23	6.65
chr1	7982679	7983525	847	322	43	103.1	5.67
chr1	8018028	8018461	434	218	27	97.2	6.65
chr1	8023435	8024150	716	491	38	98.03	9.11
chr1	8041043	8041745	703	483	31	64.66	7.14
chr1	8050117	8051256	1140	574	71	128.41	6.36
chr1	8055358	8056568	1211	610	41	52.14	9.61
chr1	8068628	8069215	588	249	42	99.73	6.76
chr1	8091759	8092457	699	336	46	148.26	8.13
chr1	8101424	8101913	490	246	37	91.38	6.09
chr1	8102430	8102962	533	236	66	259.32	10.73
chr1	8108884	8109359	476	239	28	85.34	6.9
chr1	8128633	8129431	799	204	33	61.75	6.9
chr1	8137511	8138224	714	334	48	157.53	10.35
chr1	8151833	8152828	996	582	81	246.68	14.62
chr1	8177729	8178404	676	447	42	128.52	9.85
chr1	8183804	8184516	713	250	32	68.03	7.39
chr1	8198236	8198977	742	242	42	115.58	10.1
chr1	8215705	8216259	555	306	24	51.39	5.17
chr1	8222702	8223511	810	566	39	88.39	9.11
chr1	8237141	8237628	488	245	43	185.92	10.59
chr1	8243259	8243783	525	282	40	151.4	9.61
chr1	8256021	8256600	580	222	42	150.62	9.36
chr1	8286883	8287346	464	233	26	79.61	6.4
chr1	8292004	8292834	831	246	41	95.31	8.87
chr1	8294849	8295447	599	384	37	114.25	8.62
chr1	8305358	8306214	857	609	45	112	8.62
chr1	8308920	8309746	827	578	39	85.92	8.13
chr1	8317476	8318319	844	461	96	342.24	13.62
chr1	8320345	8321601	1257	603	67	113.4	11.13
chr1	8327689	8328582	894	659	54	55.81	6.03
chr1	8329121	8329629	509	246	32	60.49	5.28
chr1	8351282	8351975	694	455	38	101.83	8.87
chr1	8368077	8368866	790	543	31	52.36	3.86
chr1	8371092	8371863	772	340	88	262.75	10.3
chr1	8377359	8378558	1200	516	61	140.61	10.1
chr1	8385762	8386693	932	444	57	166.03	12.56
chr1	8395830	8396688	859	609	51	79.7	7.07
chr1	8397092	8398187	1096	471	61	86.64	9.29
chr1	8405917	8406562	646	348	70	283.04	12.13
chr1	8418524	8419360	837	512	43	104.69	9.85
chr1	8430718	8431382	665	432	37	101.44	8.13
chr1	8501573	8502083	511	236	36	127.85	8.62
chr1	8512006	8512972	967	692	64	176.98	10.54
chr1	8518412	8519574	1163	636	88	66.23	7.27
chr1	8520001	8520946	946	700	100	157.38	8
chr1	8530761	8531621	861	442	46	103.47	8.98
chr1	8545847	8546786	940	525	37	62.78	6.16
chr1	8551052	8551966	915	459	34	53.31	5.17
chr1	8560800	8561836	1037	429	41	68.77	5.67
chr1	8613209	8614025	817	541	91	284.04	12.04
chr1	8619288	8619885	599	240	49	194.27	10.1
chr1	8626614	8627712	1099	468	50	99.67	7.56
chr1	8645036	8646223	1188	508	80	180.49	12.12
chr1	8647559	8648544	986	597	79	192.62	11.96
chr1	8681937	8682795	859	618	34	58.27	5.37
chr1	8702906	8703497	592	247	27	60.65	5.67
chr1	8721209	8722101	893	247	70	239.83	15.22
chr1	8727117	8728014	898	227	84	286.72	15.73
chr1	8731634	8732437	804	291	62	228.34	10.1
chr1	8757186	8758042	857	271	33	55.26	5.42
chr1	8776266	8777160	895	388	68	231.58	12.32
chr1	8800462	8801177	716	267	75	321.16	13.25
chr1	8813172	8813972	801	494	41	99.99	7.64
chr1	8828928	8829598	671	252	35	89.44	7.14
chr1	8837360	8838396	1037	663	77	193.2	13.36
chr1	8856350	8857216	867	244	69	143.68	8.7
chr1	8870472	8871215	743	269	30	51.05	6.4
chr1	8891030	8891733	704	248	67	287.87	14.76
chr1	8896768	8897847	1080	478	43	72.36	8.38
chr1	8907222	8908443	1222	572	45	63.19	8.19
chr1	8911105	8913010	1906	679	100	82.47	7.82
chr1	8918669	8919186	518	241	34	113.22	8.13
chr1	8936188	8936819	632	362	45	152.3	9.52
chr1	8951481	8952224	744	340	32	64	5.67
chr1	8962181	8964014	1834	273	157	110.29	6.42
chr1	8965616	8966125	510	235	31	80.22	6.31
chr1	8999211	8999746	536	267	61	293.57	13.4
chr1	9015208	9015956	749	366	47	143.59	8.13
chr1	9018374	9019211	838	422	32	53.21	7.14
chr1	9046560	9047777	1218	654	63	78.58	8.47
chr1	9049644	9050877	1234	657	52	93.1	10.59
chr1	9059936	9061035	1100	454	54	103.73	9.77
chr1	9085133	9086703	1571	1069	151	210.49	7.42
chr1	9088661	9089760	1100	610	67	69.72	6.23
chr1	9089910	9090500	591	248	46	77.14	5.63
chr1	9097508	9098394	887	639	77	223	13.06
chr1	9104044	9105215	1172	638	72	175.04	12.67
chr1	9125235	9126018	784	272	32	54.9	6.65
chr1	9140515	9141746	1232	962	112	215.23	7.27
chr1	9154192	9155228	1037	536	73	173.88	9.97
chr1	9158620	9159329	710	290	32	68.44	6.9
chr1	9168469	9169406	938	424	36	55.61	7.14
chr1	9174129	9175516	1388	818	176	359.2	7.64
chr1	9207167	9208152	986	279	92	274.56	12.1
chr1	9212187	9213083	898	662	77	262.6	15.39
chr1	9224586	9225673	1088	658	102	85.38	7.67
chr1	9230947	9233368	2422	1652	332	251.56	6.53
chr1	9244193	9244698	506	257	27	74.03	6.4
chr1	9245145	9245973	829	523	32	50.13	4.93
chr1	9253798	9254641	844	551	48	93.81	8.44
chr1	9279979	9280668	690	416	51	153.62	9.57
chr1	9288824	9289672	849	588	47	77.44	7.06
chr1	9291519	9292326	808	320	46	78.47	5.42
chr1	9301940	9303376	1437	457	140	254.8	10.4
chr1	9304935	9305433	499	250	38	70.67	5.22
chr1	9328415	9329319	905	630	50	129.41	10
chr1	9336622	9337356	734	336	96	225.8	8.35
chr1	9348247	9349402	1156	588	55	70.68	5.26
chr1	9349536	9350459	924	234	42	51.33	5.22
chr1	9353174	9353931	758	270	54	186.03	12.07
chr1	9358133	9359637	1505	1160	122	157.9	8.65
chr1	9361215	9361756	542	310	37	61.69	5.12
chr1	9364190	9365386	1197	714	59	130.91	8.38
chr1	9392388	9393695	1308	652	78	60.01	6.63
chr1	9404600	9405269	670	251	28	55.15	5.91
chr1	9415386	9415856	471	236	35	119.62	7.6
chr1	9417541	9418659	1116	655	150	337.02	10.65
chr1	9426187	9426654	468	235	27	85.34	6.65
chr1	9429506	9429985	480	241	26	61.42	5.53
chr1	9430367	9431267	901	250	56	128.8	8.85
chr1	9440336	9440918	583	367	25	52.41	5.17
chr1	9448391	9448924	534	250	43	155.91	9.43
chr1	9454136	9454963	828	524	36	71.59	7.14
chr1	9466392	9466934	543	308	30	84.18	6.9
chr1	9469606	9470086	481	241	28	85.34	6.9
chr1	9471880	9473003	1124	504	98	248.06	8.75
chr1	9487669	9488360	692	429	53	161.66	9.37
chr1	9496938	9497634	697	307	65	205.92	9.25
chr1	9519509	9520515	1007	542	141	339.83	10.95
chr1	9525504	9525960	457	229	25	50.21	4.62
chr1	9536361	9536948	588	260	26	51.07	5.06
chr1	9541787	9542633	847	609	37	73.74	6.16
chr1	9545782	9546742	961	248	37	60.54	5.42
chr1	9559851	9560944	1094	472	115	280.54	11.5
chr1	9563998	9564642	645	395	51	153	8.91
chr1	9578273	9579341	1069	450	98	269.47	12.31
chr1	9585304	9586053	750	267	58	169.52	10.96
chr1	9590264	9592145	1882	422	149	205.3	6.35
chr1	9597305	9598246	942	245	60	123.99	7.08
chr1	9602882	9603833	952	275	42	50.76	5.36
chr1	9608898	9610079	1182	364	93	221.21	8.88
chr1	9626809	9627970	1162	698	70	129.02	9.34
chr1	9647199	9648213	1015	379	98	296.96	14.57
chr1	9668340	9669262	923	685	80	186.76	11.14
chr1	9672558	9673415	858	611	139	376.47	10.39
chr1	9687195	9687891	697	403	33	75.1	6.65
chr1	9693068	9694102	1035	631	55	111.06	6.8
chr1	9696326	9697514	1189	588	57	58.54	4.7
chr1	9701271	9702226	956	592	76	231.82	10.89
chr1	9721294	9722498	1205	561	50	59.09	8.1
chr1	9735968	9736534	567	370	39	105.13	7.51
chr1	9740004	9740502	499	250	26	51.02	5.14
chr1	9745388	9746074	687	278	49	70.86	5.74
chr1	9746162	9746690	529	252	74	229.32	8.57
chr1	9749129	9750010	882	252	66	142.71	10.38
chr1	9758341	9759426	1086	393	89	63.5	6.17
chr1	9760006	9761486	1481	761	122	85.19	6.79
chr1	9766233	9767826	1594	1150	138	159.03	6.86
chr1	9787701	9788379	679	416	30	63.15	5.67
chr1	9790624	9791068	445	223	28	97.2	6.9
chr1	9794044	9796537	2494	1282	177	140	7.23
chr1	9803058	9803600	543	283	50	133.01	7.19
chr1	9806379	9806969	591	326	75	295.87	10.78
chr1	9810186	9810635	450	226	31	106.53	7.04
chr1	9816032	9816847	816	533	103	270.69	10.45
chr1	9821821	9822416	596	247	47	91.2	5.97
chr1	9828540	9829342	803	577	39	73.56	7.09
chr1	9833150	9833843	694	359	32	64.97	5.86
chr1	9841778	9842593	816	336	36	73.14	6.9
chr1	9844821	9845723	903	578	34	52.52	5.3
chr1	9849007	9849825	819	492	32	55.23	5.67
chr1	9857580	9859117	1538	1289	69	53.47	4.46
chr1	9860380	9861292	913	667	39	65.61	8.18
chr1	9865075	9866188	1114	257	65	79.85	5.24
chr1	9868409	9869294	886	271	100	258.36	11.26
chr1	9875417	9876209	793	537	56	134.13	5.44
chr1	9881188	9882343	1156	552	90	117.65	8.94
chr1	9884053	9884987	935	474	35	52.07	4.76
chr1	9891341	9892066	726	246	47	75.47	6.24
chr1	9896272	9897156	885	634	47	62.74	5.39
chr1	9899093	9900406	1314	658	117	184.2	10.34
chr1	9933585	9935004	1420	819	95	138.15	7.85
chr1	9930702	9931719	1018	512	85	206.11	9.24
chr1	9925600	9926940	1341	680	62	116.72	6.59
chr1	9921985	9923749	1765	1110	152	64.57	6.66
chr1	9944247	9945332	1086	423	69	125.71	7.09
chr1	9958014	9959295	1282	993	88	138.72	5.09
chr1	9970012	9970847	836	248	41	94.55	8.38
chr1	9988180	9989610	1431	994	138	261.36	8.62
chr1	10004532	10005316	785	412	32	59.04	6.4
chr1	10011411	10012253	844	215	41	93.35	9.11
chr1	10018412	10020219	1808	1427	102	140.12	8.21
chr1	10023456	10024177	722	211	33	71.57	7.64
chr1	10027397	10028283	887	571	47	107.54	9.88
chr1	10041372	10042792	1421	732	92	119.99	9.19
chr1	10045806	10046954	1149	627	58	118.99	12.04
chr1	10049208	10050754	1547	1118	223	375.06	7.97
chr1	10054470	10054915	446	224	24	74.03	5.91
chr1	10060042	10060926	885	248	59	90.38	5.01
chr1	10073146	10074008	863	251	59	148.64	11.15
chr1	10075704	10076757	1054	627	113	228.74	10.82
chr1	10078687	10080157	1471	456	100	100.21	7.62
chr1	10083964	10084579	616	339	37	110.78	8.38
chr1	10090551	10091920	1370	705	129	234.17	11.18
chr1	10096438	10096887	450	226	31	94.36	6.66
chr1	10111242	10111997	756	547	40	102.07	5.42
chr1	10114343	10114952	610	393	38	118.03	8.38
chr1	10119751	10120391	641	400	32	78.48	7.39
chr1	10131079	10131931	853	604	52	87.07	6.7
chr1	10139748	10140576	829	454	34	50.85	4.34
chr1	10147316	10148928	1611	523	68	50.13	5.15
chr1	10156466	10157290	826	386	120	287.42	7.59
chr1	10176460	10177724	1265	602	63	62.4	7.59
chr1	10179703	10180750	1048	434	46	87.95	8.54
chr1	10187171	10188460	1290	583	77	125.32	9.97
chr1	10195226	10196255	1030	333	84	139.62	7.43
chr1	10206251	10207049	799	237	49	90.59	6.7
chr1	10213761	10214755	995	594	45	60.61	4.99
chr1	10222496	10224335	1853	576	102	83.7	6.63
chr1	10226184	10226822	639	394	31	73.66	6.65
chr1	10234421	10235634	1214	601	56	113.85	11.08
chr1	10263919	10265602	1684	1180	96	122.96	5.74
chr1	10270870	10271573	704	390	45	128.77	9.09
chr1	10274005	10274962	958	660	45	88.88	8.37
chr1	10275226	10275837	612	252	29	54.26	6.12
chr1	10277906	10278504	599	251	32	73.79	6.15
chr1	10279358	10280153	796	312	47	118.37	9.55
chr1	10334339	10335574	1236	288	159	334.81	8.62
chr1	10337857	10338564	708	227	40	110.51	6.16
chr1	10347503	10348154	652	402	81	307.25	11.57
chr1	10417087	10418284	1198	598	91	226.76	10.42
chr1	10425057	10425657	601	348	48	141.86	8.47
chr1	10431737	10432630	894	643	53	78.74	7.06
chr1	10444101	10445113	1013	729	111	333.88	13.72
chr1	10447768	10448952	1180	494	104	245.97	10.03
chr1	11048351	11049229	879	646	45	108.42	7.14
chr1	10363890	10364626	737	265	48	146.15	10.1
chr1	10378941	10379895	955	383	39	69.52	8.13
chr1	10384722	10385585	864	318	78	166.76	8.15
chr1	10390878	10391630	753	243	41	108.03	9.11
chr1	10403487	10404241	755	344	103	281.56	10.32
chr1	10407447	10407985	539	289	31	69.84	5.79
chr1	10411027	10411952	926	650	81	228.75	11
chr1	10453178	10453744	568	242	37	58.88	5.01
chr1	10454010	10454521	512	252	62	218.04	9.26
chr1	10460384	10461295	912	340	74	123.59	7.55
chr1	10461372	10462320	949	460	58	60.13	5.37
chr1	10491251	10491763	513	249	29	84.02	6.9
chr1	10496578	10497222	645	276	29	62.97	5.91
chr1	10505602	10506390	789	454	32	54.35	5.67
chr1	10527664	10528370	707	462	98	446.59	15.45
chr1	10545195	10545950	756	423	41	107.5	9.36
chr1	10580205	10581202	998	293	61	132.09	6.85
chr1	10586847	10588081	1235	580	75	74.08	8.73
chr1	10588146	10588675	530	249	39	64.98	5.04
chr1	10593470	10594684	1215	336	66	126	6.45
chr1	10606680	10607256	577	285	43	158.18	9.85
chr1	10484496	10485677	1182	638	52	94.99	9.61
chr1	10622478	10623407	930	339	152	531.31	10.29
chr1	10635426	10635972	547	212	26	62.18	5.91
chr1	10642900	10643741	842	599	71	255.44	15.1
chr1	10648109	10649265	1158	620	67	158.33	11.32
chr1	10652970	10653561	592	349	25	51.27	5.67
chr1	10668642	10669344	703	356	48	119	7.79
chr1	10671217	10672027	811	228	41	59.14	6.35
chr1	10686204	10686660	457	229	59	353.25	14.05
chr1	10693818	10694797	980	557	38	62.59	7.39
chr1	10698435	10699256	822	234	32	54.9	5.42
chr1	10701584	10702489	906	290	65	88.86	6.8
chr1	10717282	10718219	938	248	75	171.72	10.59
chr1	10719688	10720170	483	242	36	79.88	5.6
chr1	10736339	10737177	839	215	46	80.64	7.76
chr1	10739308	10740156	849	542	37	69.85	7.62
chr1	10747266	10747886	621	245	29	66.32	6.4
chr1	10758568	10759528	961	292	58	155.23	10.93
chr1	10782335	10783588	1254	694	71	143.79	9.37
chr1	10788858	10790122	1266	638	53	93.67	10.1
chr1	10798780	10799647	868	256	40	85.01	9.36
chr1	10808862	10809839	978	465	37	58.78	8.13
chr1	10837225	10838279	1055	404	43	69.72	8.71
chr1	10842382	10842996	617	369	163	767.37	15.75
chr1	10863758	10864348	591	245	30	75.98	6.65
chr1	10883097	10884172	1076	475	63	140.48	10.31
chr1	10908718	10909498	781	294	40	97.96	8.62
chr1	10920535	10921378	844	603	44	108.83	5.42
chr1	10927286	10927888	603	360	55	237.75	13.06
chr1	10941963	10942685	723	310	35	76.29	7.64
chr1	10963058	10963715	658	310	53	205.83	11.33
chr1	10967537	10968215	679	228	45	119.65	8.85
chr1	10990804	10991271	468	235	26	79.61	6.4
chr1	11005029	11006074	1046	574	44	80.52	6.65
chr1	11013642	11014924	1283	635	66	83.62	9.97
chr1	11064205	11064652	448	225	32	129.09	7.88
chr1	11073538	11074215	678	436	36	93.65	8.38
chr1	11076668	11077092	425	213	30	122.47	7.39
chr1	11086008	11086479	472	237	61	361.78	15.03
chr1	11104402	11105193	792	598	41	101.45	7.88
chr1	11114868	11116038	1171	555	59	112.74	8.69
chr1	11173529	11174099	571	298	49	195.38	11.08
chr1	11177794	11178626	833	240	48	132.81	11.08
chr1	11217099	11217865	767	360	40	100.24	8.62
chr1	11223592	11224615	1024	609	46	64.37	7.51
chr1	11224654	11225146	493	247	43	144.82	8.5
chr1	11227304	11228220	917	220	50	128.83	7.14
chr1	11246121	11247161	1041	335	114	312.64	11.99
chr1	11250757	11251741	988	701	42	78.7	7.64
chr1	11279443	11280294	852	506	52	152.45	10.1
chr1	11339778	11340664	887	373	40	82.44	8.38
chr1	11343058	11343582	525	274	28	76.24	6.65
chr1	11355409	11356370	962	447	53	137.44	8.87
chr1	11360471	11361193	723	226	46	143	10.35
chr1	11368260	11368653	394	198	24	91.21	5.91
chr1	11386641	11387485	845	265	34	60.74	7.64
chr1	11394088	11394666	579	347	40	108.03	7.31
chr1	11397628	11398320	693	250	45	135.72	9.52
chr1	11414761	11415261	501	251	52	248.82	12.81
chr1	11423688	11424518	831	209	45	108.2	9.3
chr1	11432540	11433245	706	491	40	110.88	8.87
chr1	11440091	11441397	1307	1120	71	137	6.94
chr1	11452434	11453167	734	183	31	60.73	6.16
chr1	11465589	11466187	599	251	37	114.25	8.13
chr1	11528344	11528854	511	247	30	90.22	7.14
chr1	11537659	11538456	800	427	58	125.43	7.43
chr1	11554336	11555267	932	490	35	55.53	6.4
chr1	11567692	11568580	889	284	74	135.59	8.45
chr1	11569710	11570194	485	243	57	188.81	8.05
chr1	11575292	11575946	655	375	52	199.57	11.82
chr1	11615484	11615976	493	247	42	178.46	10.35
chr1	11628775	11629334	560	242	65	166.47	7.18
chr1	11629523	11630742	1220	517	92	112.79	7.76
chr1	11648781	11649271	492	247	31	97.2	7.64
chr1	11684141	11685145	1006	728	54	127.54	5.65
chr1	11690677	11691175	499	250	30	91.21	7.39
chr1	11704879	11705585	707	458	38	99.57	8.38
chr1	11718713	11719836	1124	555	98	243.63	14.12
chr1	11729646	11730338	693	308	103	505.88	17.55
chr1	11737662	11738204	543	291	58	283.88	13.79
chr1	11741384	11741858	475	238	28	85.34	6.9
chr1	11763697	11764417	721	237	32	66.97	7.39
chr1	11776213	11777269	1057	665	49	102.03	7.88
chr1	11783688	11784365	686	363	34	81.79	5.17
chr1	11818525	11819116	592	342	62	297.59	14.29
chr1	11866013	11866507	495	248	24	58.19	5.91
chr1	11869408	11870191	784	252	59	203.58	13.18
chr1	11875649	11876160	512	261	30	90.02	7.14
chr1	11895333	11895775	443	222	35	138.43	7.95
chr1	11902743	11903149	407	204	29	129.09	7.14
chr1	11943909	11944670	762	519	38	90.58	8.38
chr1	11947121	11947737	617	252	44	154.69	9.85
chr1	11966312	11966878	567	215	25	54.49	5.67
chr1	11975632	11976230	599	296	25	50.4	5.17
chr1	11976681	11977356	676	429	32	71.07	6.75
chr1	11991906	11992480	575	236	43	112.38	7.46
chr1	12000297	12000875	579	329	59	231.69	11.53
chr1	12011591	12012424	834	445	35	66.36	7.14
chr1	12016584	12017322	739	252	49	158.18	9.61
chr1	12032676	12033665	990	545	38	61.54	7.88
chr1	12045638	12046355	718	259	48	156.62	11.08
chr1	12277200	12277861	662	197	38	107.67	8.87
chr1	12270471	12271397	927	276	51	132.58	11.08
chr1	12265065	12265654	590	356	64	315.07	14.78
chr1	12261007	12262170	1164	648	65	167.99	14.53
chr1	12256134	12256966	833	598	38	66.43	7.17
chr1	12254199	12254724	526	247	43	134.29	8.38
chr1	12240661	12241371	711	220	32	68.3	6.9
chr1	12196308	12197288	982	406	47	98.13	9.52
chr1	12194727	12195250	522	252	25	54.26	5.78
chr1	12178171	12178794	624	245	51	199.61	11.71
chr1	12057320	12057748	429	215	53	334.65	13.06
chr1	12066567	12067963	1397	1155	109	245.7	12.46
chr1	12077839	12078349	511	251	44	184.34	10.59
chr1	12091784	12092780	997	669	78	169.07	10.74
chr1	12098472	12099410	939	624	84	245.23	13
chr1	12109949	12111211	1263	594	66	106.57	10.07
chr1	12121029	12121790	762	376	62	219.9	9.88
chr1	12127245	12127929	685	435	37	97.9	8.62
chr1	12140035	12141329	1295	661	77	203.27	13.57
chr1	12146258	12147170	913	273	66	213.99	13.95
chr1	12150293	12150757	465	233	50	265.39	12.32
chr1	12496183	12496986	804	602	46	126.81	10.35
chr1	12483928	12484652	725	251	36	86.03	7.88
chr1	12475982	12476501	520	279	29	82.72	6.9
chr1	12461719	12462396	678	263	37	99.12	5.67
chr1	12457226	12457697	472	237	33	122.47	8.13
chr1	12345719	12346717	999	461	61	157.98	10.11
chr1	12365521	12366358	838	589	34	61.53	7.64
chr1	12383194	12384386	1193	572	55	111.97	6.9
chr1	12426850	12427741	892	301	75	295.67	13.3
chr1	12513236	12514119	884	403	34	56.48	7.14
chr1	12521005	12521727	723	350	67	289.67	13.79
chr1	12548404	12549028	628	234	53	214.73	12.07
chr1	12552654	12553566	913	390	40	79.04	8.62
chr1	12557060	12557992	933	565	42	85.69	8.38
chr1	12584244	12584774	531	250	65	347.28	15.62
chr1	12604438	12605134	697	327	50	174.65	11.33
chr1	12648353	12649045	693	248	37	96.52	8.38
chr1	12658262	12658916	655	272	33	81.47	6.9
chr1	12669479	12670377	899	393	52	143.28	8.38
chr1	12693649	12694243	596	252	55	240.11	13.06
chr1	12705025	12706279	1255	280	73	172.38	9.1
chr1	12708695	12709173	479	240	28	85.34	6.9
chr1	12713653	12714193	541	233	43	168.05	10.35
chr1	12746901	12747653	753	244	34	72.11	7.88
chr1	12761732	12762822	1091	469	55	89.96	8.81
chr1	12773117	12773697	581	360	42	150.37	10.1
chr1	12782572	12782994	423	212	24	79.61	5.91
chr1	12791454	12791955	502	252	54	265.39	13.3
chr1	12820377	12821261	885	652	39	51.75	7.19
chr1	12826666	12827243	579	201	26	57.63	5.91
chr1	12864528	12864983	456	229	24	56.99	5.45
chr1	12870017	12871222	1206	515	82	220.82	11.69
chr1	12883885	12884430	546	267	51	226.2	12.07
chr1	12890318	12891041	724	430	35	81.11	7.64
chr1	12901295	12902088	794	527	36	76.05	7.88
chr1	12935427	12936076	650	252	44	134.62	8.86
chr1	12937508	12937962	455	228	29	103.33	7.14
chr1	12952931	12953657	728	285	37	90.74	8.38
chr1	12969205	12970196	993	650	46	96.51	9.11
chr1	13038254	13038868	615	205	49	189.64	11.08
chr1	13067957	13068503	547	298	39	132.24	8.87
chr1	13110136	13111278	1143	521	75	197.34	12.67
chr1	13131645	13132230	586	368	29	71.55	6.65
chr1	13136299	13137472	1173	534	65	76.39	8.75
chr1	13169161	13169630	470	236	26	74.03	6.4
chr1	13209820	13210409	590	236	67	340.59	16.01
chr1	13219055	13219579	525	276	27	70.81	6.4
chr1	13222577	13223423	848	297	34	60.4	7.39
chr1	13232393	13232980	591	321	36	109.86	8.13
chr1	13236169	13236814	646	300	59	254.05	13.06
chr1	13239493	13240125	633	252	54	220.56	12.32
chr1	13246548	13247360	813	566	50	144.82	11.09
chr1	13268282	13269420	1139	530	41	58.5	8.87
chr1	13302269	13302909	641	425	35	94.58	7.14
chr1	13307552	13307944	393	197	24	91.21	5.91
chr1	13314934	13315949	1016	327	55	125.13	8.18
chr1	13318544	13319064	521	231	27	71.48	6.16
chr1	13337511	13338274	764	545	47	140.48	11.08
chr1	13344362	13345169	808	240	32	56.44	6.4
chr1	13358049	13358933	885	249	58	173.13	13.41
chr1	13361853	13362570	718	472	53	189.45	8.87
chr1	13384121	13384916	796	286	64	204.66	12.15
chr1	13388427	13388956	530	251	28	75.38	6.65
chr1	13399974	13400893	920	585	47	112.32	8.87
chr1	13409566	13410363	798	554	36	75.51	8.38
chr1	13448921	13449886	966	585	51	122.43	10.12
chr1	13483275	13484116	842	250	53	160.53	12.07
chr1	13540454	13541142	689	400	30	61.85	4.19
chr1	13556162	13556755	594	258	43	153.79	9.85
chr1	13570869	13571598	730	251	61	237.6	13.74
chr1	13575770	13576736	967	503	39	68.16	7.88
chr1	13591676	13592222	547	252	61	307.57	14.29
chr1	13617170	13618247	1078	621	43	72.58	9.11
chr1	13620501	13621008	508	250	24	57.9	5.67
chr1	13627522	13628172	651	313	62	244.71	11.39
chr1	13631908	13632909	1002	409	61	175.67	14.53
chr1	13677460	13678434	975	617	38	63.12	6.65
chr1	13680485	13681200	716	246	33	72.4	5.91
chr1	13689928	13690766	839	574	38	74.77	8.13
chr1	13703058	13703544	487	244	28	85.34	6.9
chr1	13713152	13713984	833	260	35	63.09	6.43
chr1	13715138	13715588	451	226	28	91.21	6.9
chr1	13728862	13730047	1186	627	55	50.8	7.17
chr1	13731159	13731833	675	234	59	160.93	9.31
chr1	13737768	13738364	597	322	33	91.28	7.14
chr1	13763267	13763937	671	345	29	59.55	6.4
chr1	13766806	13767289	484	243	53	273.79	13.06
chr1	13775716	13776781	1066	624	42	69.75	7.14
chr1	13796046	13797089	1044	366	73	204.96	12.75
chr1	13803914	13804301	388	195	24	97.2	5.91
chr1	13813089	13814108	1020	402	53	68.58	8.14
chr1	13814166	13815054	889	509	47	64.57	5.84
chr1	13824448	13825343	896	640	34	55.23	7.14
chr1	13828564	13829238	675	450	29	54.55	6.16
chr1	13843374	13843828	455	228	24	68.6	5.91
chr1	13847708	13848383	676	246	29	54.43	6.65
chr1	13876697	13877252	556	251	27	65.89	6.4
chr1	13886294	13887096	803	248	50	150.5	11.82
chr1	13907536	13908293	758	414	52	172.96	10.1
chr1	13929120	13929540	421	211	31	135.82	7.64
chr1	13993093	13993561	469	235	32	115.97	7.88
chr1	14016755	14017427	673	435	30	63.95	5.91
chr1	14037022	14037750	729	286	42	118	8.38
chr1	14042857	14043611	755	506	30	53.92	6.4
chr1	14047923	14048420	498	250	29	85.34	7.14
chr1	14055676	14056648	973	368	55	106.15	8.72
chr1	14088311	14088780	470	236	29	96.2	7.08
chr1	14095823	14096383	561	250	35	53.21	4.83
chr1	14098167	14098809	643	394	43	135.63	9.85
chr1	14115678	14116567	890	321	36	64.14	7.64
chr1	14128992	14129756	765	250	47	140.27	10.1
chr1	14167326	14168192	867	250	37	71.23	8.87
chr1	14182614	14183394	781	311	82	210.84	10.02
chr1	14225419	14226039	621	380	33	87.06	7.64
chr1	14239814	14240514	701	248	30	60.32	5.67
chr1	14245208	14246365	1158	559	45	72.18	5.91
chr1	14260648	14261128	481	241	25	68.6	6.16
chr1	14261699	14262223	525	292	32	93.35	7.14
chr1	14268265	14269039	775	526	38	88.59	8.38
chr1	14293519	14294241	723	221	32	66.7	6.16
chr1	14299737	14300341	606	401	30	73.6	6.4
chr1	14317954	14318555	611	368	45	162.93	10.59
chr1	14330384	14331364	981	608	41	75.14	5.91
chr1	14343924	14344725	802	568	47	132.94	11.08
chr1	14349393	14349908	516	257	33	107.37	7.64
chr1	14362840	14363272	433	217	45	223.12	10.11
chr1	14371160	14372461	1302	691	95	216.22	12.59
chr1	14376165	14377014	850	236	39	81.59	7.08
chr1	14381481	14382266	794	193	38	85.76	7.88
chr1	14404039	14404535	497	249	25	63.32	6.16
chr1	14416081	14416693	613	258	58	242.81	11.72
chr1	14460160	14460748	589	352	26	56.28	5.17
chr1	14542630	14543587	958	363	40	73.5	8.38
chr1	14550225	14550958	734	248	58	219.7	13.79
chr1	14553398	14554223	826	604	51	151.77	12.07
chr1	14578151	14578826	676	443	36	93.99	8.38
chr1	14583958	14585773	1816	763	77	112.56	5.81
chr1	14625931	14626861	931	569	70	227.07	10.56
chr1	14645042	14645776	736	216	35	79.34	6.16
chr1	14717337	14718034	698	429	38	101.13	8.38
chr1	14746103	14746624	522	281	29	82.35	6.9
chr1	14749253	14750041	789	553	30	50.24	5.17
chr1	14752443	14753247	805	243	34	65.44	6.65
chr1	14758684	14759858	1175	518	43	62.64	8.62
chr1	14771590	14772453	864	627	66	188.09	11.94
chr1	14784781	14785568	788	516	71	289.85	13.81
chr1	14812657	14813493	837	303	42	99.5	8.13
chr1	14820005	14820525	521	281	31	94.15	7.39
chr1	14839367	14840086	720	406	31	62.48	5.91
chr1	14845813	14846421	609	323	30	73.14	6.4
chr1	14854997	14855658	662	258	29	60.71	6.16
chr1	14872492	14873025	534	338	35	97.33	6.94
chr1	14889038	14890159	1122	437	77	181.01	10.92
chr1	14920240	14920870	631	308	43	144.75	9.61
chr1	14937000	14937721	722	486	29	53.39	5.91
chr1	14940037	14940730	694	227	41	118.92	9.61
chr1	14975174	14975730	557	251	35	102.73	7.81
chr1	14975844	14976317	474	238	28	79.61	6.9
chr1	15014885	15015367	485	243	75	485.8	18.47
chr1	15088695	15089706	1012	404	44	84.69	8.38
chr1	15097100	15097965	866	555	41	90.14	9.11
chr1	15103666	15104119	454	228	33	129.09	8.13
chr1	15128243	15129522	1280	607	68	164.36	15.27
chr1	15143857	15144411	555	345	29	76.57	6.65
chr1	15158359	15159124	767	232	33	65.65	7.14
chr1	15166350	15167697	1348	228	59	105.76	7.39
chr1	15218692	15219579	888	364	47	110.78	7.76
chr1	15229118	15229835	718	478	66	220.51	11.24
chr1	15236793	15237348	556	318	32	93.18	7.64
chr1	15242118	15243018	901	616	53	98.72	8.34
chr1	15275756	15276752	997	481	47	88.03	6.96
chr1	15422076	15422932	858	238	61	165.03	10.7
chr1	15425115	15426016	902	312	66	69.47	5.32
chr1	15427345	15428261	917	470	103	196.55	8.57
chr1	15448289	15449343	1055	629	63	92.46	7.69
chr1	15461986	15462573	588	242	45	169.03	10.1
chr1	15520420	15521227	808	297	31	52.3	6.4
chr1	15549358	15549917	560	238	29	73.71	6.51
chr1	15550222	15550707	486	244	34	113.41	8.19
chr1	15567922	15568422	501	251	26	68.6	6.4
chr1	15603897	15604375	484	243	51	127.37	6.22
chr1	15605372	15606685	1314	1007	99	129.36	8.42
chr1	15612690	15613232	543	252	53	243.04	12.56
chr1	15623051	15624065	1015	689	60	129.57	9.28
chr1	15648362	15649373	1012	369	70	180.6	11.98
chr1	15652600	15653374	775	490	39	93.71	7.88
chr1	15680394	15681075	682	237	47	152.14	11.08
chr1	15699842	15700800	959	393	67	189.21	9.78
chr1	15712217	15712712	496	249	72	436.92	17.74
chr1	15744569	15745063	494	248	32	103.33	7.88
chr1	15748870	15749529	660	247	41	125.79	7.88
chr1	15769830	15770462	633	281	33	85.04	7.14
chr1	15775547	15776174	628	346	39	92.5	6.92
chr1	15776670	15777449	780	239	37	74.32	7.62
chr1	15816162	15816964	803	562	37	79.6	8.13
chr1	15829706	15830258	553	250	25	56.39	5.42
chr1	15845745	15846503	759	493	37	85.94	8.62
chr1	15849574	15850187	614	219	26	53.06	5.91
chr1	15882901	15883360	461	231	25	74.03	6.16
chr1	15889984	15891342	1359	760	90	109.85	7.74
chr1	15893551	15894264	714	327	38	98.37	7.39
chr1	15902560	15903277	718	342	51	152.32	9.67
chr1	15916443	15916999	557	326	43	163.57	10.1
chr1	15921237	15922150	914	337	86	325.64	16.79
chr1	15927370	15928278	909	579	44	98.72	9.85
chr1	15943088	15943590	503	252	37	135.82	9.11
chr1	15952867	15953364	498	250	28	79.61	6.9
chr1	15956475	15957539	1065	624	58	146.89	10.1
chr1	15976434	15976992	559	344	39	135.9	9.11
chr1	16223713	16224471	759	484	33	66.66	6.9
chr1	16229603	16230723	1121	534	47	84.71	9.36
chr1	16240161	16240988	828	211	45	116.91	10.84
chr1	16248704	16249203	500	251	33	109.59	8.13
chr1	16264079	16265430	1352	479	117	274.23	10.04
chr1	16318877	16319370	495	248	24	58.19	5.91
chr1	16302021	16302558	538	288	41	154.82	9.85
chr1	16331662	16332101	441	221	27	91.21	6.65
chr1	16336663	16337547	885	437	50	96.22	5.76
chr1	16356482	16357258	777	558	35	73.61	7.14
chr1	16360842	16361921	1080	592	49	98.92	9.85
chr1	16372141	16372770	630	338	67	295.28	12.08
chr1	16374413	16376530	2118	697	169	196.18	10.49
chr1	16395159	16395704	546	311	25	57.37	5.67
chr1	16409543	16410310	768	545	37	84.6	7.39
chr1	16441010	16441941	932	450	46	105.32	8.62
chr1	16502231	16502724	494	248	36	129.09	8.87
chr1	16552663	16553535	873	242	44	93.33	7.95
chr1	16597196	16598016	822	539	38	81.77	6.9
chr1	16600026	16600641	616	240	39	116.77	8.62
chr1	16629783	16630335	553	227	44	171.75	10.35
chr1	16639378	16640183	807	559	38	83.88	8.38
chr1	16656488	16657157	670	274	61	215.47	9.98
chr1	16695915	16696772	858	653	42	96.29	6.4
chr1	16793314	16794013	700	358	76	189.25	6.21
chr1	16794663	16795249	588	376	52	91.68	5.87
chr1	16708882	16709563	682	402	55	213.2	9.61
chr1	16722028	16723014	987	433	63	161.49	11.2
chr1	16735183	16736222	1040	506	37	52.78	7.88
chr1	16827703	16828447	745	504	43	92.32	7.59
chr1	16830355	16831030	676	242	44	110.45	7.98
chr1	16842487	16843269	783	240	48	85.45	7.7
chr1	16846695	16847577	883	313	47	68.1	6.81
chr1	16874985	16875454	470	236	26	74.03	6.4
chr1	16930410	16931074	665	200	40	118.77	9.61
chr1	16947061	16948104	1044	613	50	108.71	5.42
chr1	16967063	16968163	1101	574	66	175.63	11.76
chr1	17015925	17016749	825	584	34	63.04	6.9
chr1	17022319	17022820	502	252	24	58.19	5.91
chr1	17037715	17038252	538	242	72	343.97	13.56
chr1	17048981	17049654	674	430	44	141.28	10.35
chr1	17052155	17052645	491	246	35	129.09	8.62
chr1	17072473	17073669	1200	386	64	151.03	8.38
chr1	17075426	17076024	599	249	44	152.52	9.11
chr1	17082590	17083664	1075	501	44	72.91	9.61
chr1	17103600	17104630	1031	648	82	204.03	10.39
chr1	17120346	17120842	497	249	27	74.03	6.65
chr1	17144911	17145704	794	568	59	203.66	13.3
chr1	17153207	17153922	716	274	35	82.31	4.68
chr1	17174055	17175199	1145	459	98	272	14.17
chr1	17215654	17216216	563	278	44	168.92	9.85
chr1	17224432	17224896	465	233	31	109.59	7.64
chr1	17372831	17373664	834	248	35	61.99	6.4
chr1	17392490	17393313	824	535	35	67.57	7.88
chr1	17246921	17247393	473	237	24	63.32	5.91
chr1	17254587	17255139	553	290	29	76.9	6.4
chr1	17261080	17262025	946	627	47	108.27	6.16
chr1	17268225	17268749	525	290	26	65.54	5.91
chr1	17277481	17278350	870	240	62	211.26	15.03
chr1	17286121	17286805	685	348	56	184.26	10.29
chr1	17289752	17290493	742	223	43	121.29	10.1
chr1	17314007	17315151	1145	510	47	81.92	9.61
chr1	17327607	17328414	808	323	67	208.98	11.15
chr1	17357841	17358703	863	252	36	67.28	8.13
chr1	17363951	17364418	468	235	31	109.59	7.64
chr1	17405872	17406756	885	320	33	52.38	7.14
chr1	17416148	17416969	822	572	31	50.84	5.17
chr1	17419761	17420590	830	613	40	90.43	7.88
chr1	17432049	17432672	625	399	35	97.45	8.13
chr1	17440473	17441597	1125	409	126	398.72	14.75
chr1	17450168	17450898	731	523	29	52.37	6.4
chr1	17465611	17466339	729	510	32	61.35	6.9
chr1	17470676	17471710	1035	428	38	57.02	7.88
chr1	17475484	17476188	705	393	93	245.72	9.23
chr1	17501125	17501970	846	241	93	334.96	10.57
chr1	17548113	17549309	1197	679	81	161.88	9.88
chr1	17565952	17566804	853	377	33	55.69	7.14
chr1	17578883	17579833	951	357	56	156.41	10.84
chr1	17585580	17586291	712	467	33	72.01	6.59
chr1	17587761	17588298	538	251	25	58.51	5.91
chr1	17627912	17628770	859	251	51	139.51	9.52
chr1	17634860	17635712	853	404	33	55.69	5.91
chr1	17641469	17642336	868	243	53	94.47	8.05
chr1	17654737	17655554	818	514	44	113.18	7.88
chr1	17830861	17831358	498	250	40	156.68	9.85
chr1	17847392	17848133	742	251	31	59.76	4.68
chr1	17742882	17743774	893	446	40	81.64	5.67
chr1	17746119	17746854	736	463	37	86.96	8.19
chr1	17747212	17747724	513	244	31	89.82	7.39
chr1	17754425	17754883	459	230	30	109.59	7.39
chr1	17755443	17755900	458	230	32	122.47	7.88
chr1	17761073	17762150	1078	465	57	95.64	7.6
chr1	17776834	17777568	735	487	31	56.2	5.17
chr1	17780239	17780860	622	265	40	127.77	9.11
chr1	17798452	17799101	650	394	29	57.64	6.16
chr1	17808526	17809769	1244	660	72	117.09	11.62
chr1	17900021	17901077	1057	482	93	239.4	12.11
chr1	17925695	17926553	858	329	64	193.04	11.98
chr1	17943486	17944210	725	329	36	86.03	7.14
chr1	17946130	17946960	832	229	40	77.78	8.44
chr1	18004657	18005074	418	210	34	163.84	8.38
chr1	18009809	18010456	636	228	36	101.1	7.88
chr1	18020947	18022361	1415	1085	82	108.09	5.85
chr1	18052977	18053767	791	327	30	50.03	5.91
chr1	18053830	18054341	512	244	38	134.28	9.11
chr1	18068938	18069913	976	455	100	295.37	10.81
chr1	18076613	18077174	562	335	35	109.83	7.88
chr1	18082792	18083506	715	472	40	109.23	8.87
chr1	18086026	18086647	622	361	28	61.33	6.4
chr1	18113980	18114659	680	437	30	60.01	6.19
chr1	18115557	18116223	667	261	39	112.5	8.87
chr1	18137191	18138343	1153	588	51	98.63	7.64
chr1	18156393	18157294	902	529	44	99.76	9.85
chr1	18164800	18165337	538	296	29	79.49	6.9
chr1	18167357	18167883	527	235	40	150.86	9.61
chr1	18169982	18170662	681	242	30	62.89	5.91
chr1	18172177	18173329	1153	572	43	52.23	8.34
chr1	18214935	18215309	375	188	28	135.82	6.9
chr1	18221349	18222379	1031	709	68	212.16	10.84
chr1	18249269	18250510	1242	759	49	75.47	4.93
chr1	18267039	18267457	419	210	24	79.61	5.91
chr1	18273393	18274314	922	390	39	73.42	7.39
chr1	18279097	18279937	841	222	37	74.51	5.91
chr1	18296446	18297050	605	359	41	128.57	9.4
chr1	18302320	18302918	599	358	34	89.89	7.56
chr1	18305921	18307120	1200	765	51	88.43	5.67
chr1	18321888	18322830	943	308	43	74.83	6.15
chr1	18331382	18332484	1103	492	44	51.3	7.26
chr1	18335369	18335991	623	326	52	198.15	10.93
chr1	18340661	18341874	1214	488	119	207.5	8.56
chr1	18358008	18359254	1247	261	75	113.07	5.23
chr1	18361140	18361943	804	576	52	120.53	9.59
chr1	18368728	18369965	1238	567	87	214.18	10.36
chr1	18430808	18431567	760	229	60	207.04	13.03
chr1	18441144	18442044	901	273	36	56.07	7.12
chr1	18443261	18444136	876	468	48	91.37	7.83
chr1	18486277	18487504	1228	677	67	150.92	12.04
chr1	18451613	18452371	759	531	56	199.16	11.33
chr1	18466114	18467314	1201	629	58	113.43	9.65
chr1	18474469	18475720	1252	240	99	258.05	8.78
chr1	18481718	18482223	506	240	25	56.12	5.39
chr1	18482830	18483348	519	245	40	146.09	9.61
chr1	18494601	18495395	795	545	31	53.69	6.65
chr1	18525431	18526246	816	375	86	290.72	9.63
chr1	18532929	18533791	863	230	67	222.8	14.43
chr1	18551982	18552768	787	576	46	130.03	6.4
chr1	18558661	18559438	778	535	34	68.82	7.39
chr1	18581593	18582652	1060	460	42	53.03	7.99
chr1	18598276	18598837	562	322	45	176.3	10.1
chr1	18621875	18622487	613	236	44	124.4	7.7
chr1	18625090	18626011	922	608	49	115.52	5.18
chr1	18639025	18639585	561	315	34	98.77	7.53
chr1	18640854	18641347	494	248	30	87.8	7.14
chr1	18661391	18661993	603	239	27	55.43	5.88
chr1	18663557	18664299	743	535	31	59.64	6.65
chr1	18672904	18673595	692	238	79	281.14	11.92
chr1	18679386	18680465	1080	605	57	67.07	8
chr1	18696043	18697341	1299	849	68	104.51	5.54
chr1	18701506	18702373	878	575	132	450.36	11.96
chr1	18714912	18715511	600	336	30	74.54	6.65
chr1	18718135	18718918	784	313	33	63.55	6.16
chr1	18731476	18731980	505	238	45	178.33	9.88
chr1	18734632	18735401	770	247	37	63.77	7.13
chr1	18754502	18755277	776	249	56	126.48	7.17
chr1	18760888	18762436	1549	705	140	248.95	9.7
chr1	18774125	18775595	1471	885	113	180.61	8.2
chr1	18768724	18769671	948	676	82	253.06	12.99
chr1	18800176	18801317	1142	471	62	139.79	12.49
chr1	18804157	18804817	661	414	45	117.63	7.91
chr1	18804992	18805585	594	279	38	85.41	6.72
chr1	18831890	18832659	770	483	30	52.26	5.17
chr1	18835209	18836117	909	628	84	235.47	11.5
chr1	18845167	18845813	647	427	35	93.52	7.64
chr1	18859205	18859689	485	243	27	79.61	6.65
chr1	18894628	18895128	501	251	25	63.32	6.16
chr1	18899855	18901014	1160	502	53	106.99	9.85
chr1	18904192	18905076	885	500	38	68.04	8.05
chr1	18923818	18924410	593	354	31	80.97	7.14
chr1	18927339	18928180	842	598	46	82.61	7.91
chr1	18928678	18929335	658	421	40	88.28	6.91
chr1	18937710	18938763	1054	430	59	82.41	7.45
chr1	18952655	18954496	1842	761	213	235.52	6.74
chr1	18963241	18963909	669	318	46	101.33	6.7
chr1	18968778	18969244	467	234	43	113.98	6.34
chr1	18980446	18981851	1406	703	101	141.01	9.68
chr1	18988231	18990236	2006	366	228	144.43	6.46
chr1	18991569	18992812	1244	533	99	155.49	5.66
chr1	19005208	19006002	795	571	50	136.92	6.74
chr1	19008904	19009653	749	287	40	103.25	8.38
chr1	19012207	19013037	831	239	44	86.94	8.65
chr1	19017069	19017854	786	320	102	309.96	11.48
chr1	19023047	19023556	510	280	29	79.08	6.51
chr1	19042736	19043668	942	248	47	108.88	6.9
chr1	19049285	19050083	799	570	37	80.15	8.13
chr1	19054515	19055584	1070	723	51	54.79	5.11
chr1	19056331	19057219	889	639	52	81.23	8
chr1	19066405	19067197	793	576	34	66.92	7.88
chr1	19069157	19069635	479	240	26	74.03	6.4
chr1	19072485	19073271	788	246	61	221.06	14.22
chr1	19078143	19079025	883	511	33	52.58	4.43
chr1	19081697	19082711	1015	325	150	506.84	14.95
chr1	19084277	19085696	1422	790	93	201.81	11.48
chr1	19094088	19094781	694	242	42	124.83	9.85
chr1	19103495	19104271	777	558	56	57.67	5.19
chr1	19105708	19106928	1221	560	86	78.62	7.02
chr1	19109963	19111112	1150	413	67	119.46	5.62
chr1	19117115	19117867	753	252	36	69.5	6.59
chr1	19123172	19124227	1056	247	101	162.53	7.24
chr1	19128974	19129456	483	242	55	261.4	11.81
chr1	19140826	19141694	869	562	60	147.35	8.61
chr1	19152429	19153217	789	299	114	298.01	10.39
chr1	19159618	19160134	517	262	33	107.16	7.64
chr1	19166998	19168021	1024	440	92	250.4	14.21
chr1	19175750	19176276	527	248	48	166.45	8.83
chr1	19190079	19190774	696	391	41	118.54	6.4
chr1	19216645	19217386	742	235	32	53.8	6.15
chr1	19217919	19218653	735	510	33	60.61	6.9
chr1	19229872	19230876	1005	284	105	266.51	9.08
chr1	19233828	19234379	552	306	35	111.97	7.88
chr1	19240721	19241548	828	259	58	114.43	7.97
chr1	19243353	19244262	910	678	35	57.8	6.9
chr1	19253089	19254505	1417	415	68	131.7	9.05
chr1	19286019	19286992	974	334	43	84.97	9.11
chr1	19290344	19291535	1192	497	136	294.62	12.44
chr1	19297301	19298163	863	402	40	85.71	8.38
chr1	19302439	19303707	1269	712	78	102.64	5.05
chr1	19307251	19308348	1098	614	53	106.55	11.39
chr1	19310963	19311661	699	474	29	56.08	6.65
chr1	19328449	19329685	1237	573	64	146	12.29
chr1	19340758	19341764	1007	406	40	67.9	5.17
chr1	19344668	19345530	863	444	46	85.77	7.11
chr1	19358148	19358916	769	472	33	65.4	6.65
chr1	19386331	19387198	868	600	43	99.83	8.38
chr1	19394934	19395705	772	326	36	79.09	6.9
chr1	19399561	19400240	680	286	55	213.78	12.81
chr1	19417417	19418368	952	388	54	132.87	9.42
chr1	19436300	19436837	538	227	26	63.53	6.16
chr1	19448566	19449390	825	239	44	111.99	9.85
chr1	19484654	19485660	1007	467	45	89.91	7.88
chr1	19498645	19499497	853	597	60	178.91	11.42
chr1	19504303	19505014	712	491	39	104.19	8.62
chr1	19530642	19531447	806	514	49	88.17	7.5
chr1	19532658	19533775	1118	492	55	71.54	7.06
chr1	19535427	19536145	719	367	32	67.23	6.65
chr1	19551926	19552759	834	230	55	174.62	13.3
chr1	19558834	19559608	775	354	35	53.13	5.79
chr1	19568578	19569252	675	235	36	94.16	7.88
chr1	19581248	19582045	798	509	41	100.47	9.36
chr1	19599806	19600741	937	303	47	109.65	7.88
chr1	19602348	19603275	928	597	72	246.53	13.56
chr1	19617135	19617990	856	201	46	69.1	7.22
chr1	19620942	19621843	902	678	47	91.22	5.2
chr1	19622510	19623257	748	512	38	64.71	5.76
chr1	19633706	19634645	940	340	50	74.65	5.93
chr1	19636903	19637387	485	243	25	68.6	6.16
chr1	19645365	19646110	746	293	47	144.23	10.1
chr1	19649388	19650103	716	272	33	72.4	7.39
chr1	19668585	19669189	605	296	66	269.48	11.54
chr1	19673151	19673608	458	230	61	359.19	13.86
chr1	19675912	19676735	824	239	35	67.57	7.88
chr1	19685291	19685836	546	251	25	57.37	5.91
chr1	19690116	19691477	1362	665	127	256.83	14.79
chr1	19693209	19694316	1108	493	82	218.81	13.18
chr1	19702632	19704359	1726	1336	144	233.88	9.94
chr1	19706577	19707064	488	245	26	68.6	6.4
chr1	19735670	19736182	513	251	25	57.16	5.91
chr1	19750685	19751854	1170	575	42	59.35	9.61
chr1	19775585	19776404	820	247	70	275.46	16.15
chr1	19779812	19781422	1609	943	158	250.13	10.98
chr1	19789663	19790020	358	180	25	112.68	5.68
chr1	19791795	19792664	870	587	60	174.99	8.78
chr1	19809484	19810291	807	287	42	104.29	8.62
chr1	19812862	19813917	1056	637	97	236.17	11.56
chr1	19819689	19820527	839	518	36	70.21	7.64
chr1	19844268	19845185	918	683	58	104.1	9.13
chr1	19847099	19847902	804	358	71	230.92	9.21
chr1	19873342	19874083	742	248	89	348.8	14.91
chr1	19905505	19906274	770	557	30	52.26	6.65
chr1	19925756	19927215	1460	868	112	232.29	10.35
chr1	19935079	19936515	1437	669	136	243.46	9.53
chr1	19947186	19947875	691	459	37	96.86	8.62
chr1	19952921	19953458	538	273	107	447.56	11.93
chr1	19956508	19957392	885	635	57	175.86	12.07
chr1	19960157	19961263	1107	624	45	77.74	7.88
chr1	19966365	19967647	1283	689	76	133.34	10.86
chr1	19997472	19998070	599	248	63	286.74	13.56
chr1	20019068	20019660	593	205	33	64.52	5.83
chr1	20019671	20020182	512	246	61	260.09	11.63
chr1	20027634	20028509	876	249	103	368.88	14.42
chr1	20031788	20032549	762	428	40	101.07	8.87
chr1	20038203	20039717	1515	410	85	162.01	9.58
chr1	20090343	20091189	847	565	37	73.74	8.38
chr1	20116966	20118620	1656	459	104	165.11	8.33
chr1	20123994	20125104	1111	623	64	165.06	8.1
chr1	20149689	20150158	470	236	25	68.6	6.16
chr1	20158570	20159713	1144	616	63	149.08	9.77
chr1	20163917	20164341	425	213	35	163.84	8.62
chr1	20170498	20170963	466	234	38	163.84	9.36
chr1	20180249	20181123	874	243	92	350.4	17.08
chr1	20199905	20200743	839	599	93	374.45	9.69
chr1	20222229	20223496	1268	705	108	251.08	12.87
chr1	20228075	20229076	1002	462	114	365.52	12.52
chr1	20230828	20232040	1213	624	53	100.11	9.11
chr1	20237817	20238337	521	272	28	76.93	6.65
chr1	20258296	20258929	634	252	47	170.54	10.35
chr1	20273767	20274985	1219	710	103	245.14	13.18
chr1	20323443	20323984	542	250	44	174.93	10.35
chr1	20344960	20345828	869	570	36	66.57	6.16
chr1	20359703	20360596	894	482	35	59.5	4.68
chr1	20408234	20409017	784	218	47	136.45	10.59
chr1	20417991	20418757	767	481	60	99.95	6.19
chr1	20440483	20441246	764	459	32	61.53	7.14
chr1	20450127	20450972	846	251	32	52.38	3.94
chr1	20480408	20480923	516	284	29	83.46	6.9
chr1	20503853	20504999	1147	607	62	106.68	6.65
chr1	20527563	20528401	839	599	32	53.1	5.42
chr1	20556797	20557603	807	214	31	52.41	6.16
chr1	20601096	20601547	452	227	33	129.09	8.13
chr1	20608091	20608590	500	251	63	257.08	11.12
chr1	20622524	20623247	724	474	39	102.1	8.87
chr1	20626467	20626925	459	230	25	74.03	6.16
chr1	20636803	20637670	868	491	39	80.27	5.17
chr1	20662046	20662606	561	250	94	483.52	15.95
chr1	20664897	20665764	868	238	62	174.3	12.56
chr1	20668751	20669330	580	190	35	106.11	8.13
chr1	20672600	20673096	497	249	33	109.59	8.13
chr1	20684201	20685027	827	528	53	73.97	6.73
chr1	20686067	20687145	1079	538	82	124.03	8.06
chr1	20690489	20691387	899	242	46	95.92	8.22
chr1	20717346	20718215	870	284	59	191.78	13.79
chr1	20721710	20722389	680	277	123	501.24	13.66
chr1	20734235	20735546	1312	655	83	171.1	10.07
chr1	20738746	20739900	1155	606	46	76.59	8.38
chr1	20746696	20747482	787	246	30	50.45	3.69
chr1	20755170	20756772	1604	481	99	178.39	7.23
chr1	20765298	20765831	534	251	77	328.92	11.99
chr1	20771357	20772262	906	278	60	115.3	8.14
chr1	20778478	20779800	1323	691	67	113.14	10.69
chr1	20783510	20783974	465	233	55	279.96	11.94
chr1	20792874	20793549	676	283	32	73.2	6.16
chr1	20797735	20799458	1724	902	141	238.38	6.37
chr1	20818131	20818863	733	244	69	262.21	14.09
chr1	20831432	20832151	720	480	32	67.1	6.65
chr1	20845428	20845931	504	265	55	188.27	8.68
chr1	20854394	20855030	637	396	28	59.32	6.4
chr1	20861450	20862185	736	492	65	183.24	9.71
chr1	20880847	20881457	611	363	30	67.77	6.65
chr1	20915726	20916867	1142	907	62	134.75	6.13
chr1	20942212	20943069	858	584	36	67.88	8.38
chr1	20981271	20982198	928	542	51	132.4	10.1
chr1	20986187	20986964	778	534	52	162.02	8.87
chr1	20990774	20991284	511	280	32	102.26	7.64
chr1	20996413	20997206	794	221	44	50.64	4.33
chr1	20998095	20999313	1218	964	62	89.43	5.97
chr1	21016558	21017440	883	292	42	79.74	6.44
chr1	21020139	21020942	804	252	45	121.17	10.1
chr1	21026234	21027127	894	270	38	72.38	6.9
chr1	21029011	21030226	1216	406	102	226.05	8.98
chr1	21034144	21034901	758	252	36	81.1	7.88
chr1	21039083	21040239	1157	600	63	158.24	14.04
chr1	21050191	21050874	684	388	79	359.4	14.66
chr1	21092660	21093988	1329	270	171	103.23	5.4
chr1	21094178	21095559	1382	535	187	100.77	5.38
chr1	21099824	21100290	467	234	29	97.2	7.14
chr1	21108400	21108912	513	270	34	114.36	8.13
chr1	21113468	21115332	1865	569	92	78.4	8.41
chr1	21145478	21146313	836	585	64	223.24	12.7
chr1	21165237	21166180	944	411	49	76.49	6.22
chr1	21182021	21182931	911	667	62	163.11	12.4
chr1	21189854	21190608	755	228	47	138.92	10.6
chr1	21206478	21207424	947	545	42	55.25	5.95
chr1	21232940	21233543	604	224	27	59.01	6.16
chr1	21235404	21236502	1099	655	45	78.65	9.61
chr1	21242496	21243044	549	252	40	145.06	9.61
chr1	21257502	21258164	663	417	49	176.58	11.08
chr1	21260827	21261349	524	280	27	70.98	6.16
chr1	21275890	21276387	498	250	36	98.61	6.91
chr1	21277988	21278894	907	620	65	158.19	11.53
chr1	21297872	21299119	1244	592	68	112.48	11.08
chr1	21299240	21299806	567	245	32	58.9	5.59
chr1	21319372	21320097	726	488	32	66.31	6.9
chr1	21336133	21337016	884	615	59	128.69	9.88
chr1	21339079	21340004	926	522	78	161.9	8.27
chr1	21348443	21349419	977	519	104	303.9	12.83
chr1	21362671	21363584	914	666	74	161.88	10.86
chr1	21371104	21372329	1226	583	48	73.13	9.85
chr1	21386321	21387009	689	314	43	111.06	8.29
chr1	21387228	21387763	536	315	28	56.72	5.53
chr1	21393494	21394662	1169	571	67	173.59	9.64
chr1	21397262	21398092	831	530	48	133.18	8.62
chr1	21403933	21404727	795	581	38	85.62	8.87
chr1	21413154	21413855	709	382	81	176.93	8.16
chr1	21414074	21415020	947	672	64	73.7	6.63
chr1	21418658	21419518	866	325	35	62.61	6.9
chr1	21420964	21422173	1210	608	53	85.11	9.55
chr1	21428284	21428991	708	460	45	133.15	10.12
chr1	21436631	21437705	1075	770	80	171.64	8.8
chr1	21441668	21442492	825	624	40	87.04	8.57
chr1	21444127	21444645	519	273	24	53.79	5.48
chr1	21447957	21448885	929	589	40	77.02	8.38
chr1	21452396	21453645	1250	928	56	104.49	6.16
chr1	21457250	21458222	973	589	49	97.55	8.18
chr1	21466495	21467087	593	325	48	188.83	11.08
chr1	21469081	21469707	627	382	96	487.03	16.03
chr1	21472967	21473565	599	267	40	132.92	9.11
chr1	21478370	21479094	725	236	30	57.38	5.91
chr1	21481858	21482986	1129	303	75	109.64	4.94
chr1	21484908	21485565	658	229	36	52.81	5.07
chr1	21501975	21502819	845	236	39	57.07	6.59
chr1	21505087	21506079	993	252	85	152.61	7.68
chr1	21520145	21521119	975	370	61	167.26	11.26
chr1	21524692	21525481	790	296	63	232.19	13.3
chr1	21548149	21549567	1419	722	151	164.6	9.68
chr1	21556134	21556835	702	440	30	60.19	6.16
chr1	21562090	21562720	631	246	26	50.98	5.67
chr1	21574527	21575064	538	247	28	68.87	6.28
chr1	21575303	21576141	839	251	51	126.47	10.66
chr1	21585541	21586071	531	283	46	192.97	10.59
chr1	21591958	21592831	874	246	83	256.62	13.58
chr1	21627220	21627994	775	299	39	93.71	7.64
chr1	21636236	21637126	891	648	59	133.91	9.14
chr1	21658289	21659101	816	252	65	207.86	11.65
chr1	21662666	21663430	765	516	31	57.04	6.9
chr1	21669624	21670175	552	263	58	280.29	13.79
chr1	21693462	21696195	2734	2009	384	209.82	6.78
chr1	21702879	21703953	1075	647	84	153.18	9.05
chr1	21724717	21725744	1028	636	69	169.48	11.66
chr1	21732039	21732715	677	336	41	122.3	5.91
chr1	21738700	21739431	732	285	29	52.26	3.94
chr1	21766336	21766965	632	408	36	101.84	8.38
chr1	21786876	21787887	1012	562	64	143.29	10.98
chr1	21821473	21822411	939	313	41	67.02	6.81
chr1	21826540	21827168	629	231	40	126.25	9.36
chr1	21838792	21839526	735	487	51	171.94	10.84
chr1	21843129	21844291	1163	763	156	326.56	4.85
chr1	21849324	21850515	1192	593	43	61.03	8.87
chr1	21872641	21873687	1047	469	43	50.03	5.04
chr1	21877809	21878624	816	534	32	55.56	6.16
chr1	21882203	21883370	1168	607	54	110.64	8.38
chr1	21913499	21914055	560	230	34	104.19	7.88
chr1	21962956	21963424	469	235	33	122.47	8.13
chr1	21936225	21936872	648	211	35	93.35	7.64
chr1	21932628	21933883	1256	600	72	148.25	13.24
chr1	21925002	21926429	1428	785	94	132.85	9.88
chr1	21917108	21917898	791	542	52	159.17	12.07
chr1	21984654	21985661	1008	614	114	319.51	9.01
chr1	21993080	21993953	874	269	124	403.56	15.01
chr1	22003322	22004079	758	374	75	215.04	10.57
chr1	22023883	22024576	694	291	84	352.17	13.48
chr1	22028258	22028911	654	241	35	85.89	7.21
chr1	22060202	22061153	952	511	35	53.55	6.4
chr1	22068049	22069836	1791	1531	126	171.1	10.62
chr1	22089502	22090914	1413	403	109	194.9	5.36
chr1	22103953	22104643	691	402	39	84.73	7.13
chr1	22115202	22115961	760	251	30	53.36	6.65
chr1	22127375	22128130	756	251	30	53.8	5.42
chr1	22143957	22144971	1015	284	60	129.57	7.46
chr1	22155733	22156585	853	577	38	77.58	7.39
chr1	22161433	22162035	603	317	27	59.14	6.16
chr1	22167706	22168455	750	336	38	92.46	7.39
chr1	22179522	22180024	503	252	30	91.21	7.39
chr1	22181803	22182608	806	235	43	104.45	10.1
chr1	22196492	22197463	972	414	38	63.44	8.62
chr1	22209142	22209949	808	236	48	71.72	7.16
chr1	22245151	22246378	1229	672	53	98.12	8.38
chr1	22256677	22257568	892	498	50	56.55	5.44
chr1	22269509	22270502	994	472	69	154.4	7.66
chr1	22293959	22295009	1051	548	53	69.15	7.56
chr1	22297759	22298335	577	188	32	83.71	7.39
chr1	22311506	22313129	1624	1333	155	238.88	13.07
chr1	22315162	22316240	1079	543	44	76.68	6.16
chr1	22329971	22330908	938	578	49	119.91	10.1
chr1	22336237	22337056	820	354	69	232.58	12.27
chr1	22344569	22345220	652	402	64	237.66	10.96
chr1	22352420	22353146	727	492	56	207.64	12.81
chr1	22365527	22366120	594	344	28	65.27	6.16
chr1	22380223	22380884	662	412	84	296.73	10.39
chr1	22385365	22385870	506	230	40	113.43	7.34
chr1	22408359	22408888	530	248	37	129.8	8.87
chr1	22420116	22421117	1002	358	63	177.16	10.12
chr1	22433979	22434728	750	432	32	63.25	6.16
chr1	22437129	22437855	727	305	32	66.18	6.9
chr1	22469721	22470372	652	427	37	103.83	8.62
chr1	22515735	22516321	587	336	45	169.3	9.61
chr1	22527494	22528492	999	398	55	113.35	9.57
chr1	22552728	22553572	852	610	77	252.57	14.25
chr1	22573111	22574149	1039	573	73	198.56	13.59
chr1	22601212	22603440	2230	1617	122	67.09	8.78
chr1	22616157	22617114	958	468	44	91.76	10.1
chr1	22620762	22621995	1234	632	46	68.41	7.14
chr1	22634259	22634700	442	222	53	309.11	12.62
chr1	22652591	22653150	560	316	61	302.13	14.04
chr1	22660624	22661350	727	486	32	66.18	7.64
chr1	22681305	22681854	550	318	24	52.04	4.68
chr1	22693517	22694209	693	324	34	50.73	4.71
chr1	22694225	22695210	986	444	44	53.48	6.27
chr1	22700466	22701048	583	356	58	219.72	10.96
chr1	22714061	22714881	821	574	63	223.77	15.03
chr1	22721256	22721710	455	228	41	193.47	10.1
chr1	22726666	22727691	1026	333	70	217.91	11.19
chr1	22751491	22752368	878	250	65	124.91	5.06
chr1	22762049	22763270	1222	605	42	54.72	8.62
chr1	22772451	22773302	852	247	34	59.95	7.88
chr1	22776252	22776831	587	341	26	56.55	5.91
[truncated: 256,323+ more rows]
