# Supplementary material for: DNA methylation patterns in peripheral blood mononuclear cells from Holstein cattle with variable milk yield
Source: BMC Genomics. 2018 Oct 11;19:744. doi: 10.1186/s12864-018-5124-9 (PMC6182825; doi:10.1186/s12864-018-5124-9)
Supplement: Supplementary file 3 — Table S3. Chromosome, start nucleotide, end nucleotide, length, summit, tags, Log P, and fold enrichment of significant peaks for Farm 2, case. DNA methylation peak information for Farm 2, case. (XLSX 14201 kb) [file 12864_2018_5124_MOESM3_ESM.xlsx]

## Sheet: S3
Table S3. Chromosome, start nucleotide, end nucleotide, length, summit, tags, Log_P, and fold enrichment of significant peaks for Farm 2 Case.
Genomic coordinates correspond to: UMD_3.1 (http://www.ncbi.nlm.nih.gov/assembly/GCA_000003055.4)
ChrLift	start	end	length	summit	tags	Log_P	fold_enrichment
chr1	51090	51945	856	320	29	64.92	7.45
chr1	48503	49261	774	296	135	433.79	14.77
chr1	42341	42825	485	279	53	281.96	15.95
chr3	162738	163577	840	372	29	59.67	5.43
chr1	66118	67290	1173	516	82	110.55	6.68
chr1	82569	83315	747	248	37	80.3	8.75
chr1	89830	90542	713	515	33	70.65	9.03
chr1	93256	93641	386	194	28	155.64	11.59
chr1	111660	112202	543	243	43	225.36	14.91
chr1	129940	130621	682	421	25	68.37	8.7
chr1	138234	138916	683	323	79	278	9.71
chr1	140026	140426	401	201	33	89.99	6.16
chr1	150552	151033	482	235	23	80.34	8.24
chr1	158152	158657	506	209	27	107.75	10.35
chr1	164096	164691	596	387	34	109.48	9.97
chr1	168039	168951	913	349	41	71.45	5.98
chr1	170687	171698	1012	471	48	52.59	5.45
chr1	173124	173751	628	426	37	94.47	8.88
chr1	177687	178318	632	376	65	281.67	15.09
chr1	181748	182851	1104	659	42	102.7	8.53
chr1	187585	188600	1016	454	62	118.13	10.31
chr1	193471	193939	469	209	28	70.25	6.51
chr1	196474	197149	676	474	30	91.3	7.72
chr1	220350	221242	893	527	31	56.7	5.03
chr1	243044	243511	468	208	41	210.31	14.47
chr1	245676	246065	390	196	20	56.97	5.58
chr1	247935	249174	1240	562	99	241.61	9.1
chr1	250978	252517	1540	505	60	126.95	7.09
chr1	257526	258496	971	507	78	86.28	5.76
chr1	258996	260221	1226	288	85	55.26	4.3
chr1	263880	264933	1052	594	84	165.33	9.73
chr1	267809	269275	1467	368	174	270.26	7.89
chr1	275079	275863	785	208	51	69.76	7.34
chr1	277319	279191	1873	1347	89	85.14	5.45
chr1	284246	284688	443	205	76	329.03	11.65
chr1	293824	294367	544	213	40	81.37	5.44
chr1	294439	295186	748	466	68	173.85	8.68
chr1	301620	302540	921	212	45	117.17	7.39
chr1	304832	305971	1140	540	198	403.15	11.7
chr1	310609	312051	1443	674	118	117.5	6.86
chr1	317975	318789	815	312	72	107.35	6.7
chr1	320720	322311	1592	1032	127	86.36	8.13
chr1	322314	322951	638	211	75	124.89	6.95
chr1	327883	328513	631	199	49	171.18	12.51
chr1	330128	331170	1043	683	70	211.24	12.68
chr1	334785	335221	437	208	46	156.3	8.9
chr1	335769	336231	463	214	43	108.98	6.69
chr1	341980	342669	690	484	58	61.85	6.21
chr1	344519	345000	482	216	59	179.83	8.39
chr1	348868	349713	846	210	48	132.8	8.2
chr1	352958	353955	998	408	56	97.56	5.57
chr1	356823	358412	1591	671	91	84.41	5.59
chr1	360706	362993	2288	1268	238	203.84	6.09
chr1	371019	371916	898	488	31	70.61	8.28
chr1	376445	376818	374	188	18	59.78	6.13
chr1	378896	380237	1342	447	164	311.01	7.46
chr1	382544	383019	476	262	20	66.54	7.45
chr1	386403	386905	503	242	97	474.49	14.88
chr1	390047	390915	869	406	35	51.69	4.84
chr1	400479	400954	476	202	31	71.64	5.68
chr1	401380	401850	471	256	62	232.67	10.51
chr1	406764	407530	767	209	34	66.86	6.97
chr1	414573	415127	555	293	45	185.02	12.63
chr1	421401	422322	922	506	40	84.27	5.48
chr1	426084	426832	749	542	39	95.2	7.9
chr1	437801	438561	765	312	77	261.45	12.19
chr1	442691	444384	1695	561	96	158.28	9.52
chr1	446031	446654	624	335	27	53.67	4.46
chr1	448731	449146	416	209	23	68.32	7.5
chr1	456227	456613	387	194	21	80.13	7.37
chr1	460161	460655	495	305	31	119.09	10.02
chr1	465294	465877	584	242	105	206.7	6.79
chr1	466109	466926	818	245	110	173.02	9.35
chr1	469313	469871	559	256	53	124.75	7.15
chr1	473438	474403	966	589	75	114.81	6.15
chr1	474655	475328	674	460	47	64.32	4.72
chr1	480615	481145	531	317	55	266.96	14.65
chr1	485871	486331	461	247	75	335.86	12.44
chr1	488255	488815	561	369	33	68.97	7.23
chr1	494619	495044	426	214	41	200.38	13.56
chr1	497597	497977	381	191	20	86.83	8.28
chr1	500729	501144	416	209	72	431.46	16.84
chr1	523839	524548	710	356	37	115.52	10.71
chr1	528944	529735	793	546	82	348.87	16.72
chr1	564987	565627	641	233	35	79.48	8.05
chr1	560525	561281	757	527	36	76.25	8.27
chr1	558847	559578	732	524	31	65.93	8.83
chr1	543408	544423	1016	604	40	57.06	7.63
chr1	538166	538874	709	180	34	86.92	8.13
chr1	532756	533431	676	282	54	170.2	10.16
chr1	775375	775902	528	209	32	101.77	8.9
chr1	776145	776527	383	192	30	124.26	8.9
chr1	790026	790764	739	537	47	118.16	8.2
chr1	791837	792595	759	193	33	51.82	5.66
chr1	810159	810880	722	178	27	61.89	8.73
chr1	813144	813796	653	199	30	70.46	7.22
chr1	815684	816075	392	197	20	59.59	5.79
chr1	816652	817191	540	204	30	81.81	7.42
chr1	819117	819859	743	364	124	472.18	14.09
chr1	824503	825274	774	563	54	199.94	16.81
chr1	828589	829022	434	238	22	86.46	8.7
chr1	847760	848525	766	237	43	64.55	6.89
chr1	849153	849614	462	215	47	151.18	8.4
chr1	857845	859063	1219	358	128	282.6	10.02
chr1	862183	862610	428	215	39	98	6.79
chr1	866257	866816	560	258	40	161.73	10.91
chr1	874066	874820	755	231	51	142.05	8.46
chr1	886136	886987	852	547	76	177.88	8.98
chr1	889648	890336	689	480	31	78.22	9.78
chr1	894637	895886	1250	423	173	442.66	12.12
chr1	899665	900323	659	206	22	54.95	7.44
chr1	905529	906397	869	673	36	72.21	5.48
chr1	908368	908943	576	334	38	62.21	5.74
chr1	909655	910817	1163	435	72	108.23	8.33
chr1	914180	915214	1035	458	43	100.4	8.29
chr1	917127	917801	675	439	78	217.4	10.67
chr1	919547	920482	936	720	160	538.87	15.18
chr1	925407	927146	1740	1072	191	187.54	10.05
chr1	934262	935299	1038	700	106	265.8	10.15
chr1	937372	938349	978	570	48	126.87	12.72
chr1	941146	942010	865	422	92	100.89	5.74
chr1	950222	950929	708	235	96	148.52	7.75
chr1	951648	952354	707	355	114	130.13	6.4
chr1	953319	954451	1133	511	133	154.41	6.22
chr1	956811	957421	610	351	54	186.4	10.61
chr1	960673	961095	423	212	19	66.93	7.87
chr1	967092	967652	561	214	42	126.6	6.38
chr1	968328	968817	490	276	27	51.95	5.22
chr1	974649	976453	1804	473	80	50.47	4.59
chr1	987212	987635	424	213	47	103.99	6.01
chr1	989831	991735	1905	1296	135	85.94	5.39
chr1	1007598	1008389	792	345	61	157.98	10.01
chr1	1010447	1011468	1022	446	75	201.81	14.44
chr1	1016268	1017028	761	280	76	124.74	6.54
chr1	1018525	1021134	2610	493	301	106.47	5.06
chr1	1026260	1027531	1272	703	176	438.35	9.02
chr1	1030046	1030482	437	215	37	206.03	14.91
chr1	1032947	1033803	857	562	80	100.93	7.61
chr1	1033905	1035330	1426	1104	117	107.19	6.37
chr1	1038798	1039438	641	259	26	79.29	6.63
chr1	1057211	1058196	986	328	84	268.34	9.49
chr1	1065272	1065899	628	256	37	135.11	11.75
chr1	1068486	1068976	491	238	42	221.57	15.43
chr1	1071073	1073055	1983	821	285	357.57	11.61
chr1	1079973	1080513	541	279	67	297.19	13.35
chr1	1087412	1088177	767	532	63	189.27	9.13
chr1	1091317	1091890	574	317	89	311.42	10.46
chr1	1097328	1098052	725	203	38	76.87	8.53
chr1	1100278	1101001	724	511	95	344.91	14.91
chr1	1104989	1105366	378	190	29	101.48	6.65
chr1	1106279	1107300	1022	361	49	81.59	5.55
chr1	1112629	1113570	943	514	84	299.12	12.81
chr1	1124921	1125974	1054	520	37	60.75	6.98
chr1	1139286	1139970	685	277	31	80.2	8.27
chr1	1142329	1142780	452	209	23	60.73	6.29
chr1	1143578	1144202	625	298	38	107.64	6.54
chr1	1147087	1147586	500	243	31	83.26	6.97
chr1	1149097	1149901	805	299	44	99.6	7.46
chr1	1153833	1154507	675	211	66	234.65	11.68
chr1	1159278	1160001	724	525	28	69.1	6.98
chr1	1162216	1163470	1255	827	93	174.38	10.39
chr1	1165410	1165986	577	375	34	103.99	9.5
chr1	1169792	1171892	2101	1499	200	193.54	5.51
chr1	1176328	1177041	714	434	56	80.49	5.75
chr1	1183863	1184662	800	241	40	142.93	11.59
chr1	1193137	1193747	611	209	37	86.7	7.01
chr1	1195558	1196108	551	276	49	163.9	9.35
chr1	1203330	1203951	622	433	23	59.15	6.63
chr1	1207038	1207651	614	285	23	65.58	7.45
chr1	1212594	1213137	544	316	148	794.29	18.14
chr1	1233265	1233733	469	244	24	90.62	8.78
chr1	1240010	1241314	1305	793	122	305.37	11.31
chr1	1251458	1252417	960	578	249	399.29	8.19
chr1	1253708	1254811	1104	665	237	181.59	5.33
chr1	1256418	1257115	698	333	131	258.28	6.5
chr1	1267987	1268674	688	495	28	82.83	10.15
chr1	1272720	1273612	893	537	76	211.69	12.93
chr1	1283184	1284379	1196	595	130	261.85	13.94
chr1	1290977	1291385	409	205	62	422.9	19.39
chr1	1302999	1303537	539	205	22	69.65	8.28
chr1	1308624	1309273	650	358	50	155.85	8.68
chr1	1317034	1318458	1425	523	110	163.85	10.52
chr1	1321648	1322540	893	685	48	111.64	7
chr1	1329845	1330716	872	307	127	362.08	8.1
chr1	1334491	1335486	996	574	133	283.28	7.13
chr1	1340452	1341180	729	541	50	135.19	11.45
chr1	1344582	1345382	801	505	67	156.19	10.51
chr1	1360384	1360769	386	194	37	81.25	4.95
chr1	1361586	1362898	1313	284	100	102.64	5.03
chr1	1366753	1367455	704	275	29	55.73	5.5
chr1	1370980	1371618	639	434	22	57.24	7.87
chr1	1375403	1376197	795	358	50	118.23	10.76
chr1	1381331	1383120	1790	1458	201	200.15	5.38
chr1	1389258	1389953	696	293	74	97.57	5.42
chr1	1390223	1391052	830	214	109	242.9	11.34
chr1	1397120	1397866	747	339	25	61.09	7.87
chr1	1401703	1402127	425	213	27	68.57	6.65
chr1	1405311	1406273	963	262	54	175.05	12.09
chr1	1409886	1410243	358	180	29	155.73	9.87
chr1	1412779	1413534	756	320	76	117.74	5.7
chr1	1413613	1414248	636	335	96	258.3	9.56
chr1	1429935	1431250	1316	642	135	224.3	9.6
chr1	1435975	1437000	1026	562	82	85.2	5.29
chr1	1440245	1441396	1152	642	93	84.8	6.65
chr1	1442184	1442647	464	250	37	81.09	5.91
chr1	1452877	1454120	1244	822	67	179.4	8.95
chr1	1461539	1462380	842	260	77	300.76	15.26
chr1	1465172	1466193	1022	173	56	129.23	6.92
chr1	1467689	1469953	2265	721	226	142.93	8.21
chr1	1471938	1472575	638	428	47	160.03	8.99
chr1	1476150	1477957	1809	1165	199	284.31	8.27
chr1	1480156	1482118	1963	1737	254	321.73	8.96
chr1	1486078	1486705	628	415	77	239.09	10.22
chr1	1503224	1503852	629	255	67	272.36	14.26
chr1	1523127	1523711	585	380	25	68.58	8.19
chr1	1529080	1529950	871	324	39	73.32	9.26
chr1	1534616	1536514	1898	1506	119	123.44	6.73
chr1	1539708	1540490	783	208	76	237.54	9.89
chr1	1547564	1547987	424	213	19	66.93	7.87
chr1	1551887	1552399	514	206	39	199.66	15.32
chr1	1556065	1556776	712	278	24	54.64	7.45
chr1	1558583	1560178	1596	554	148	232.12	11.05
chr1	1564295	1565228	934	418	87	167.58	6.25
chr1	1568305	1568744	440	211	23	79.88	7.83
chr1	1570662	1571360	699	482	65	201.81	10.15
chr1	1575986	1577324	1338	527	77	126.82	6.82
chr1	1580388	1580873	486	280	63	322.92	15.52
chr1	1583426	1583961	536	291	87	365.17	12.63
chr1	1584449	1584954	507	205	41	80.24	6.48
chr1	1589041	1589715	675	471	23	58.51	8.7
chr1	1592473	1592983	511	274	38	186.72	11.97
chr1	1598966	1599447	482	210	25	70.57	6.91
chr1	1600269	1600747	479	191	24	68.47	7.38
chr1	1603671	1604352	682	210	65	261.02	16.2
chr1	1607599	1608392	794	558	82	274.68	13.37
chr1	1611900	1612787	888	388	40	58.81	8.42
chr1	1615814	1617375	1562	223	93	55.36	5.46
chr1	1618118	1619143	1026	540	156	264.56	7.5
chr1	1624203	1624957	755	221	43	144.86	9.67
chr1	1628558	1629642	1085	462	49	142.8	7.33
chr1	1633251	1634078	828	284	36	112.58	10.33
chr1	1639832	1641168	1337	1124	96	125.99	9.32
chr1	1644546	1645515	970	621	81	149.44	5.94
chr1	1655806	1657609	1804	541	91	75.32	4.66
chr1	1660228	1661188	961	410	42	62.39	4.87
chr1	1667567	1668558	994	507	42	76.83	7.72
chr1	1670684	1671618	935	373	65	113.59	6.14
chr1	1674962	1675685	728	476	137	560.65	15.39
chr1	1682401	1683222	822	244	84	250.03	11.03
chr1	1687198	1688251	1054	703	72	112.16	4.7
chr1	1691287	1692003	717	322	49	134.22	10.4
chr1	1700888	1701683	796	214	57	94.61	4.86
chr1	1702672	1703039	368	185	36	120.46	6.27
chr1	1705694	1706469	776	205	35	96.78	7.48
chr1	1708968	1709888	921	281	107	280.89	11.28
chr1	1711356	1713737	2382	1344	260	191.23	6.26
chr1	1716931	1718305	1375	1040	67	80.92	8.55
chr1	1723946	1724999	1054	216	91	228.27	9.3
chr1	1728786	1729275	490	297	43	148.12	9.4
chr1	1731982	1732593	612	297	66	250.89	11.57
chr1	1738709	1739496	788	232	77	170.41	5.45
chr1	1747873	1748764	892	238	53	75.79	5.92
chr1	1756637	1757646	1010	589	50	85.99	8.59
chr1	1761215	1762024	810	346	32	58.76	8.31
chr1	1785641	1786271	631	251	56	74.77	5.58
chr1	1787501	1788336	836	215	79	67.17	3.89
chr1	1788810	1789522	713	486	60	73.59	5.2
chr1	1795571	1796700	1130	755	42	72.36	5.32
chr1	1800923	1801353	431	216	22	86.83	9.11
chr1	1808905	1809885	981	507	100	178.59	7.72
chr1	1827271	1827747	477	206	19	60.38	7.04
chr1	1830833	1831610	778	253	87	306.64	11.09
chr1	1834358	1834952	595	373	41	100.76	7.19
chr1	1840522	1841529	1008	573	60	65.19	6.93
chr1	1848691	1849197	507	232	38	63.32	5.26
chr1	1850459	1851201	743	224	56	113.97	9.19
chr1	1862865	1863636	772	202	53	76.69	7.88
chr1	1887536	1888099	564	372	75	364.14	17.07
chr1	1894937	1896136	1200	962	137	186.86	8.29
chr1	1897528	1898443	917	372	83	67.57	6.65
chr1	1901160	1901544	385	193	22	68.73	6.21
chr1	1916433	1916937	505	212	48	189.21	11.08
chr1	1921610	1922355	746	177	30	59.61	6.7
chr1	1931307	1932336	1030	630	51	122.24	8.42
chr1	1934777	1935501	725	511	54	210.63	17.28
chr1	1946401	1947841	1441	236	188	170.82	7.13
chr1	1949612	1950404	793	353	57	108.38	7.29
chr1	1951101	1951678	578	348	34	51.9	5.2
chr1	1952613	1953422	810	246	33	62.36	7.41
chr1	1968439	1969253	815	216	83	116.78	7.1
chr1	1976126	1976550	425	213	46	268.55	16.64
chr1	1980928	1981360	433	228	19	66.78	7.45
chr1	1984133	1984653	521	237	39	182.33	13.07
chr1	1987328	1988819	1492	1076	174	313.28	8.58
chr1	1996826	1998203	1378	316	106	134.77	7.86
chr1	1998265	1998662	398	200	47	112.42	5.95
chr1	2002883	2003593	711	493	44	162.95	13.33
chr1	2008311	2009335	1025	511	88	254.56	16.62
chr1	2014173	2014916	744	259	28	77.39	9.94
chr1	2019501	2020437	937	693	84	200.23	9.09
chr1	2023558	2024382	825	325	30	56.78	5.87
chr1	2026377	2027076	700	238	36	69.3	7.64
chr1	2037016	2037520	509	255	93	449.57	15.6
chr1	2041695	2042137	450	236	20	70.47	7.87
chr1	2046595	2048316	1723	456	192	232.76	8.63
chr1	2050596	2052202	1607	425	80	120.32	7.64
chr1	2063909	2064599	691	208	41	110.2	6.73
chr1	2074723	2075450	728	481	43	95.32	8.89
chr1	2077331	2077959	629	399	35	71.65	7.1
chr1	2083541	2084317	777	216	59	100.03	7.35
chr1	2088247	2088858	612	375	38	166.27	13.67
chr1	2092409	2093121	713	269	32	105.35	6.63
chr1	2112094	2112843	750	516	31	93.84	10.77
chr1	2115406	2116051	646	447	22	56.47	5.8
chr1	2120417	2121651	1235	543	47	64.25	3.63
chr1	2126359	2128177	1819	1566	125	59.76	7.04
chr1	2129211	2130221	1011	794	87	92.29	6.52
chr1	2133149	2133609	461	249	81	318.72	10.94
chr1	2135648	2136327	680	466	159	545.2	10.97
chr1	2136774	2137186	413	207	77	184.27	6.34
chr1	2138680	2139751	1072	815	69	123.3	7.52
chr1	2145433	2145971	539	202	32	137.3	12.01
chr1	2148630	2149401	772	567	31	85.11	10.77
chr1	2164186	2164554	369	185	38	261.17	14.66
chr1	2166405	2168045	1641	571	115	155.73	7.61
chr1	2172013	2173017	1005	423	74	167.89	8.98
chr1	2175915	2176482	568	198	68	247.94	11.85
chr1	2178287	2179245	959	514	99	211.96	8.61
chr1	2181054	2181673	620	458	28	62.92	6.45
chr1	2188328	2188868	541	287	175	926.53	18.88
chr1	2196017	2196551	535	274	112	539.27	15.48
chr1	2203479	2204224	746	247	101	365.8	15.49
chr1	2209125	2210445	1321	506	103	207.94	7.24
chr1	2211969	2213305	1337	287	172	191.09	5.53
chr1	2215644	2216848	1205	692	159	75.39	7.21
chr1	2217562	2218449	888	213	139	187.29	8.25
chr1	2228326	2228888	563	210	28	72.47	7.72
chr1	2229008	2229462	455	215	33	124.35	10.01
chr1	2238931	2240880	1950	878	193	103.18	4.51
chr1	2246218	2246973	756	215	48	73.35	7.95
chr1	2249181	2250404	1224	613	146	185.35	7.75
chr1	2254225	2254894	670	211	26	54.68	7.07
chr1	2260933	2261536	604	278	68	207.13	9.42
chr1	2262858	2264342	1485	468	92	60.22	6.11
chr1	2266059	2267467	1409	1178	116	202.91	9.48
chr1	2273118	2273542	425	213	47	264.09	15.77
chr1	2276378	2277141	764	366	37	85.52	8.39
chr1	2279066	2279664	599	213	56	55.55	3.16
chr1	2279803	2281876	2074	561	171	85.82	6.52
chr1	2283918	2284975	1058	769	86	106.06	6.63
chr1	2286798	2287248	451	253	38	100.31	6.67
chr1	2290630	2292041	1412	252	103	113.52	6.89
chr1	2294272	2294993	722	267	59	130.93	8.53
chr1	2295737	2296472	736	203	55	71.3	7.11
chr1	2296766	2297523	758	551	50	82.05	7
chr1	2300165	2301909	1745	1166	225	332.22	8.18
chr1	2304312	2305786	1475	631	127	95.1	6.45
chr1	2314697	2315583	887	359	50	93.13	8.82
chr1	2318213	2318981	769	215	47	89.32	7.99
chr1	2325265	2326088	824	507	60	71.5	6.34
chr1	2327361	2329395	2035	1496	85	64.67	5.43
chr1	2333079	2333571	493	300	22	76.45	8.28
chr1	2335974	2337257	1284	276	59	62.85	5.79
chr1	2337695	2338489	795	504	37	52.74	6.61
chr1	2345341	2346071	731	459	102	412.93	14.22
chr1	2356762	2357226	465	198	21	70.52	7.06
chr1	2364671	2365111	440	212	56	195.78	9.19
chr1	2371816	2372582	767	216	33	50.1	7.8
chr1	2374941	2375458	518	210	26	98.58	9.94
chr1	2378434	2379130	698	450	45	99.2	7.93
chr1	2379889	2380540	652	301	36	68.98	6.25
chr1	2385953	2386990	1038	501	83	89.88	7.07
chr1	2396013	2396599	587	216	102	161.13	6.54
chr1	2401510	2402935	1426	1065	181	180.18	5.84
chr1	2431651	2433552	1902	1618	69	74.69	6.39
chr1	2447402	2449003	1602	1032	163	153.42	8.46
chr1	2459908	2460534	627	255	140	578.02	14.76
chr1	2468323	2469053	731	296	64	152.09	7.77
chr1	2476404	2477263	860	336	36	83.81	7.72
chr1	2478756	2480744	1989	1081	118	131.82	8.96
chr1	2482535	2483187	653	278	78	247.01	10.76
chr1	2492422	2492796	375	188	22	108.36	9.11
chr1	2495267	2496062	796	307	36	78.83	5.64
chr1	2497073	2497548	476	281	32	108.12	8.72
chr1	2503175	2504201	1027	835	91	138.24	5.95
chr1	2504512	2505311	800	264	76	127.84	8.92
chr1	2508483	2510521	2039	489	96	59.85	4.82
chr1	2512683	2513157	475	214	51	59.94	3.93
chr1	2513656	2514811	1156	594	147	234.04	11.1
chr1	2524281	2524757	477	248	31	62.53	5.64
chr1	2524998	2525890	893	529	51	86.08	8.81
chr1	2537593	2538875	1283	669	129	230.91	12.28
chr1	2543808	2544155	348	175	18	86.83	7.45
chr1	2545559	2545950	392	197	18	66.93	7.45
chr1	2548932	2549578	647	233	39	140.54	11.4
chr1	2557765	2558558	794	204	60	120.25	10.17
chr1	2559009	2559787	779	191	66	81.51	6.3
chr1	2560712	2561520	809	263	57	104.63	6.89
chr1	2573475	2573908	434	216	40	155.03	10.03
chr1	2582717	2583404	688	474	28	58.52	4.32
chr1	2585096	2585783	688	186	34	88.72	8.02
chr1	2604578	2605080	503	268	29	102.34	8.51
chr1	2611718	2612440	723	491	28	76.64	9.18
chr1	2627676	2628800	1125	499	78	192.71	8.4
chr1	2636388	2637454	1067	608	84	137.44	8.62
chr1	2643962	2645042	1081	873	131	289.42	7.59
chr1	2646944	2647429	486	198	37	87.13	6.53
chr1	2660648	2661178	531	214	23	57.55	6.75
chr1	2663168	2663824	659	215	33	56.44	6.07
chr1	2667779	2668522	744	385	52	66.93	5.79
chr1	2672980	2674549	1570	942	145	78.44	8.13
chr1	2675323	2676343	1021	468	117	120.62	5.41
chr1	2682468	2683002	535	303	44	135.61	7.5
chr1	2689054	2689611	558	345	51	160.28	9.22
chr1	2709814	2710230	417	209	33	141.73	10.05
chr1	2713126	2713749	624	409	28	59.22	5.36
chr1	2720456	2721444	989	442	61	64.53	6.91
chr1	2721962	2722961	1001	631	51	50.14	5.52
chr1	2727040	2727814	775	225	43	168.07	15.29
chr1	2729410	2730266	857	419	58	150.06	12.28
chr1	2734252	2734994	743	213	44	85.17	9.04
chr1	2739428	2740195	768	231	33	69.53	5.71
chr1	2744786	2745636	852	221	53	156.75	10.29
chr1	2747867	2748629	757	349	89	323.69	14.92
chr1	2750750	2751463	714	534	30	65.9	6.88
chr1	2761521	2762807	1287	533	57	68.03	6.39
chr1	2769392	2770098	707	437	82	226.34	10.36
chr1	2778139	2779104	966	596	151	366.37	13.01
chr1	2786470	2786893	424	213	25	54.32	5.85
chr1	2790726	2791347	622	335	75	177.32	8.68
chr1	2798955	2799465	517	240	33	89.72	6.16
chr1	2808616	2809443	828	264	39	109.81	9.12
chr1	2819020	2820879	1855	1303	128	174.07	8.68
chr1	2832793	2835470	2678	2109	178	53.05	7.58
chr1	2843356	2843881	526	329	40	80.96	6.42
chr1	2844356	2845840	1485	468	73	58.16	6.91
chr1	2857128	2857503	376	189	18	60.78	6.22
chr1	2867961	2868854	894	368	137	327.36	7.3
chr1	2870722	2872592	1871	343	231	311.67	7.81
chr1	2873734	2875062	1329	736	96	54.48	5.39
chr1	2877909	2879194	1286	486	117	78.08	5.48
chr1	2884079	2885030	953	566	64	63.44	4.17
chr1	2886916	2887524	608	210	49	90.91	5.71
chr1	2890624	2891046	423	212	36	186.55	13.66
chr1	2895180	2895965	786	257	48	142.43	9.84
chr1	2903029	2903674	646	328	91	143.36	6.76
chr1	2906413	2907239	827	596	56	56.47	5.45
chr1	2910135	2911057	923	331	55	83.15	6.67
chr1	2913728	2914462	735	530	49	126.69	10.63
chr1	2923927	2924758	832	552	78	123.48	7.34
chr1	2925819	2926700	882	694	67	81.9	6.59
chr1	2932096	2932878	783	279	83	282.82	11.67
chr1	2934931	2935945	1015	675	88	173.96	7.92
chr1	2944844	2945684	840	608	99	350.44	17.36
chr1	2949158	2949537	380	191	24	116.4	9.26
chr1	2950945	2951650	706	516	26	56.21	5.87
chr1	2956517	2957269	753	373	47	196.22	13.97
chr1	2969943	2970358	416	209	24	75.93	7.41
chr1	2978344	2980247	1909	1182	148	154.8	8.13
chr1	2984204	2984885	682	214	42	83.2	5.79
chr1	2986645	2987077	434	223	49	118.5	6.35
chr1	2994075	2994588	514	205	37	86.4	6.47
chr1	2996094	2997410	1317	709	121	108.79	8.93
chr1	2998279	2998999	721	274	60	56.54	5.07
chr1	3002351	3003228	878	273	95	231.67	12.37
chr1	3009648	3010290	643	224	30	59.79	6.31
chr1	3016329	3017063	735	492	34	62.03	8.14
chr1	3025855	3026436	582	239	22	63.96	7.87
chr1	3028407	3029675	1269	349	73	138.06	5.84
chr1	3037172	3037690	519	272	33	149.49	11.59
chr1	3040245	3040827	583	210	23	69.55	8.7
chr1	3046756	3047183	428	215	18	60.7	7.45
chr1	3063371	3063733	363	182	18	59.62	5.63
chr1	3064301	3064753	453	258	53	247.99	13.12
chr1	3075249	3075865	617	249	42	185.43	15.43
chr1	3083812	3084271	460	214	18	56.79	7.04
chr1	3088265	3088753	489	222	70	340.06	14.28
chr1	3090598	3091329	732	523	63	145.95	5.83
chr1	3093263	3093900	638	262	67	143.14	8.38
chr1	3095300	3095770	471	214	55	170.82	8.62
chr1	3110641	3111635	995	492	111	309.06	13.48
chr1	3115196	3116212	1017	493	48	72.85	4.86
chr1	3118473	3119088	624	286	53	105.07	7.21
chr1	3137988	3138725	738	208	56	127.08	9.68
chr1	3142216	3142666	455	207	30	78.97	6.42
chr1	3153416	3154083	668	429	96	239.98	8.05
chr1	3217438	3218098	661	215	25	65.18	6.94
chr1	3211304	3212495	1192	577	88	190.71	11.48
chr1	3207439	3208320	882	441	39	75.95	6.49
chr1	3203311	3203843	534	319	45	162.58	10.57
chr1	3197510	3197939	430	216	48	109.66	6.39
chr1	3183861	3184389	529	214	58	172.49	8.7
chr1	3182503	3183309	807	559	71	122.9	8.32
chr1	3168158	3170163	2006	1787	131	183.59	8.64
chr1	3231433	3231896	464	216	32	155.26	12.84
chr1	3236437	3236905	469	215	39	171.89	11.89
chr1	3242307	3242887	581	372	21	58.53	7.04
chr1	3251489	3251905	417	209	50	169.95	8.7
chr1	3253813	3255241	1429	980	65	56.51	5.3
chr1	3258523	3259394	876	301	70	140.05	9.43
chr1	3260317	3260881	566	327	52	124.21	7.93
chr1	3263230	3264666	1437	1226	53	75.57	6.53
chr1	3279595	3280840	1246	409	59	65.74	4.71
chr1	3284576	3285023	448	204	39	143.07	9.26
chr1	3288383	3289431	1051	573	79	60.26	6.69
chr1	3289582	3291191	1611	317	116	52.28	5.4
chr1	3294564	3295314	751	213	34	76.61	8.72
chr1	3297364	3298100	738	287	44	52.37	6.07
chr1	3299013	3300422	1411	1101	95	152.87	11.12
chr1	3305076	3306233	1163	951	101	131.08	6.58
chr1	3319589	3320576	988	495	32	71.42	7.87
chr1	3322433	3323223	791	251	57	179.67	12.89
chr1	3326693	3327853	1161	215	83	87.49	5.25
chr1	3330939	3332037	1099	854	79	189.78	10.29
chr1	3335617	3336901	1285	785	76	153.29	10.29
chr1	3340122	3341430	1309	392	104	93.43	7.18
chr1	3341518	3342584	1067	283	86	74.29	4.72
chr1	3350585	3352118	1534	1232	113	123.42	7.08
chr1	3354721	3355694	974	526	70	114.96	8.54
chr1	3359981	3360391	411	206	33	65.11	5.09
chr1	3362112	3363517	1406	590	110	141.85	8.39
chr1	3367927	3368962	1035	858	42	53.09	4.73
chr1	3375310	3375751	442	228	42	95.17	6.13
chr1	3383175	3383488	314	158	20	123.53	8.28
chr1	3393130	3393525	396	199	56	352.28	15.43
chr1	3400481	3401163	683	198	43	93.51	8.44
chr1	3401536	3401953	418	210	27	61.36	5.73
chr1	3405318	3406119	802	594	54	145.24	7.31
chr1	3414235	3415202	968	552	70	76.52	5.66
chr1	3417426	3418683	1258	367	81	119.74	6.09
chr1	3424823	3425350	528	257	25	88.43	8.93
chr1	3430697	3431234	538	330	70	305.62	13.97
chr1	3433653	3434075	423	212	39	143.8	9.21
chr1	3434343	3434724	382	192	29	92.82	6.85
chr1	3437376	3438077	702	213	35	106.62	10.87
chr1	3440504	3442541	2038	311	227	251.73	7.35
chr1	3445719	3446264	544	335	25	63.99	6.88
chr1	3446969	3447441	473	196	22	55.87	6.31
chr1	3452802	3453658	857	463	41	65.46	6.71
chr1	3453748	3454201	454	208	42	141.87	8.9
chr1	3457247	3458165	919	307	125	286.59	10.55
chr1	3463454	3465673	2220	1005	233	128.22	8.29
chr1	3467388	3468106	719	504	29	80.54	6.63
chr1	3492608	3493248	641	241	44	62.68	6.24
chr1	3493313	3494250	938	649	67	92.23	4.42
chr1	3502477	3503481	1005	420	81	186.24	8.52
chr1	3520053	3521710	1659	1359	179	265.08	10
chr1	3527489	3527984	496	248	68	327.1	14.02
chr1	3530832	3531372	541	326	20	57.84	7.45
chr1	3535121	3535829	709	368	34	84.05	6.09
chr1	3555933	3556642	710	210	28	81.54	10.75
chr1	3560654	3561403	751	544	93	339.38	16.05
chr1	3564229	3564946	718	556	42	55.47	4.42
chr1	3568196	3568861	666	204	100	342.61	14.18
chr1	3570804	3571330	527	266	144	715.18	15.51
chr1	3576474	3577186	713	244	78	247.12	12.64
chr1	3580045	3580874	830	386	61	115.17	6.23
chr1	3587042	3588150	1109	615	135	205.59	10.47
chr1	3591193	3592175	983	537	81	102.43	7.26
chr1	3593119	3593742	633	368	48	64.21	6
chr1	3598072	3599369	1290	948	72	107.71	7.17
chr1	3614607	3616182	1576	452	115	131.01	8
chr1	3625631	3626040	410	206	41	136.43	7.65
chr1	3626797	3628115	1319	463	73	88.22	5.46
chr1	3633921	3634682	762	296	32	98.11	11.59
chr1	3648130	3649687	1558	1117	130	122.88	4.58
chr1	3651800	3652628	829	442	84	219.27	10.43
chr1	3663576	3665054	1479	530	73	103.57	7.94
chr1	3672498	3674152	1657	569	135	161.95	11.38
chr1	3680280	3681079	800	212	70	294.36	18.4
chr1	3687801	3689121	1321	704	56	100.24	5.64
chr1	3694422	3695267	847	210	41	75.04	4.98
chr1	3697852	3698632	781	581	54	148.04	9.89
chr1	3713770	3714308	540	215	48	75.34	5.04
chr1	3715650	3716234	585	298	64	135.55	7.21
chr1	3717202	3718064	863	513	63	108.75	9.59
chr1	3721706	3722628	923	326	57	129.6	10.52
chr1	3748812	3749364	553	345	36	91.75	7.87
chr1	3767370	3767958	589	289	41	116.84	8.44
chr1	3769165	3769906	742	506	35	77.46	6.57
chr1	3774932	3775673	742	541	26	63.77	9.98
chr1	3787068	3787587	520	214	34	129.04	10.58
chr1	3798099	3798842	744	511	59	183.06	12.99
chr1	3805951	3806616	666	466	41	158.97	13.59
chr1	3833857	3834909	1053	887	51	128.53	9.26
chr1	3842640	3843018	379	190	27	105.24	7.62
chr1	3846656	3847368	713	335	28	81.32	9.94
chr1	3854327	3855110	784	487	26	62.29	9.11
chr1	3870469	3871772	1294	773	113	244.71	14.02
chr1	3880104	3881140	1037	491	34	76.35	11.18
chr1	3884623	3885054	432	232	24	101.02	9.52
chr1	3892689	3893459	775	483	37	114.27	11.2
chr1	3913146	3913833	688	507	31	58.98	7.25
chr1	3915558	3916305	748	525	31	67.67	9.2
chr1	3925808	3926250	443	236	20	71.58	7.87
chr1	3934276	3934693	418	210	21	80.01	8.7
chr1	3943802	3945012	1211	420	77	223.34	10.71
chr1	3966598	3967129	532	213	35	122.97	10.05
chr1	3967732	3968382	651	442	36	86.39	8.17
chr1	4035867	4036263	397	199	21	86.83	8.7
chr1	4041577	4042242	666	187	23	59.5	8.28
chr1	4121859	4122695	836	326	46	158.19	14.33
chr1	4134726	4135151	426	214	24	101.02	9.94
chr1	4156541	4157173	633	418	21	52.71	7.04
chr1	4187363	4188100	738	266	27	72.62	8.28
chr1	4246458	4246872	415	208	29	147.4	12.01
chr1	4257359	4257765	407	204	28	139.3	11.59
chr1	4316734	4317271	538	340	25	88.5	9.52
chr1	4327421	4328027	607	407	24	66.45	7.87
chr1	4352808	4353611	809	335	29	75.12	9.94
chr1	4376002	4376467	466	242	61	354.96	17.74
chr1	4389351	4389714	364	183	22	115.87	9.11
chr1	4396145	4396573	434	231	42	244.49	16.09
chr1	4413428	4414051	624	281	50	146.12	9.17
chr1	4422564	4423035	472	261	38	126.66	8.83
chr1	4423507	4424057	551	297	49	163.96	7.87
chr1	4429042	4429612	571	191	20	54.28	7.45
chr1	4438457	4439074	618	431	26	82.51	9.94
chr1	4454868	4455222	355	178	29	189.86	12.01
chr1	4462911	4463503	593	230	67	363.53	18.07
chr1	4468769	4469195	427	214	49	297	17.72
chr1	4479211	4479864	654	245	122	479.5	12.24
chr1	4517808	4518481	674	478	23	58.62	7.87
chr1	4529236	4530164	929	428	50	114.14	8.25
chr1	4531820	4532361	542	331	48	137.07	8.68
chr1	4602136	4602671	536	331	22	70.07	8.28
chr1	4606827	4607240	414	208	60	367.53	16.94
chr1	4614255	4614834	580	183	27	94.59	10.35
chr1	4648243	4649278	1036	597	63	119.18	9.89
chr1	4654427	4654930	504	264	44	246.79	16.98
chr1	4667975	4668889	916	380	37	106.42	10.35
chr1	4684637	4685363	727	213	55	119.53	8.16
chr1	4713019	4713581	563	125	26	90.89	6.21
chr1	4717792	4718430	639	249	72	232.86	11.22
chr1	4720163	4720746	590	316	37	63.44	5.65
chr1	4741766	4742217	452	251	35	183.73	14.08
chr1	4747852	4748357	506	260	61	335.41	17.14
chr1	4753403	4755045	1643	1015	189	306.57	7.04
chr1	4758112	4758765	654	395	28	89.45	9.94
chr1	4761220	4761961	742	216	29	83.27	10.77
chr1	4766834	4767572	739	322	42	168.45	9.52
chr1	4777202	4777711	510	264	31	133.98	10.56
chr1	4789143	4789605	463	216	25	101.97	9.11
chr1	4806383	4806966	584	171	31	120.85	12.01
chr1	4819420	4820180	758	216	28	75.7	10.35
chr1	4822763	4823679	917	244	56	191.69	11.07
chr1	4847945	4848475	531	289	84	293.8	11.17
chr1	4849064	4849590	527	321	53	111.85	6.69
chr1	4867653	4868001	349	175	23	86.82	6.12
chr1	4869086	4869938	853	301	59	177.98	11.98
chr1	4875454	4875943	490	223	35	139.96	10.61
chr1	4877797	4878191	395	198	23	88.01	7.61
chr1	4884087	4884521	435	225	23	93.25	9.11
chr1	4899416	4899878	463	209	24	93.23	8.12
chr1	4901944	4902572	629	216	45	132.44	10.48
chr1	4911055	4911955	901	281	54	150.63	10.16
chr1	4918247	4919561	1315	275	145	353.68	10.63
chr1	4939576	4940140	565	187	26	60.81	7.03
chr1	4940580	4940936	357	179	20	62.34	6.01
chr1	4946064	4946719	656	211	21	50.35	7.04
chr1	4949247	4950388	1142	257	118	342.74	13
chr1	4955386	4956444	1059	753	62	180.81	9.7
chr1	4974328	4974778	451	253	32	158.73	12.42
chr1	4982724	4983145	422	212	20	73.37	8.28
chr1	4987112	4988115	1004	421	32	60.11	5.97
chr1	5015627	5016013	386	194	33	198.72	13.67
chr1	5028206	5029005	800	606	57	202.06	8.95
chr1	5034499	5034915	417	209	18	57.33	7.06
chr1	5036149	5036787	639	427	33	124.4	10.35
chr1	5048193	5049274	1082	565	76	239.57	19.29
chr1	5052740	5053240	501	213	59	344.88	18.79
chr1	5066116	5066480	365	183	20	93.84	8.28
chr1	5081540	5082150	611	212	24	71.65	9.11
chr1	5087033	5087460	428	215	23	93.84	9.52
chr1	5095603	5096677	1075	572	94	306.6	14.12
chr1	5104357	5104947	591	378	21	57.35	4.97
chr1	5107234	5108021	788	508	51	176.32	11.73
chr1	5124161	5124901	741	298	109	433.85	15.66
chr1	5140963	5141623	661	448	36	141.15	12.01
chr1	5159435	5159793	359	180	18	80.01	7.45
chr1	5170815	5171552	740	493	37	133.37	12.42
chr1	5221118	5221573	456	215	36	191.16	14.49
chr1	5230838	5231875	1038	502	31	62.07	11.18
chr1	5299547	5300154	608	253	23	66.33	7.87
chr1	5309954	5311014	1061	539	39	79.64	10.17
chr1	5316692	5317289	598	392	24	73.38	8.28
chr1	5323620	5324308	689	476	34	79.03	7.9
chr1	5325146	5325473	328	165	23	101.2	7.1
chr1	5341983	5342637	655	187	24	66.12	5.8
chr1	5346604	5347156	553	287	62	339.3	17.36
chr1	5351699	5352652	959	745	44	93.86	5.79
chr1	5377998	5378732	736	210	34	114.4	11.59
chr1	5396340	5396808	470	229	31	131.88	9.92
chr1	5409902	5410385	484	198	37	176.79	13.07
chr1	5431484	5432282	800	511	42	118.21	6.02
chr1	5448515	5449628	1114	525	78	190.36	14.91
chr1	5451609	5452046	438	216	68	400.27	17.43
chr1	5467963	5468414	452	239	31	142.24	12.01
chr1	5479703	5480202	501	291	31	138.27	12.01
chr1	5497602	5498277	676	339	29	86.31	7.45
chr1	5511298	5511864	567	190	20	54.74	6.63
chr1	5516726	5517442	717	269	31	98.55	11.18
chr1	5526067	5526566	500	258	44	194.51	12.33
chr1	5529135	5529612	478	247	58	175.04	8.12
chr1	5530260	5531125	866	426	66	104.42	8.18
chr1	5544210	5544962	753	492	47	115.38	7.96
chr1	5551276	5551984	709	443	46	121.96	9.85
chr1	5568970	5569381	412	207	22	93.84	9.11
chr1	5572268	5573038	771	571	33	88.09	10.13
chr1	5577287	5578152	866	603	58	130.59	9.86
chr1	5592052	5592789	738	201	45	163.94	14.38
chr1	5600291	5600872	582	228	31	121.24	12.01
chr1	5614108	5615079	972	577	51	173.89	17.75
chr1	5625823	5626611	789	311	35	112.45	12.01
chr1	5639645	5640390	746	470	25	53.25	8.21
chr1	5646097	5646642	546	285	44	226.9	15.57
chr1	5679586	5679998	413	207	32	172.5	13.25
chr1	5697800	5698234	435	207	27	85.68	7.34
chr1	5707077	5707787	711	501	23	54.75	7.87
chr1	5710198	5710734	537	256	122	710.03	21.34
chr1	5721004	5721377	374	188	22	104.95	8.78
chr1	5737668	5738026	359	180	20	101.02	8.28
chr1	5745101	5745567	467	203	74	420.89	17.3
chr1	5749743	5750102	360	181	26	155.64	10.77
chr1	5768661	5769928	1268	424	51	111.15	8.9
chr1	5774273	5774673	401	201	20	80.01	8.28
chr1	5789972	5791044	1073	772	81	203.52	10.38
chr1	5792795	5793624	830	535	72	227.22	13.13
chr1	5795957	5796478	522	212	33	148.78	11.59
chr1	5812081	5812648	568	196	20	54.63	6.63
chr1	5824489	5825541	1053	841	53	126.04	8.83
chr1	5855853	5856634	782	209	60	234.82	14.51
chr1	5869241	5869778	538	172	33	123.34	10.02
chr1	5908300	5908931	632	295	35	139.55	8.68
chr1	5912825	5913192	370	186	30	178.07	11.38
chr1	5917166	5917743	578	319	28	101.48	9.11
chr1	5967875	5968296	422	212	20	73.37	8.28
chr1	5971437	5972374	938	608	80	253.97	10.08
chr1	5976319	5976740	422	212	35	178.07	13.28
chr1	6000221	6000835	615	342	31	115.11	9.94
chr1	6006088	6007226	1139	926	57	122.14	7.91
chr1	6011429	6011888	460	207	25	102.57	9.94
chr1	6016058	6016425	368	185	23	123.53	9.52
chr1	6028463	6029230	768	246	34	109.43	11.59
chr1	6032701	6033080	380	191	19	80.01	7.87
chr1	6039990	6040610	621	242	68	252.88	12.4
chr1	6042061	6042760	700	215	41	71.25	7.65
chr1	6048366	6048919	554	246	48	232.78	15.2
chr1	6054740	6055143	404	203	44	275.08	15.67
chr1	6057818	6058707	890	350	78	286.44	16.72
chr1	6063876	6064395	520	283	38	189.53	14.49
chr1	6075346	6075786	441	230	25	91.39	8.42
chr1	6091508	6092222	715	202	27	75.41	7.87
chr1	6122751	6123312	562	387	22	65.09	8.12
chr1	6129709	6130581	873	662	48	149.34	8.72
chr1	6135555	6136004	450	175	44	259.97	16.76
chr1	6141543	6142849	1307	210	99	178.92	10.12
chr1	6145429	6146208	780	432	61	124.15	6.17
chr1	6150653	6151556	904	484	131	377	10.25
chr1	6155520	6156156	637	443	51	57.53	4.94
chr1	6157387	6158315	929	625	132	269.96	10.88
chr1	6162264	6162694	431	216	54	271.97	13.74
chr1	6165073	6165630	558	208	54	138.45	8.48
chr1	6165935	6166653	719	491	65	148.91	6.33
chr1	6168531	6170390	1860	1303	208	256.7	6.93
chr1	6173302	6173981	680	395	50	106.51	7.59
chr1	6178876	6179657	782	272	37	61.15	6.14
chr1	6185496	6185973	478	267	46	61.26	4.52
chr1	6186868	6187679	812	540	122	345.45	12.35
chr1	6191397	6192659	1263	788	55	88.67	6.58
chr1	6196615	6197231	617	415	54	74.11	5.73
chr1	6198275	6199116	842	260	127	356.7	14.23
chr1	6211978	6212861	884	422	46	98.23	7.28
chr1	6218672	6219066	395	198	18	63.34	7.06
chr1	6220547	6221221	675	261	31	92.36	9.19
chr1	6232593	6233015	423	212	18	55.29	6.83
chr1	6233078	6233741	664	462	28	56.79	7.72
chr1	6239665	6240653	989	532	95	306.32	17.1
chr1	6245970	6246596	627	436	23	63.99	8.28
chr1	6349316	6349958	643	208	22	56.8	5.8
chr1	6339588	6340807	1220	214	58	157.93	10.13
chr1	6359853	6360583	731	210	35	70.36	7.89
chr1	6372488	6372849	362	182	18	80.01	7.45
chr1	6380158	6381213	1056	623	65	206.1	15.64
chr1	6388774	6389411	638	294	61	254.22	14.63
chr1	6392169	6392707	539	359	28	108.46	10.77
chr1	6395514	6395879	366	184	42	271.73	13.32
chr1	6397217	6397601	385	193	22	52.86	5.04
chr1	6397958	6398720	763	533	30	72.47	8.73
chr1	6402774	6403303	530	319	28	79.13	7.82
chr1	6413986	6416329	2344	840	108	85.83	6.85
chr1	6420454	6421367	914	345	57	154.56	9.84
chr1	6427131	6427933	803	308	35	110.36	9.94
chr1	6435797	6436828	1032	449	112	164.6	10.16
chr1	6442412	6443149	738	194	30	84.23	10.2
chr1	6445908	6446715	808	557	152	504.89	15.43
chr1	6452422	6452959	538	209	52	149.84	8.97
chr1	6454014	6454893	880	369	71	145.65	9.29
chr1	6464192	6465526	1335	215	53	83.32	7.99
chr1	6468687	6469397	711	499	37	138.6	13.67
chr1	6472592	6473013	422	212	20	73.37	8.28
chr1	6484558	6485400	843	465	27	61.3	7.87
chr1	6496506	6497383	878	605	107	274.51	12.72
chr1	6507958	6508640	683	229	22	52.6	6.21
chr1	6511717	6512112	396	199	34	166.14	10.49
chr1	6519263	6519819	557	318	81	416.08	15.05
chr1	6530331	6531429	1099	517	46	64.6	7.22
chr1	6533851	6534443	593	254	20	51.84	6.21
chr1	6537105	6537905	802	245	72	250.34	14.88
chr1	6540651	6541073	423	212	43	257.52	17.16
chr1	6544152	6544838	687	202	45	83.02	7.28
chr1	6544848	6545566	719	247	71	209.05	8.47
chr1	6554151	6554867	717	239	30	92.5	11.18
chr1	6563975	6564438	464	249	48	209.69	11.7
chr1	6566734	6567504	771	535	98	346.4	15.03
chr1	6574549	6575427	879	613	49	107.42	5.72
chr1	6580820	6581430	611	388	55	120.19	7.77
chr1	6581829	6583037	1209	608	91	123.74	5.97
chr1	6587284	6587822	539	211	44	212.58	15.19
chr1	6592468	6593038	571	389	26	89.61	9.94
chr1	6595847	6597021	1175	646	107	184.03	10.95
chr1	6598172	6600520	2349	1895	132	95.92	5.6
chr1	6629080	6629535	456	207	64	347.25	16.03
chr1	6632103	6632502	400	201	20	67.72	7.01
chr1	6633022	6633392	373	187	21	89.32	8.24
chr1	6644375	6645013	639	203	21	52.08	7.04
chr1	6657917	6658639	723	517	37	117.05	12.11
chr1	6663146	6663833	688	474	27	78.84	9.11
chr1	6669548	6670006	459	258	29	132.66	11.59
chr1	6698599	6699737	1139	442	65	165.47	9.48
chr1	6703678	6704407	730	547	32	51.43	7.14
chr1	6704854	6705988	1135	530	49	68.18	9.21
chr1	6710992	6711579	588	371	20	52.38	5.38
chr1	6783917	6784637	721	504	30	91.93	9.94
chr1	6799725	6800375	651	413	32	103.97	9.33
chr1	6818442	6818892	451	200	61	350.69	17.15
chr1	6822494	6824145	1659	825	157	179.96	9.41
chr1	6826724	6827294	571	264	53	133.4	8.12
chr1	6827415	6828010	594	393	44	82.67	5.18
chr1	6838047	6838634	588	210	36	140.82	10.29
chr1	6844523	6845516	995	482	33	75.65	9.11
chr1	6855478	6856588	1111	604	46	124.42	9.81
chr1	6860783	6861589	807	599	64	56.11	6.6
chr1	6862338	6863412	1082	487	130	210.75	11.63
chr1	6866740	6867218	479	274	18	52.09	6.39
chr1	6868867	6869268	402	202	30	98.3	7.47
chr1	6870109	6870961	853	373	35	65.65	4.98
chr1	6874267	6875043	777	235	38	87.17	8.57
chr1	6880063	6880517	455	183	26	92.45	7.49
chr1	6886174	6886573	400	201	22	93.84	9.11
chr1	6897757	6898728	972	491	35	77.17	10.45
chr1	6907739	6908170	432	227	37	207.7	14.91
chr1	6922509	6923546	1038	420	85	240.95	14.49
chr1	6946843	6947428	586	336	22	63.46	6.63
chr1	6950545	6951263	719	456	24	58.95	7.45
chr1	6961954	6962548	595	327	40	129.19	10.04
chr1	6964151	6964574	424	213	21	62.51	6.85
chr1	6983020	6983718	699	487	39	90.95	5.34
chr1	6988429	6988839	411	206	26	98.54	8.36
chr1	6989081	6989548	468	224	27	84.73	7.72
chr1	6996632	6997047	416	209	18	60.7	7.45
chr1	7042185	7042859	675	203	27	71.37	8.21
chr1	7061461	7062017	557	352	23	73.11	6.21
chr1	7071746	7072347	602	178	34	138.66	12.42
chr1	7141700	7142317	618	189	27	88.64	10.35
chr1	7171902	7172596	695	513	27	72.31	7.04
chr1	7215900	7216522	623	304	30	107.03	10.35
chr1	7226850	7228198	1349	895	41	62.4	6.25
chr1	7242791	7243146	356	179	20	64.99	5.38
chr1	7243433	7243882	450	241	48	205.44	11.57
chr1	7255947	7256592	646	414	31	109.73	11.59
chr1	7285822	7286419	600	210	22	61.74	8.28
chr1	7307974	7309053	1080	530	75	219.28	12.74
chr1	7318450	7319108	659	491	24	65.65	9.11
chr1	7328443	7328797	355	178	18	80.01	7.45
chr1	7352704	7353283	580	203	24	75.87	8.28
chr1	7369704	7370307	604	180	22	61.26	8.28
chr1	7373408	7373896	489	253	26	103.98	9.94
chr1	7381505	7382188	684	188	22	52.5	7.45
chr1	7396983	7397473	491	231	36	180.93	14.08
chr1	7433794	7434272	479	234	46	178.26	10.7
chr1	7438471	7438970	500	216	18	51.72	6.63
chr1	7455743	7456389	651	442	38	120.05	10.01
chr1	7454225	7454561	337	169	27	132.35	7.62
chr1	7441882	7442264	383	192	35	225.98	14.49
chr1	7522719	7523185	467	213	19	61.76	7.45
chr1	7552419	7552787	369	185	27	91.77	6.31
chr1	7553808	7554365	558	257	33	82.78	5.23
chr1	7556437	7557205	769	533	69	269.46	17.03
chr1	7565313	7566128	816	292	103	280.36	13.01
chr1	7568826	7569630	805	289	43	71.97	7.72
chr1	7578058	7578803	746	216	94	363.92	13.77
chr1	7582092	7582585	494	288	51	115.1	6.61
chr1	7583055	7584018	964	242	98	201.94	9.34
chr1	7611784	7612505	722	391	33	90.21	7.26
chr1	7637483	7637994	512	265	36	159.03	11.02
chr1	7650051	7650458	408	205	22	93.84	9.11
chr1	7660538	7660950	413	207	19	66.93	7.87
chr1	7676126	7676700	575	191	20	53.83	7.45
chr1	7693159	7693840	682	452	63	282.25	13.53
chr1	7725345	7725811	467	237	48	256.06	15.21
chr1	7734771	7735176	406	204	24	108.36	9.94
chr1	7743839	7744721	883	613	77	284.66	15.61
chr1	7784623	7785029	407	204	25	115.87	10.35
chr1	7815395	7815789	395	198	18	66.93	7.45
chr1	7833776	7834229	454	250	19	63.62	7.45
chr1	7849294	7850005	712	478	29	78.9	9.49
chr1	7909724	7910156	433	193	29	139.05	11.59
chr1	7926033	7926527	495	230	43	199.15	12.54
chr1	7926748	7927301	554	212	24	50.67	6.7
chr1	7946486	7946960	475	216	20	66.69	7.45
chr1	7965425	7965831	407	204	26	123.53	10.77
chr1	7982815	7983386	572	360	30	116.15	7.87
chr1	8018054	8018424	371	186	24	123.53	9.94
chr1	8023567	8024108	542	348	38	183.29	14.88
chr1	8048523	8048943	421	211	24	86.59	8.42
chr1	8050192	8051207	1016	489	35	58.95	7.82
chr1	8063701	8064219	519	338	19	54.96	7.04
chr1	8068682	8069304	623	204	37	80.66	7.09
chr1	8091844	8092372	529	341	20	59.33	5.38
chr1	8101435	8101832	398	200	18	60.09	6.72
chr1	8102475	8102944	470	215	35	170.09	14.08
chr1	8128618	8129010	393	197	23	108.2	9.51
chr1	8137394	8138060	667	458	25	70.19	8.7
chr1	8152182	8152631	450	236	34	175.76	13.67
chr1	8198151	8198918	768	341	28	74.51	9.94
chr1	8216598	8217048	451	243	21	76.77	8.28
chr1	8222922	8223593	672	379	31	105.27	10.75
chr1	8243303	8244002	700	314	47	200.1	15.56
chr1	8256082	8256645	564	196	22	66.27	6.63
chr1	8295006	8295453	448	211	26	112.35	10.35
chr1	8305702	8306432	731	272	50	171.27	13.06
chr1	8309305	8309678	374	188	29	172.5	12.01
chr1	8317716	8318191	476	251	63	350.25	16.18
chr1	8320676	8321191	516	307	36	173.88	13.23
chr1	8325091	8325581	491	239	25	86.03	8.08
chr1	8327805	8328547	743	426	59	171.63	12.24
chr1	8356091	8356579	489	190	29	91.42	8.01
chr1	8357598	8358080	483	207	38	150.95	11.11
chr1	8371166	8371782	617	275	40	154.07	11.4
chr1	8386053	8386436	384	193	22	101.02	9.11
chr1	8397422	8397931	510	192	41	161.26	11.15
chr1	8405856	8406724	869	396	44	146.77	13.89
chr1	8427573	8428216	644	340	21	51.57	7.04
chr1	8430965	8431312	348	175	28	181.12	11.59
chr1	8518526	8519229	704	524	38	108.41	9.88
chr1	8530670	8531439	770	566	36	121.74	14.49
chr1	8545951	8546606	656	448	21	50.35	8.28
chr1	8563529	8564033	505	337	20	62.47	7.45
chr1	8613537	8614005	469	233	92	499.54	16.24
chr1	8619353	8619851	499	208	22	75.51	6.63
chr1	8626643	8627657	1015	455	37	94.13	12.84
chr1	8633142	8633673	532	199	23	58.43	6.85
chr1	8647707	8648679	973	495	37	70.47	9.97
chr1	8682325	8683163	839	186	47	170.95	7.98
chr1	8705563	8706004	442	204	29	136.79	11.59
chr1	8721237	8721696	460	248	45	240.23	15.2
chr1	8726824	8727543	720	521	74	361.42	21.93
chr1	8731492	8732323	832	405	52	209.15	17.36
chr1	8751229	8751770	542	367	31	129.26	11.18
chr1	8771945	8772326	382	192	18	73.37	7.45
chr1	8776361	8776974	614	347	40	175.8	13.17
chr1	8800451	8801099	649	309	32	115.84	10.35
chr1	8824930	8825730	801	560	64	261.76	18.46
chr1	8828986	8829392	407	204	32	172.5	13.25
chr1	8837466	8838257	792	551	84	293.74	16.45
chr1	8856380	8857133	754	231	47	109.22	8.1
chr1	8860686	8861825	1143	535	133	367.78	13.86
chr1	8870373	8871015	642	280	22	51.77	7.04
chr1	8881361	8881909	549	202	20	56.86	7.45
chr1	8891016	8891734	719	260	36	130.36	13.25
chr1	8896782	8897457	676	462	26	74.68	8.28
chr1	8918686	8919181	496	209	19	57.85	7.45
chr1	8936229	8936991	763	294	39	142.77	14.08
chr1	8945267	8946077	811	299	29	60.05	5.61
chr1	8953428	8954145	718	196	24	59.05	7.45
chr1	8962230	8964013	1784	248	171	124.92	7.36
chr1	8970101	8970624	524	198	19	54.36	7.45
chr1	8999151	8999948	798	343	68	256.1	17.23
chr1	9005320	9005951	632	214	22	58.02	7.04
chr1	9009257	9009626	370	186	27	155.64	11.18
chr1	9015328	9015914	587	315	30	113.37	7.87
chr1	9025713	9026367	655	286	23	50.97	6.15
chr1	9047045	9047401	357	179	49	324.51	13.5
chr1	9049924	9050412	489	274	26	103.98	10.35
chr1	9059939	9060671	733	526	27	67.82	9.94
chr1	9085898	9086614	717	236	81	227.35	8.72
chr1	9088756	9089473	718	466	31	53.53	6.24
chr1	9097651	9098327	677	478	52	227.33	16.58
chr1	9104448	9104863	416	209	36	207.7	14.91
chr1	9111897	9112590	694	500	32	102.01	10.35
chr1	9125095	9126035	941	438	31	66.31	9.94
chr1	9140934	9141715	782	205	98	349.29	9.01
chr1	9154157	9155062	906	675	45	130.94	7.23
chr1	9160321	9160786	466	243	30	134.65	11.17
chr1	9168650	9169181	532	324	24	83.03	8.28
chr1	9174353	9175475	1123	591	112	286.43	10.25
chr1	9207169	9207657	489	194	56	325.41	17.7
chr1	9212640	9213076	437	216	61	355.28	16.94
chr1	9225049	9225524	476	215	36	152.84	11.41
chr1	9230962	9233268	2307	1692	255	244.29	8.12
chr1	9241177	9241918	742	206	31	84.33	8.96
chr1	9245235	9245872	638	456	26	72.16	6.07
chr1	9280090	9280657	568	277	25	83.76	7.87
chr1	9284605	9285115	511	300	19	55.95	7.04
chr1	9289197	9289567	371	186	19	86.83	7.87
chr1	9297084	9297701	618	422	24	65.09	9.11
chr1	9302188	9302638	451	219	111	619.86	17.05
chr1	9336596	9337336	740	366	72	260.51	13.16
chr1	9340415	9340967	553	312	26	75.1	7.49
chr1	9353242	9353655	414	208	18	60.7	7.45
chr1	9358766	9359594	829	560	40	87.92	9.32
chr1	9364413	9365240	828	493	30	78.28	7.45
chr1	9387384	9387778	395	198	26	131.34	10.77
chr1	9392700	9393279	580	367	32	124.45	10.78
chr1	9415378	9415766	389	195	24	115.87	9.94
chr1	9417555	9418524	967	672	127	394.62	13.29
chr1	9426190	9426601	412	207	19	66.93	7.87
chr1	9430356	9431115	760	305	23	50.04	7.45
chr1	9454234	9454913	680	480	25	68.47	9.51
chr1	9456836	9457219	384	193	27	115.08	8.93
chr1	9459147	9459695	549	371	34	135.28	11.76
chr1	9469437	9470253	817	415	30	79.57	9.52
chr1	9471846	9472628	783	583	65	234.29	12.36
chr1	9487637	9488441	805	482	34	64.5	8.57
chr1	9489052	9489514	463	254	26	86.95	8.15
chr1	9496251	9496653	403	202	20	52.64	5.65
chr1	9496814	9497724	911	459	54	134.91	10.77
chr1	9519546	9520471	926	505	78	150.8	10.32
chr1	9527298	9527787	490	261	50	194.48	10.44
chr1	9533944	9534809	866	546	30	68.9	6.21
chr1	9550886	9551644	759	527	26	64.94	9.52
chr1	9559898	9560600	703	463	79	324.72	15.66
chr1	9563796	9564601	806	569	34	103.87	13.25
chr1	9578507	9578891	385	193	36	235.28	14.91
chr1	9585379	9585806	428	215	36	198.72	14.91
chr1	9590227	9591891	1665	442	104	175.53	6.98
chr1	9593301	9594432	1132	552	54	89.44	9.75
chr1	9597279	9598131	853	266	66	206.68	12.81
chr1	9602940	9603492	553	285	25	59.56	5.71
chr1	9609695	9610155	461	253	19	62.61	7.45
chr1	9626994	9628034	1041	498	63	149.94	12.69
chr1	9636921	9637528	608	408	23	66.33	8.7
chr1	9641878	9642405	528	328	22	61.2	7.23
chr1	9644509	9645052	544	334	30	121.6	9.94
chr1	9647264	9647788	525	311	47	257.08	17.66
chr1	9662338	9662754	417	209	23	64.12	6.57
chr1	9668795	9669614	820	234	84	283.65	15.23
chr1	9672842	9673418	577	354	146	657.96	13.51
chr1	9674290	9674649	360	181	41	95.37	4.77
chr1	9693104	9693964	861	491	30	74.56	7.87
chr1	9701596	9702051	456	212	32	157.38	12.84
chr1	9740046	9740445	400	201	20	80.01	8.28
chr1	9745456	9745868	413	207	49	199.61	9.69
chr1	9746191	9746698	508	204	48	130.13	7.72
chr1	9749174	9749600	427	214	42	213.37	14.3
chr1	9758305	9758951	647	434	64	133.78	8.32
chr1	9760201	9761011	811	601	87	191.65	9.07
chr1	9769244	9769999	756	517	33	93.61	9.33
chr1	9790659	9791037	379	190	26	139.3	10.77
chr1	9794767	9796459	1693	600	179	297.26	10.11
chr1	9803743	9804639	897	381	45	61.25	8.63
chr1	9806446	9806888	443	212	26	94.91	8.51
chr1	9815156	9815582	427	214	34	57.73	4.86
chr1	9816311	9816845	535	273	84	298.57	10.74
chr1	9821776	9822232	457	243	28	105.36	9.19
chr1	9823283	9823793	511	205	20	58.04	6.28
chr1	9828585	9829321	737	549	33	107.92	11.59
chr1	9833131	9833757	627	266	22	58.58	6.63
chr1	9841639	9842290	652	348	21	50.75	6.63
chr1	9844923	9845612	690	524	22	51.9	7.45
chr1	9854557	9855086	530	334	20	59.21	7.45
chr1	9863449	9864139	691	244	23	50.59	7.59
chr1	9866624	9867193	570	319	43	74.75	5.9
chr1	9868417	9869228	812	278	51	87.54	7.72
chr1	9873323	9873980	658	364	70	224.24	12.13
chr1	9880008	9880959	952	440	38	63.34	5.65
chr1	9881246	9881912	667	456	35	75.06	6.58
chr1	9884357	9885090	734	207	29	84.31	7.04
chr1	9888946	9889805	860	303	81	179.68	9.1
chr1	9891343	9892070	728	212	49	64.4	6.76
chr1	9899245	9900183	939	501	79	190.57	13.04
chr1	9907408	9908172	765	180	37	66.6	4.87
chr1	9918102	9919063	963	608	77	185.63	10.8
chr1	9933935	9934483	549	349	35	157.89	11.59
chr1	9926060	9926829	770	395	32	96.99	9.94
chr1	9922398	9923833	1436	1170	133	199.38	9.36
chr1	9957989	9959294	1306	984	83	172.23	7.64
chr1	9971365	9972076	713	226	30	82.74	10.08
chr1	9988567	9989636	1070	603	86	260.39	13.33
chr1	10018443	10020086	1644	510	75	108.39	6.65
chr1	10023451	10023852	402	202	21	86.83	8.7
chr1	10027777	10028160	384	193	25	131.34	10.35
chr1	10041861	10042317	457	234	27	98.63	8.51
chr1	10046225	10046637	413	207	26	123.53	10.77
chr1	10049360	10050659	1300	921	185	447.16	11.97
chr1	10054467	10054932	466	202	18	55.99	7.04
chr1	10057428	10058164	737	528	46	150.54	10.49
chr1	10059861	10060781	921	422	39	53.95	5.72
chr1	10072889	10073663	775	503	47	134.85	12.42
chr1	10075765	10076895	1131	589	87	176.44	11.93
chr1	10078939	10080105	1167	208	115	255.3	11.12
chr1	10090632	10091538	907	621	103	387.26	17.15
chr1	10094842	10095227	386	194	18	73.37	7.45
chr1	10098569	10099348	780	248	39	117.5	9.92
chr1	10104040	10104591	552	339	39	111.11	8.74
chr1	10106341	10106836	496	236	39	93.09	6.25
chr1	10107320	10107717	398	200	27	82.6	6.87
chr1	10114436	10114929	494	293	23	82.72	8.7
chr1	10119793	10120357	565	351	21	60.46	7.87
chr1	10131181	10131915	735	542	42	86.72	8.71
chr1	10132230	10132991	762	554	35	71.2	6.37
chr1	10139859	10140545	687	197	22	52.2	5.8
chr1	10144026	10144437	412	207	25	80.87	7.61
chr1	10145919	10146611	693	202	28	53.39	4.63
chr1	10152542	10153289	748	536	71	239.21	14.49
chr1	10156470	10157157	689	461	70	218.55	9.45
chr1	10171042	10171474	433	226	35	150.55	10.49
chr1	10176831	10177620	790	295	30	52.47	8.01
chr1	10179942	10180596	655	178	27	50.83	6.49
chr1	10181202	10181665	464	273	31	124.2	10.85
chr1	10187479	10187969	491	246	21	70.48	7.45
chr1	10195063	10195778	716	523	33	103.21	10.8
chr1	10199437	10199957	521	262	82	249.78	8.94
chr1	10200802	10201558	757	547	54	67.52	6.14
chr1	10206314	10206811	498	209	19	53.11	6.17
chr1	10209650	10210306	657	240	33	72.9	7.98
chr1	10214016	10214671	656	237	22	55.39	5.8
chr1	10222829	10223279	451	243	30	84.29	7.38
chr1	10246741	10247626	886	302	54	179.73	13.37
chr1	10264620	10265317	698	478	24	55.87	5.79
chr1	10274221	10274800	580	373	31	114.66	11.59
chr1	10279137	10279875	739	563	53	187.33	15.53
chr1	10282441	10283014	574	367	23	70.76	7.87
chr1	10334400	10334893	494	206	35	102.69	7.64
chr1	10335036	10335751	716	210	50	129.21	10.99
chr1	10337873	10338527	655	204	26	77.41	8.28
chr1	10347497	10348154	658	408	71	293.49	12.52
chr1	10417283	10418212	930	744	42	119.97	7.84
chr1	10425215	10425687	473	187	25	100.02	9.52
chr1	10430702	10431198	497	205	34	111.3	8.99
chr1	10432063	10432585	523	314	41	153.99	10.6
chr1	10444539	10445342	804	256	58	204.25	16.12
chr1	10447668	10448557	886	594	67	214.23	10.03
chr1	10363663	10364365	703	501	23	50.63	8.7
chr1	10384800	10385497	698	235	38	121.97	11.23
chr1	10403591	10404412	822	237	57	183.55	14.22
chr1	10411178	10411847	670	458	34	125.59	12.42
chr1	10453228	10453711	485	198	24	62.6	6.74
chr1	10454057	10454788	732	199	45	131.33	12.01
chr1	10488606	10488996	391	196	34	207.7	14.08
chr1	10491273	10491694	422	212	19	60.7	7.87
chr1	10496608	10497103	496	291	23	82.39	9.11
chr1	10503612	10504107	496	211	27	109.71	9.94
chr1	10524042	10524435	394	198	20	80.01	8.28
chr1	10527699	10528599	901	444	89	332	19.87
chr1	10545369	10545802	434	221	44	197.68	11.44
chr1	10552988	10553324	337	169	27	122.44	7.02
chr1	10554789	10555196	408	205	42	214.36	12.31
chr1	10580164	10580916	753	243	45	153.79	12.08
chr1	10586949	10587593	645	455	26	62.23	7.49
chr1	10596312	10596889	578	188	54	222.5	13.84
chr1	10606739	10607125	387	194	34	207.7	14.08
chr1	10484600	10485611	1012	528	31	64.39	10.77
chr1	10622473	10623377	905	401	78	267.18	9.5
chr1	10635471	10635879	409	205	20	80.01	8.28
chr1	10643247	10643690	444	216	67	428.93	20.1
chr1	10648530	10649089	560	211	30	118.45	10.35
chr1	10665220	10665674	455	209	21	76.11	8.28
chr1	10668780	10669251	472	257	27	81.63	7.62
chr1	10671101	10671692	592	390	21	54.73	7.58
chr1	10682934	10683376	443	230	23	91.72	8.7
chr1	10686207	10686641	435	204	38	193.55	13.18
chr1	10690014	10690786	773	559	39	140.73	14.47
chr1	10693855	10694546	692	479	31	102.32	10.77
chr1	10701649	10701943	295	148	20	67.35	4.06
chr1	10708245	10708640	396	199	20	80.01	8.28
chr1	10717319	10717746	428	215	39	183.85	12.2
chr1	10739620	10740089	470	226	23	86.8	8.7
chr1	10782487	10783474	988	541	57	162.78	13.53
chr1	10789250	10789750	501	206	47	245.23	15.78
chr1	10798852	10799444	593	214	21	50.18	7.09
chr1	10799761	10800348	588	388	31	101.97	10.17
chr1	10816083	10816623	541	389	26	94.55	7.45
chr1	10842462	10842970	511	287	112	596.18	17.57
chr1	10883240	10883958	719	359	54	196.54	12.73
chr1	10967383	10968177	795	415	42	142.2	14.19
chr1	11005068	11005884	817	573	41	146.64	11.18
chr1	11014055	11014544	490	211	24	84	8.49
chr1	11064229	11064796	568	199	41	201.19	15.74
chr1	11073671	11074144	474	279	26	106.94	9.94
chr1	11086027	11086799	773	228	57	202.87	15.05
chr1	11104535	11105189	655	463	50	245.06	17.56
chr1	11164021	11164424	404	203	21	86.83	8.7
chr1	11173528	11174036	509	269	28	114.28	10.35
chr1	11177894	11178280	387	194	21	93.84	8.7
chr1	11216900	11217811	912	562	52	161.86	13.37
chr1	11223965	11225140	1176	884	55	118.28	8.83
chr1	11246119	11246817	699	240	101	458.59	15.1
chr1	11250935	11251615	684	447	32	109.95	11.18
chr1	11279776	11280130	355	178	21	108.36	8.7
chr1	11289345	11289963	619	410	28	94.75	9.94
chr1	11330341	11330834	494	282	34	163.65	12.01
chr1	11355605	11356209	605	280	47	209.11	14.17
chr1	11360533	11360921	389	195	26	131.34	10.77
chr1	11373512	11374041	530	190	19	53.64	7.04
chr1	11394288	11394639	352	177	21	106.56	8.53
chr1	11397648	11398231	584	312	28	100.46	8.7
chr1	11403898	11404258	361	181	30	189.86	12.42
chr1	11414731	11415493	763	307	37	129.4	12.01
chr1	11423707	11424143	437	242	52	299.71	16.4
chr1	11429922	11430402	481	204	31	143	12.42
chr1	11432541	11433269	729	516	36	128.61	14.49
chr1	11452055	11453125	1074	523	34	72.75	11.59
chr1	11528428	11528823	396	199	26	131.34	10.77
chr1	11536005	11536664	660	226	28	56.62	6.37
chr1	11537620	11538345	728	521	33	74.86	4.81
chr1	11554629	11555258	630	176	28	93.05	9.11
chr1	11567770	11568562	793	215	48	71.13	7.66
chr1	11569611	11570207	597	335	67	225.78	11.48
chr1	11575416	11575856	441	197	23	92.1	9.11
chr1	11628402	11629302	901	591	59	110.27	9.84
chr1	11629531	11630301	771	505	56	114.81	7.21
chr1	11644387	11644984	598	410	30	109.31	11.37
chr1	11647593	11647979	387	194	18	71.98	7.31
chr1	11682281	11682684	404	203	22	93.84	9.11
chr1	11684472	11685524	1054	505	36	56.75	7.93
chr1	11704755	11705681	927	579	59	209.57	17.78
chr1	11719028	11719504	477	229	88	486.41	17.26
chr1	11729596	11730295	700	387	72	331.87	16.94
chr1	11737683	11738127	445	232	38	212.37	15.32
chr1	11741300	11741814	515	303	34	158.31	13.25
chr1	11776588	11777187	600	257	43	208.98	14.08
chr1	11783639	11784498	868	389	28	63.72	7.87
chr1	11818576	11819150	575	297	63	352.79	19.4
chr1	11840871	11841405	535	320	20	58.58	7.04
chr1	11866092	11866485	394	198	29	155.64	12.01
chr1	11869417	11869874	458	259	35	181.95	14.08
chr1	11895371	11895771	401	201	29	145.35	11
chr1	11896300	11897073	774	472	29	58.5	5.51
chr1	11942983	11943633	651	188	24	66.61	7.45
chr1	11944090	11944653	564	372	27	90.73	9.11
chr1	11946899	11947602	704	494	43	183.35	16.15
chr1	12000428	12000758	331	166	29	207.7	12.01
chr1	12016370	12017105	736	454	24	57.19	7.45
chr1	12045667	12046185	519	309	22	72.51	8.28
chr1	12277449	12277821	373	187	30	181.12	12.42
chr1	12270809	12271467	659	264	34	127.59	12.01
chr1	12265078	12265605	528	268	69	368.92	17.5
chr1	12261356	12262116	761	563	43	171.17	16.98
chr1	12256127	12256503	377	189	21	79.29	6.75
chr1	12254303	12254702	400	201	31	134.43	9.44
chr1	12240941	12241371	431	216	53	300.24	16.14
chr1	12178362	12178763	402	202	21	86.83	8.7
chr1	12057271	12057721	451	257	32	158.73	12.84
chr1	12067478	12068114	637	243	58	278.8	18.19
chr1	12077865	12078584	720	257	37	136.72	13.23
chr1	12092097	12092822	726	361	53	151.42	9.21
chr1	12094997	12095372	375	188	26	139.3	10.77
chr1	12098762	12099395	634	328	70	348.28	16.49
chr1	12113426	12114029	604	337	35	130.46	11.76
chr1	12115484	12116022	539	327	24	74.73	8.35
chr1	12121124	12121785	662	197	34	127.04	12.01
chr1	12127443	12128202	760	214	47	200.97	17.81
chr1	12140218	12140919	702	506	41	168.88	14.49
chr1	12146335	12146864	530	171	19	53.64	7.04
chr1	12150028	12150862	835	503	46	177.77	17.39
chr1	12496204	12496888	685	513	32	103.4	12.42
chr1	12475972	12476515	544	213	21	57.05	6.45
chr1	12475274	12475890	617	425	27	75.03	9.11
chr1	12461755	12462400	646	423	39	166.17	12.84
chr1	12345800	12346328	529	311	44	238.51	14.49
chr1	12365651	12366320	670	463	22	53.92	8.7
chr1	12426893	12427685	793	232	79	363.89	16.7
chr1	12521171	12521623	453	243	30	141.99	11.59
chr1	12540889	12541412	525	295	20	59.84	6.63
chr1	12548373	12548868	499	233	23	81.9	8.7
chr1	12552854	12553557	704	227	22	50.53	7.87
chr1	12557359	12557837	479	270	35	175.93	14.08
chr1	12584241	12584731	491	307	26	103.6	9.94
chr1	12640370	12640785	416	209	32	172.5	13.25
chr1	12658404	12658773	370	186	37	263.8	15.32
chr1	12669638	12670410	773	563	68	261	9.31
chr1	12680920	12681400	481	281	21	71.99	7.87
chr1	12693691	12694309	620	204	40	179.83	15.74
chr1	12713611	12714082	472	272	23	86.45	8.7
chr1	12761882	12762492	611	337	25	77.51	8.7
chr1	12773083	12773643	561	391	21	60.96	7.87
chr1	12791527	12791932	406	204	20	80.01	8.28
chr1	12870316	12870825	510	231	36	175.72	13.25
chr1	12890465	12890980	516	310	29	118.01	10.96
chr1	12935388	12935859	472	197	27	112.69	9.75
chr1	12937565	12937960	396	199	25	115.87	10.35
chr1	12949780	12950591	812	460	30	70.34	7.84
chr1	12958506	12959068	563	299	21	60.71	7.04
chr1	13057506	13058102	597	355	25	79.48	9.11
chr1	13067911	13068498	588	393	21	57.7	7.87
chr1	13072940	13073541	602	261	22	61.5	7.04
chr1	13110377	13111042	666	243	28	87.72	9.52
chr1	13131792	13132206	415	208	21	80.01	8.7
chr1	13136631	13137103	473	197	36	139.7	9.96
chr1	13168898	13169544	647	477	24	67.09	9.11
chr1	13196514	13196893	380	191	20	86.83	8.28
chr1	13209826	13210248	423	212	54	363.17	20.16
chr1	13219147	13219568	422	212	18	60.7	7.45
chr1	13232553	13232908	356	179	18	80.01	7.45
chr1	13236261	13236767	507	196	21	68.15	7.87
chr1	13239487	13240129	643	243	76	352.99	17.42
chr1	13246929	13247597	669	198	22	54.03	8.28
chr1	13268608	13268982	375	188	20	93.84	8.28
chr1	13311792	13312157	366	184	18	77.23	7.18
chr1	13315030	13315596	567	234	27	93.25	9.18
chr1	13337747	13338323	577	368	40	185.05	13.97
chr1	13358108	13358549	442	215	39	189.01	13.33
chr1	13361905	13362519	615	431	22	59.96	5.8
chr1	13383874	13384582	709	497	40	160.14	14.08
chr1	13388453	13388918	466	236	26	108.57	9.52
chr1	13449167	13449696	530	209	23	77.05	8.28
chr1	13476001	13476659	661	210	23	60.05	8.7
chr1	13483361	13483922	562	207	55	299.29	18.45
chr1	13497990	13498433	444	232	20	71.42	7.87
chr1	13564520	13564888	369	185	34	225.98	14.08
chr1	13570925	13571291	367	184	22	108.36	9.11
chr1	13576026	13576437	412	207	28	139.3	11.59
chr1	13591732	13592125	394	198	50	375.46	20.7
chr1	13617401	13618161	761	339	36	123.21	11.59
chr1	13631977	13632825	849	313	47	178.83	17.87
chr1	13701890	13702399	510	263	18	50.54	6.63
chr1	13729224	13729871	648	252	36	89.56	7.72
chr1	13731099	13731583	485	284	46	187.11	11.17
chr1	13766887	13767268	382	192	20	86.83	8.28
chr1	13775787	13776759	973	497	35	88.29	12.42
chr1	13780136	13780967	832	504	28	67.39	9.11
chr1	13813085	13813679	595	382	56	231.6	13.84
chr1	13814397	13814876	480	206	24	52.88	5.72
chr1	13876736	13877142	407	204	18	66.93	7.45
chr1	13887380	13887728	349	175	20	101.02	8.28
chr1	13907664	13908163	500	285	25	95.01	9.52
chr1	13967191	13967687	497	203	28	112.95	9.18
chr1	13981795	13982173	379	190	22	108.36	9.11
chr1	13993101	13993760	660	241	38	150.67	13.97
chr1	14055860	14056287	428	215	20	73.37	8.28
chr1	14073291	14073680	390	196	18	66.93	7.45
chr1	14111462	14111959	498	241	25	95.37	8.7
chr1	14167386	14168056	671	212	24	64.24	9.11
chr1	14182655	14183097	443	212	55	232.31	11.36
chr1	14198611	14199071	461	202	22	81.68	8.7
chr1	14224252	14224641	390	196	19	80.01	7.87
chr1	14261721	14262133	413	207	20	73.37	8.28
chr1	14293526	14294235	710	215	26	70.5	5.8
chr1	14344331	14344631	301	151	18	108.36	7.45
chr1	14362854	14363501	648	203	73	265.96	14.01
chr1	14371452	14372133	682	399	71	318.15	16.96
chr1	14404016	14404567	552	222	27	99.31	9.94
chr1	14416025	14416531	507	312	40	207.32	15.84
chr1	14449822	14450314	495	194	20	63.84	7.45
chr1	14460217	14460773	557	348	19	50.55	6.63
chr1	14542484	14543441	958	495	31	64.69	8.7
chr1	14550146	14550642	497	326	22	75.82	8.28
chr1	14553557	14554307	751	436	36	124.86	13.25
chr1	14565290	14565833	544	336	20	57.47	7.04
chr1	14584150	14584882	733	390	30	90.27	8.28
chr1	14626112	14626821	710	411	29	87.53	9.52
chr1	14645146	14645679	534	169	19	53.17	6.63
chr1	14717366	14717979	614	407	26	83.09	9.94
chr1	14749353	14750112	760	501	23	50.04	7.87
chr1	14752303	14753153	851	384	27	60.52	8.7
chr1	14767133	14767907	775	236	32	96.3	9.52
chr1	14772002	14772544	543	187	52	243.07	14.73
chr1	14784822	14785532	711	464	33	112.01	10.35
chr1	14812828	14813474	647	181	28	90.48	5.8
chr1	14819986	14820522	537	209	22	69.93	8.28
chr1	14854936	14855623	688	365	25	67.66	7.87
chr1	14864256	14864665	410	206	25	115.87	10.35
chr1	14872477	14873061	585	342	34	86.54	7.46
chr1	14889243	14890004	762	263	34	94.52	10.63
chr1	14920347	14920891	545	178	31	128.63	12.01
chr1	14937183	14937797	615	400	27	89.09	9.52
chr1	14975264	14975633	370	186	18	68.83	6.41
chr1	14975826	14976409	584	192	33	121.7	12.16
chr1	15014903	15015365	464	253	49	309.41	19.88
chr1	15088900	15089413	514	216	41	216.86	15.74
chr1	15097287	15097852	566	380	30	117.29	11.59
chr1	15128376	15129162	787	458	51	225.06	19.01
chr1	15144003	15144445	443	212	18	59.12	7.04
chr1	15158309	15158927	620	264	40	174.36	13.57
chr1	15166154	15166896	743	429	25	61.51	8.28
chr1	15202875	15203388	514	194	18	50.08	6.63
chr1	15229373	15229785	413	207	26	123.53	10.77
chr1	15236921	15237350	430	216	32	142.07	11.06
chr1	15241852	15242563	712	193	46	204.48	18.22
chr1	15275893	15276520	628	363	36	145.28	12.59
chr1	15422183	15422918	737	211	38	109.54	9.78
chr1	15427655	15428264	610	214	77	278.08	12.63
chr1	15444497	15444820	324	163	22	139.3	9.11
chr1	15448636	15449290	655	271	40	137.46	9.13
chr1	15450704	15451095	392	197	21	72.11	6.66
chr1	15461800	15462423	624	444	21	53.67	7.87
chr1	15503750	15504103	354	178	20	101.02	8.28
chr1	15545901	15546284	384	193	20	86.83	8.28
chr1	15560919	15561580	663	469	26	76.36	9.94
chr1	15603765	15604578	819	294	35	87.32	10.02
chr1	15606160	15606575	416	209	27	109.55	9.06
chr1	15612515	15613493	979	376	36	92.95	13.25
chr1	15623335	15624111	777	368	31	90.18	10.77
chr1	15648397	15649012	616	368	38	165.36	12.01
chr1	15652917	15653422	506	193	29	122.16	11.18
chr1	15680488	15680838	351	176	21	108.36	8.7
chr1	15699883	15700431	549	352	31	127.81	12.01
chr1	15709236	15709687	452	215	25	104.18	9.94
chr1	15712223	15712675	453	215	21	70	8.28
chr1	15718848	15719456	609	177	26	83.82	9.11
chr1	15748608	15749500	893	430	29	66.15	6.63
chr1	15752698	15753100	403	202	24	108.36	9.94
chr1	15769897	15770598	702	207	34	89.48	10.46
chr1	15776690	15777290	601	233	32	124.6	11.18
chr1	15816253	15816988	736	460	28	78.38	7.87
chr1	15889939	15890999	1061	255	55	111.22	7.37
chr1	15902764	15903120	357	179	19	86.83	7.87
chr1	15916521	15916955	435	228	26	115.2	10.35
chr1	15921306	15922011	706	209	60	288.94	20.3
chr1	15927659	15928274	616	324	50	224.03	13.42
chr1	15943160	15943750	591	207	23	68.5	8.7
chr1	15951732	15952474	743	534	35	82.75	9.62
chr1	15952904	15953271	368	185	36	193.98	10.82
chr1	15956640	15957369	730	519	29	84.84	11.18
chr1	15976260	15976950	691	515	44	165.17	15.19
chr1	16229865	16230557	693	238	26	72.55	8.7
chr1	16240182	16240556	375	188	44	322.84	17.26
chr1	16264384	16264909	526	177	29	118.04	11.18
chr1	16265006	16265389	384	193	25	97.22	7.93
chr1	16267219	16267695	479	204	21	66.1	7.87
chr1	16302005	16302539	535	332	23	76.3	8.28
chr1	16336682	16337317	636	239	23	51.95	7.12
chr1	16340892	16341252	361	181	20	93.84	8.28
chr1	16372048	16372756	709	454	46	185.06	13.96
chr1	16374570	16375917	1348	648	138	313.79	13.21
chr1	16409661	16410247	587	426	20	52.49	5.8
chr1	16441237	16441924	688	204	24	62.31	9.11
chr1	16483497	16484038	542	192	19	52.24	6.21
chr1	16502134	16502645	512	318	32	143.4	12.42
chr1	16526802	16527267	466	271	22	80.83	8.28
chr1	16531144	16531549	406	204	23	101.02	9.52
chr1	16597347	16597969	624	416	31	106.86	12.01
chr1	16600026	16600687	662	215	41	135.99	12.06
chr1	16629782	16630181	400	201	19	73.37	7.87
chr1	16656494	16657179	686	245	35	129.5	10.77
chr1	16688406	16689121	716	206	29	86.71	9.94
chr1	16793381	16794226	846	287	77	209.3	10.83
chr1	16794825	16795308	484	194	39	89.94	6.74
chr1	16708925	16709466	542	277	21	63.38	5.8
chr1	16721929	16722783	855	470	46	136	9.78
chr1	16735457	16735973	517	199	19	55.2	7.04
chr12	6589912	6590279	368	185	23	123.53	9.52
chr1	16830091	16830839	749	536	48	182.25	15.78
chr1	16842571	16842906	336	169	25	149.44	9.19
chr1	16844130	16844748	619	425	32	60.63	6.94
chr1	16845453	16845788	336	169	21	82.01	6.48
chr1	16846777	16847156	380	191	20	64.54	6.71
chr1	16888465	16889149	685	287	28	85.06	10.35
chr1	16947144	16948098	955	519	35	90.37	9.52
chr1	16967128	16967925	798	545	43	163.84	13.25
chr1	17016195	17016691	497	312	18	52.08	6.63
chr1	17037750	17038452	704	209	31	100.49	11.59
chr1	17048970	17049566	597	390	39	174.74	15.03
chr1	17052158	17052614	457	203	23	89.13	9.11
chr1	17073202	17073675	474	259	31	125.64	10.52
chr1	17075418	17075866	449	240	19	60.8	7.06
chr1	17103995	17104475	481	274	31	143	11.59
chr1	17145174	17145700	527	318	39	195.93	15.32
chr1	17149011	17149453	443	231	18	59.12	7.04
chr1	17174184	17174757	574	371	56	278.46	17.36
chr1	17215684	17216185	502	267	53	295.27	17.27
chr1	17372686	17373383	698	502	24	61.2	8.28
chr1	17247047	17247616	570	199	33	138.04	12.42
chr1	17254774	17255141	368	185	41	309.51	16.65
chr1	17261254	17261984	731	495	24	57.7	6.21
chr1	17277148	17278272	1125	568	60	171.05	18.58
chr1	17286251	17286712	462	229	37	195.24	13.81
chr1	17289514	17290210	697	489	26	72.06	10.35
chr1	17314302	17314773	472	207	37	194.97	14.49
chr1	17327664	17328330	667	211	41	158.75	13.23
chr1	17363945	17364590	646	208	21	51.36	6.21
chr1	17404064	17404574	512	313	22	73.54	7.45
chr1	17433336	17433889	554	183	40	181.16	14.19
chr1	17440496	17441457	962	384	176	643.2	14.25
chr1	17475522	17476126	605	358	67	232	12.14
chr1	17477735	17478426	692	489	36	52.71	6.98
chr1	17481899	17482428	530	245	39	186.78	13.25
chr1	17501015	17501767	753	544	61	256.38	10.15
chr1	17565903	17566551	649	414	32	115.84	9.52
chr1	17578930	17579470	541	235	24	81.63	7.87
chr1	17627921	17628625	705	268	35	126.12	10.77
chr1	17639656	17640383	728	513	28	74.47	7.06
chr1	17641514	17642038	525	189	26	83.02	9.11
chr1	17830971	17831394	424	213	20	73.37	8.28
chr1	17746392	17746694	303	152	23	164	9.52
chr1	17747281	17747640	360	181	21	101.02	8.7
chr1	17754081	17754872	792	485	28	71.75	10.35
chr1	17780351	17780751	401	201	25	115.87	10.35
chr1	17798632	17799055	424	213	27	123.53	11.18
chr1	17808943	17809681	739	210	36	120.14	13.34
chr1	17858323	17858967	645	388	24	64.45	7.58
chr1	17900268	17900775	508	242	69	382.31	16.88
chr1	17925782	17926499	718	247	46	191.1	15.82
chr1	17956303	17956714	412	207	31	164	12.84
chr1	18009842	18010376	523	320	22	71.93	7.04
chr1	18024006	18025027	1023	575	34	54.28	7.17
chr1	18053065	18053561	497	199	30	102.74	8.88
chr1	18053760	18054277	518	307	39	154.25	10.93
chr1	18068944	18069808	865	405	52	195.8	10.83
chr1	18082710	18083505	796	531	38	130.41	12.84
chr1	18086249	18086931	683	177	24	57.65	8.28
chr1	18115592	18116168	577	207	24	58.28	8.35
chr1	18130027	18130600	574	360	23	70.76	7.45
chr1	18137566	18137929	364	183	21	101.02	8.7
chr1	18156773	18157156	384	193	26	139.3	10.77
chr1	18164930	18165279	350	176	18	86.83	7.45
chr1	18172421	18172911	491	304	21	58.68	6.66
chr1	18188103	18188706	604	373	20	50.66	6.63
chr1	18201514	18201970	457	212	20	69.39	7.87
chr1	18221602	18222293	692	474	31	102.32	10.77
chr1	18233142	18233518	377	189	39	273.5	16.15
chr1	18279509	18279986	478	211	20	66.25	7.45
chr1	18321950	18322732	783	259	43	112.1	10.68
chr1	18331417	18332054	638	444	30	98.91	10.99
chr1	18335420	18335929	510	288	24	84.95	8.12
chr1	18340720	18341720	1001	431	64	108.27	9.89
chr1	18361139	18362256	1118	540	56	112.2	13.68
chr1	18362604	18362951	348	175	19	58.8	5.06
chr1	18369051	18369600	550	204	25	86.56	9.52
chr1	18404543	18405041	498	296	21	69.45	6.63
chr1	18430694	18431235	542	342	30	122	11.59
chr1	18441266	18441638	373	187	19	86.83	7.87
chr1	18443525	18444031	507	202	19	56.45	6.63
chr1	18486574	18487114	541	343	44	231.39	17.06
chr1	18451664	18452346	683	487	22	52.6	6.63
chr1	18466331	18466882	552	386	22	62.09	7.45
chr1	18474429	18474867	439	239	18	59.69	7.04
chr1	18494930	18495299	370	186	20	93.84	8.28
chr1	18525579	18526245	667	389	39	161.61	10.35
chr1	18530018	18530494	478	242	31	143.73	11.59
chr1	18532973	18533515	543	209	51	240.05	15.43
chr1	18535415	18535796	382	192	19	54.29	5.5
chr1	18551653	18552725	1073	512	49	121.55	9.33
chr1	18558743	18559390	648	461	31	109.39	12.01
chr1	18595144	18595720	577	177	24	76.3	9.11
chr1	18598339	18598820	482	288	34	166.82	13.25
chr1	18605202	18605514	313	157	19	115.87	7.87
chr1	18625185	18626172	988	243	43	110.75	5.34
chr1	18672904	18673382	479	260	88	500.27	17.41
chr1	18679426	18680432	1007	511	45	79.46	7.98
chr1	18696642	18697299	658	451	29	72.13	7.5
chr1	18698471	18698922	452	214	31	104.4	8.2
chr1	18701580	18702314	745	489	119	504.22	16.22
chr1	18715031	18715498	468	205	18	55.73	7.04
chr1	18731459	18731863	405	203	40	222.03	13.62
chr1	18734638	18735131	494	232	25	95.93	9.51
chr1	18754489	18755326	838	319	43	115.58	11.26
chr1	18761309	18762468	1160	214	151	392.72	11.71
chr1	18782492	18783192	701	415	24	60.87	8.28
chr1	18775179	18775564	386	194	31	106.42	7.04
chr1	18774231	18774955	725	209	40	73.45	7.94
chr1	18768711	18769193	483	233	51	284.86	15.89
chr1	18800452	18800895	444	231	64	365.02	16.76
chr1	18804108	18804717	610	348	25	54.44	6.61
chr1	18805019	18805675	657	333	31	73.6	7.82
chr1	18835304	18836119	816	519	89	297.95	14.23
chr1	18845069	18845786	718	523	51	203.28	16.77
chr1	18870411	18871016	606	187	38	167.66	14.08
chr1	18904504	18904886	383	192	20	86.83	8.28
chr1	18922279	18922755	477	251	24	92.34	8.7
chr1	18923978	18924342	365	183	19	86.83	7.87
chr1	18927668	18928153	486	271	21	67.31	7.45
chr1	18928887	18929444	558	194	26	82.11	9.18
chr1	18935585	18936482	898	489	42	87.73	10.16
chr1	18952625	18954092	1468	751	140	241.83	6.42
chr1	18960279	18961101	823	273	58	103.78	7.48
chr1	18963265	18963765	501	235	39	160.51	11.42
chr1	18968212	18968679	468	267	18	55.73	6.63
chr1	18980613	18981393	781	212	57	224.91	16.3
chr1	18974924	18975577	654	196	26	77.54	5.8
chr1	18987149	18987860	712	498	55	61.37	3.5
chr1	18988173	18989206	1034	423	96	152.99	8.02
chr1	18991588	18992814	1227	621	90	173.58	8.68
chr1	19008981	19009373	393	197	21	93.84	8.7
chr1	19017064	19017652	589	378	70	279.68	11.68
chr1	19028554	19029122	569	209	26	89.93	9.52
chr1	19054594	19055440	847	224	44	92.84	6.69
chr1	19056737	19057111	375	188	33	153.23	9.79
chr1	19066745	19067141	397	199	19	73.37	7.87
chr1	19069289	19069672	384	193	20	86.83	8.28
chr1	19072536	19072892	357	179	28	172.5	11.59
chr1	19078158	19078895	738	544	33	107.77	7.87
chr1	19081756	19082408	653	237	77	411.73	18.34
chr1	19084525	19085263	739	215	53	225.41	11.2
chr1	19103858	19104254	397	199	60	262.81	9.85
chr1	19110169	19111233	1065	525	40	89.51	9.55
chr1	19116922	19117884	963	422	51	156.32	13.47
chr1	19123174	19124054	881	216	47	74.44	5.19
chr1	19129043	19129476	434	206	30	146.87	12.01
chr1	19140853	19141642	790	559	35	98.31	10.29
chr1	19147442	19148229	788	322	37	125.25	11.18
chr1	19152519	19153192	674	213	91	347.06	14.56
chr1	19159630	19160125	496	299	20	63.7	7.45
chr1	19167107	19167632	526	313	55	282.59	16.58
chr1	19175764	19176287	524	237	24	77.04	7.59
chr1	19217985	19218751	767	494	30	85.75	9.94
chr1	19222276	19223122	847	441	35	104.08	12.01
chr1	19229893	19231010	1118	273	69	197.6	12.29
chr1	19239014	19239480	467	267	44	199.42	11.57
chr1	19240694	19241163	470	244	26	67.49	6.21
chr1	19249275	19249767	493	310	23	82.89	8.7
chr1	19253300	19253700	401	201	22	81.36	7.83
chr1	19256914	19257321	408	205	20	80.01	8.28
chr1	19286175	19286690	516	224	28	112.88	10.77
chr1	19290248	19291346	1099	548	105	322.31	17.11
chr1	19297476	19297984	509	207	20	61.93	7.87
chr1	19302535	19303389	855	643	60	157.8	8.56
chr1	19307312	19308008	697	529	25	66.61	9.52
chr1	19318177	19318659	483	237	18	52.63	6.09
chr1	19328810	19329609	800	211	50	201.76	17.36
chr1	19395012	19395750	739	285	24	56.89	8.28
chr1	19413108	19413820	713	416	27	75.65	6.21
chr1	19417303	19418408	1106	553	60	192.16	16.03
chr1	19448573	19449215	643	234	45	161.35	10.82
chr1	19461622	19462167	546	348	20	57.22	5.8
chr1	19489311	19489726	416	209	20	73.37	8.28
chr1	19498663	19499544	882	567	51	163.92	12.57
chr1	19504611	19505018	408	205	21	86.83	8.7
chr1	19522220	19522546	327	164	18	93.84	7.45
chr1	19532599	19533347	749	513	51	156.61	12.11
chr1	19551923	19553154	1232	216	52	104.9	9
chr1	19579047	19579776	730	209	30	90.68	10.77
chr1	19581619	19582142	524	208	23	77.96	8.7
chr1	19602480	19603212	733	489	32	102.32	8.7
chr1	19615526	19616034	509	207	20	51.96	6.41
chr1	19621141	19621862	722	509	38	125.46	12.3
chr1	19622727	19623245	519	216	25	69.03	7.15
chr1	19645261	19645818	558	368	30	118.83	10.77
chr1	19649242	19650112	871	427	28	63.43	9.52
chr1	19673142	19673568	427	214	64	419.75	20.58
chr1	19676045	19676856	812	606	36	102.69	9.33
chr1	19685124	19685715	592	381	25	80.2	9.94
chr1	19690228	19691374	1147	550	85	237.62	17.72
chr1	19693457	19693931	475	269	41	229.41	16.15
chr1	19703235	19704472	1236	721	65	153.78	12.29
chr1	19735749	19736367	619	212	25	76.41	9.52
chr1	19751056	19751504	449	213	20	70.63	7.87
chr1	19775630	19776311	682	211	41	173.21	15.74
chr1	19780152	19781284	1133	587	148	389.83	15.96
chr1	19813336	19814073	738	208	64	248.71	16.34
chr1	19844519	19845113	595	401	32	108.68	10.68
chr1	19847187	19847755	569	237	41	157.38	9.78
chr1	19873362	19874399	1038	216	110	378.93	15.43
chr1	19881966	19882322	357	179	19	56.97	5.3
chr1	19884000	19885098	1099	805	58	119.83	6.05
chr1	19925985	19926782	798	511	31	87.45	10.77
chr1	19931952	19932366	415	208	20	64.98	7.35
chr1	19933513	19934130	618	205	42	79.23	7.53
chr1	19952977	19953458	482	237	80	403.64	15.43
chr1	19956886	19957395	510	303	33	151.65	12.84
chr1	19960236	19961172	937	558	41	127.29	13.25
chr1	19966764	19967471	708	202	27	76.28	6.63
chr1	19997447	19998057	611	285	36	151.44	13.25
chr1	20005861	20006308	448	210	41	238.81	15.74
chr1	20019073	20019563	491	278	23	71.18	7.48
chr1	20019672	20020158	487	260	33	142.94	10.59
chr1	20024181	20024779	599	175	20	51.19	4.97
chr1	20027298	20028324	1027	578	64	176.35	14.16
chr1	20031993	20032707	715	196	36	126.4	12.77
chr1	20097940	20098309	370	186	18	80.01	7.45
chr1	20117106	20117758	653	215	40	159.41	12.14
chr1	20130757	20131176	420	211	22	86.83	9.11
chr1	20158671	20159564	894	500	61	218.93	15.85
chr1	20163627	20164303	677	476	26	74.55	9.94
chr1	20180303	20180753	451	216	80	531.56	22.03
chr1	20185483	20185941	459	204	19	60.48	7.18
chr1	20186056	20186716	661	210	23	50.01	7.72
chr1	20199964	20200782	819	204	55	237.99	11.38
chr1	20212803	20213546	744	204	30	88.78	12.01
chr1	20222699	20223142	444	236	34	164.05	12.32
chr1	20228199	20228856	658	369	76	396.85	17.81
chr1	20231219	20231672	454	216	19	57.6	7.04
chr1	20237902	20238298	397	199	18	66.93	7.45
chr1	20258319	20258823	505	204	26	100.95	10.35
chr1	20274005	20274714	710	497	38	123.3	10.29
chr1	20323437	20324153	717	208	34	117.48	11.18
chr1	20345346	20345850	505	176	24	87.44	8.28
chr1	20408023	20408691	669	399	25	69.95	8.7
chr1	20418196	20418708	513	332	32	118.49	9.26
chr1	20484358	20484923	566	181	25	84.06	9.52
chr1	20504207	20504881	675	177	40	117.98	7.31
chr1	20571709	20572145	437	209	21	79.14	8.28
chr1	20587464	20588283	820	315	50	185.79	15.55
chr1	20601085	20601771	687	200	22	52.2	8.28
chr1	20607997	20608798	802	377	58	190.71	11.29
chr1	20612197	20612805	609	399	25	71.86	6.17
chr1	20622590	20623405	816	350	26	59.07	7.45
chr1	20626496	20626883	388	195	42	268.55	15.19
chr1	20662135	20662532	398	200	43	289.62	17.46
chr1	20664903	20665340	438	216	44	232.37	14.22
chr1	20672600	20673095	496	205	26	102.64	10.35
chr1	20684494	20685230	737	257	51	109.2	9.1
chr1	20705139	20705952	814	454	35	108.75	13.25
chr1	20710627	20711181	555	206	30	119.42	9.94
chr1	20717432	20717829	398	200	37	235.28	15.32
chr1	20721727	20722242	516	215	82	436.49	17.14
chr1	20734285	20735152	868	597	54	166.24	12.46
chr1	20738847	20739465	619	437	21	54.21	5.8
chr1	20746661	20747594	934	576	33	82.14	7.87
chr1	20755117	20755901	785	571	49	82.66	7.47
chr1	20756040	20756772	734	210	52	101.04	8.4
chr1	20765248	20765799	552	318	71	306.72	13.97
chr1	20768033	20768570	538	350	24	82.09	7.45
chr1	20771393	20771939	547	210	57	261.66	13.89
chr1	20778944	20779403	460	206	33	164.54	13.25
chr1	20783529	20783983	455	241	58	275	13.74
chr1	20797556	20798858	1303	477	79	149.05	9.61
chr1	20817944	20818592	649	447	57	238.48	15.91
chr1	20831638	20832129	492	282	36	180.65	14.08
chr1	20834888	20835377	490	283	22	76.92	8.28
chr1	20845389	20845980	592	281	28	79.05	8.05
chr1	20856651	20857142	492	249	39	181.56	12.63
chr1	20877607	20877999	393	197	23	108.36	9.52
chr1	20880811	20881632	822	424	28	68.45	8.28
chr1	20981438	20982099	662	332	48	209.09	13.74
chr1	20998128	20998706	578	235	24	53.33	5.86
chr1	21016511	21017132	622	367	22	59.15	6.63
chr1	21020186	21020647	462	215	29	131.96	10.77
chr1	21028864	21030172	1309	577	85	207.49	12.07
chr1	21034116	21034827	712	332	50	214.1	16.17
chr1	21039430	21040262	833	270	61	215.78	15.93
chr1	21050375	21051193	819	260	63	231.83	15.91
chr1	21053447	21053945	499	203	22	75.51	8.28
chr1	21077630	21078431	802	481	27	59.58	7.33
chr1	21092741	21093560	820	248	117	201.1	6.12
chr1	21094272	21095453	1182	461	129	115.54	6.52
chr1	21108480	21109036	557	243	27	91.87	8.28
chr1	21114693	21115334	642	435	49	153.42	11.57
chr1	21126940	21127336	397	199	20	80.01	8.28
chr1	21138939	21139296	358	180	23	123.53	9.52
chr1	21145620	21146285	666	454	87	376.66	15.85
chr1	21154988	21155668	681	190	42	180.97	16.56
chr1	21165393	21165826	434	201	19	66.62	7.45
chr1	21182433	21182848	416	209	20	73.37	8.28
chr1	21189802	21190585	784	208	37	125.91	12.84
chr1	21232997	21233499	503	186	18	51.37	6.63
chr1	21235774	21236516	743	215	30	83.14	11.59
chr1	21242421	21243235	815	322	29	74.44	10.77
chr1	21246626	21247065	440	211	24	99.39	9.52
chr1	21257682	21258146	465	214	43	251.3	17.39
chr1	21278360	21278811	452	216	39	218.79	15.71
chr1	21298170	21298705	536	292	113	590.71	16.99
chr1	21319292	21320012	722	523	31	97.82	11.18
chr1	21331187	21332068	882	494	31	77.45	9.94
chr1	21336586	21337203	618	191	51	208.33	14.54
chr1	21339007	21340062	1056	620	58	123.92	9.81
chr1	21348657	21349459	803	322	93	346.33	15.76
chr1	21363086	21363761	676	231	83	346.92	16.78
chr1	21371124	21371852	729	515	42	170.52	15.74
chr1	21386403	21386845	443	209	31	152.66	12.42
chr1	21393888	21394561	674	216	31	101.2	10.78
chr1	21403973	21404859	887	540	53	141.42	11.98
chr1	21413327	21413798	479	192	88	313.44	10.17
chr1	21418614	21419194	586	376	34	135.33	11.77
chr1	21421323	21421754	432	223	18	60.59	7.03
chr1	21428433	21428967	535	334	23	76.3	8.7
chr1	21431888	21432526	639	435	24	57.64	7.96
chr1	21437193	21437601	409	205	33	114.53	8.49
chr1	21444111	21444674	564	248	31	113.24	8.21
chr1	21446805	21447187	383	192	21	72.11	6.66
chr1	21448242	21449015	774	304	34	102.22	11.99
chr1	21457657	21458129	473	207	27	105.81	9.11
chr1	21466654	21467027	374	188	21	101.02	8.7
chr1	21468997	21469678	682	467	83	413.65	20.49
chr1	21473033	21473415	383	192	35	225.98	14.49
chr1	21481845	21482528	684	205	43	150.95	8.8
chr1	21484943	21485444	502	216	26	101.51	9.94
chr1	21492132	21492586	455	250	24	96.45	8.7
chr1	21505020	21505672	653	369	26	61.23	5.79
chr1	21520055	21520698	644	393	25	67.46	8.7
chr1	21524684	21525290	607	339	43	207.09	14.49
chr1	21540656	21541392	737	432	26	67.37	7.45
chr1	21548396	21549109	714	472	78	195.34	10.19
chr1	21550091	21550862	772	571	43	57.24	4.85
chr1	21575279	21575768	490	247	33	156.62	12.84
chr1	21585586	21586258	673	244	30	98.97	10.35
chr1	21591983	21592634	652	246	98	489.91	20.53
chr1	21615302	21615860	559	371	21	57.47	7.45
chr1	21627272	21627775	503	295	25	94.47	9.52
chr1	21636475	21637048	574	387	27	70.08	7.51
chr1	21638441	21638876	436	204	20	72.71	7.87
chr1	21658277	21658987	716	205	31	94.83	11.17
chr1	21663005	21663405	401	201	19	73.37	7.87
chr1	21669586	21670393	808	215	44	136.73	13.75
chr1	21673845	21674552	708	366	22	50.15	7.04
chr1	21682139	21682711	573	243	39	113.04	6.72
chr1	21693543	21694607	1065	538	106	81.27	5.91
chr1	21694896	21696163	1268	581	136	110.88	6.09
chr1	21699386	21699808	423	212	25	108.36	10.35
chr1	21702922	21704125	1204	605	43	57.54	7.06
chr1	21725159	21725708	550	213	26	93.03	9.94
chr1	21732106	21732722	617	407	32	121.59	9.52
chr1	21736121	21736539	419	210	18	60.7	7.45
chr1	21753745	21754131	387	194	20	86.83	8.28
chr1	21771860	21772728	869	318	65	166.97	12.43
chr1	21784460	21785206	747	482	26	64.64	7.31
chr1	21789802	21790399	598	344	20	51.3	4.97
chr1	21802895	21803383	489	280	25	97.01	9.52
chr1	21821615	21822308	694	210	27	68.97	9.33
chr1	21826597	21826934	338	170	18	93.84	7.45
chr1	21838829	21839520	692	502	24	56.7	8.28
chr1	21842835	21844395	1561	731	98	153.74	6.53
chr1	21856162	21857089	928	405	31	67.58	11.18
chr1	21906260	21906837	578	368	27	94.92	10.35
chr1	21913304	21914044	744	415	24	56.38	8.28
chr1	21969582	21969996	420	211	23	93.84	9.52
chr1	21963004	21963408	405	203	25	115.87	10.35
chr1	21933024	21933539	516	301	21	66.89	7.87
chr1	21925956	21926433	478	203	21	59.5	6.56
chr1	21925155	21925878	724	216	38	120.81	12.86
chr1	21917102	21917517	416	209	30	155.64	12.42
chr1	21975464	21975967	504	295	24	87.61	9.11
chr1	21983925	21984327	403	202	33	123.75	8.21
chr1	21984828	21985720	893	414	47	103.21	7.9
chr1	21993148	21993584	437	210	36	194.38	14.21
chr1	22003506	22003982	477	264	49	240.64	13.06
chr1	21999127	21999839	713	214	40	137.94	13.18
chr1	22023873	22024685	813	291	66	273.2	17.52
chr1	22030585	22031003	419	210	18	60.7	7.45
chr1	22041931	22042495	565	214	24	78.02	8.7
chr1	22060362	22060976	615	288	50	182.38	10.64
chr1	22069350	22069760	411	206	55	284.48	13.69
chr1	22086590	22087150	561	279	20	55.32	5.37
chr1	22089753	22090504	752	211	37	104.81	8.72
chr1	22104189	22104788	600	191	25	79.05	9.94
chr1	22122021	22122593	573	199	36	159.97	14.08
chr1	22127010	22127759	750	537	28	76.66	10.35
chr1	22143942	22144866	925	274	63	180.36	9.52
chr1	22156045	22156497	453	239	21	76.44	8.28
chr1	22161338	22162016	679	297	27	65.5	7.01
chr1	22167823	22168433	611	246	26	83.53	9.52
chr1	22181563	22182222	660	473	38	127.36	12.08
chr1	22192449	22192944	496	203	19	57.85	6.63
chr1	22209166	22209685	520	214	39	134.72	9.84
chr1	22210626	22211093	468	213	26	55.44	5.55
chr1	22213179	22214015	837	629	43	93.98	6.12
chr1	22225761	22226232	472	239	24	93.25	9.11
chr1	22238036	22238922	887	376	42	133.58	11.38
chr1	22257970	22258497	528	197	28	58.81	6.54
chr1	22259118	22259608	491	206	28	61.03	5.67
chr1	22269472	22270496	1025	474	57	151.22	10.55
chr1	22294343	22294798	456	181	32	148.81	11.57
chr1	22297521	22298082	562	386	30	100.44	9.82
chr1	22305127	22305566	440	249	26	114.09	10.35
chr1	22312584	22313104	521	216	106	467.38	14.26
chr1	22330270	22330796	527	278	44	227.16	15.82
chr1	22336332	22336821	490	279	48	252.53	15.66
chr1	22344611	22345195	585	372	20	52.71	7.04
chr1	22352448	22353125	678	464	57	254.31	17.28
chr1	22377345	22378267	923	677	37	70.33	5.48
chr1	22380210	22380849	640	426	43	154.73	9.07
chr1	22384540	22385812	1273	1066	89	225.89	11.57
chr1	22408476	22408796	321	161	18	101.02	7.45
chr1	22412039	22412763	725	202	30	91.38	9.94
chr1	22420253	22420942	690	238	23	56.91	7.04
chr1	22437189	22437648	460	201	20	68.93	7.45
chr1	22515721	22516624	904	393	38	113.94	10.35
chr1	22527628	22528165	538	214	24	66.19	5.11
chr1	22553140	22553546	407	204	57	379.37	18.33
chr1	22573433	22573856	424	213	41	244.69	16.98
chr1	22602635	22603285	651	212	27	64.09	8.27
chr1	22634256	22634883	628	238	42	193.6	14.91
chr1	22652686	22653138	453	206	45	274.82	18.22
chr1	22661010	22661416	407	204	19	73.37	7.87
chr1	22674019	22674342	324	163	23	147.4	9.52
chr1	22700610	22701251	642	215	66	275.02	15.18
chr1	22714179	22714909	731	493	56	190.7	13.57
chr1	22721271	22721707	437	222	60	412.51	22.03
chr1	22726609	22727202	594	389	30	111.91	10.75
chr1	22735124	22735702	579	252	30	108	10.35
chr1	22751572	22752360	789	189	36	98.71	7.72
chr1	22772486	22772871	386	194	19	80.01	7.87
chr1	22800213	22800952	740	530	44	182.9	17.39
chr1	22818561	22819116	556	203	29	112.21	11.18
chr1	22851326	22852366	1041	558	57	153.08	12.33
chr1	22865480	22866149	670	200	42	167.61	14.93
chr1	22868468	22869053	586	203	24	75.03	9.11
chr1	22874665	22875291	627	431	30	106.36	11.59
chr1	22880125	22880445	321	161	20	115.87	8.28
chr1	22911424	22911842	419	210	25	108.36	10.35
chr1	22927441	22927881	441	226	33	169.88	13.25
chr1	22938540	22939056	517	310	23	79.04	7.87
chr1	22969235	22970011	781	573	29	78.41	7.45
chr1	22988382	22988768	387	194	26	139.3	10.77
chr1	23010314	23010862	549	351	22	68.27	7.45
chr1	23021792	23022383	592	328	30	112.46	10.35
chr1	23091845	23092878	1034	577	55	101.26	11.46
chr1	23093034	23093506	473	211	32	84.6	7.4
chr1	23095546	23096110	567	375	20	54.74	7.45
chr1	23115072	23116034	963	467	41	123.52	10.77
chr1	23158502	23159162	661	466	26	76.62	9.94
chr1	23205053	23205987	935	443	52	159.98	15.21
chr1	23219015	23219515	501	300	24	88.12	9.52
chr1	23285563	23285964	402	202	26	106.97	9.12
chr1	23287759	23288108	350	176	26	157.39	10.2
chr1	23300199	23300753	555	208	20	56.14	7.45
chr1	23333355	23333862	508	297	27	103.77	9.98
chr1	23363980	23364590	611	267	27	83.17	8.49
chr1	23374424	23374984	556	325	20	56.03	7.04
chr1	23490081	23490675	595	415	33	132.88	10.35
chr1	24983957	24984488	532	319	38	186.23	14.91
chr1	24962006	24962422	417	209	21	80.01	8.7
chr1	24947980	24948357	378	190	31	189.86	12.84
chr1	24945823	24946347	525	265	21	59.84	7.45
chr1	24939613	24940105	493	251	31	140.14	12.01
chr1	24934664	24935180	517	216	52	268.7	16.3
chr1	24928508	24929015	508	284	45	254.53	16.98
chr1	24908201	24908732	532	336	20	58.95	7.45
chr1	24901628	24902047	420	211	18	60.7	7.45
chr1	24868710	24869177	468	274	19	61.62	7.04
chr1	24864454	24865020	572	255	74	404.94	19.48
chr1	24856212	24856647	436	213	27	115.48	10.03
chr1	24855397	24856012	618	209	24	55.09	7.96
chr1	24830515	24831274	760	208	35	116.95	12.01
chr1	24822551	24823043	493	213	45	225.72	14.64
chr1	24819323	24819774	452	246	24	97.03	9.52
chr1	24797913	24798308	396	199	42	270.67	16.2
chr1	24775876	24776272	397	199	23	108.36	9.52
chr1	24773347	24773766	420	211	19	66.93	7.87
chr1	24765550	24766261	712	267	114	516.56	18.59
chr1	24759606	24760022	417	209	25	108.36	10.35
chr1	24744421	24744861	441	231	27	121.44	10.77
chr1	24725362	24726054	694	213	50	149.56	11.32
chr1	24721759	24722185	427	214	55	299.95	15.34
chr1	24709257	24709747	491	216	29	125.38	11.59
chr1	24635664	24636262	599	185	40	184.97	15.74
chr1	24626399	24627172	774	564	56	169.23	12.48
chr1	24624189	24624624	434	207	32	100.11	7.89
chr1	24574552	24575084	533	285	30	98.37	7.5
chr1	24570938	24571706	769	214	34	81.16	9
chr1	24567852	24568595	744	276	28	64.01	7.83
chr1	24496615	24497392	778	527	45	136.01	11.42
chr1	24483926	24484782	857	459	43	142.44	13.89
chr1	24470272	24471291	1020	482	44	128.01	10.38
chr1	24462666	24463104	439	225	57	317.18	15.81
chr1	24398251	24399014	764	567	32	97.83	9.94
chr1	24377241	24377908	668	213	24	64.59	9.11
chr1	24370320	24371168	849	339	33	88.31	10.78
chr1	24366246	24366905	660	455	23	60.16	9.11
chr1	24352313	24352985	673	485	36	138.82	12.42
chr1	24340087	24340451	365	183	26	114.73	8.02
chr1	24339248	24339907	660	393	34	90.64	8.56
chr1	24335256	24335958	703	367	27	70.69	6.56
chr1	24331390	24332024	635	421	24	67.03	8.53
chr1	24304955	24305310	356	179	36	216.82	11.26
chr1	24303168	24303588	421	211	35	135.38	10.13
chr1	24265051	24265737	687	208	24	62.42	9.11
chr1	24262048	24262549	502	295	33	153.61	11.59
chr1	24258830	24259528	699	507	25	66.38	7.87
chr1	24254038	24254490	453	242	86	468.29	16.2
chr1	24245374	24246123	750	261	25	60.77	7.87
chr1	24220872	24221351	480	215	123	710.7	18.94
chr1	24213579	24213920	342	172	42	342.84	15.68
chr1	24210934	24211329	396	199	19	73.37	7.87
chr1	24204003	24204584	582	252	63	301.88	16.18
chr1	24198405	24199189	785	551	50	177.7	14.55
chr1	24194833	24195334	502	182	35	158.18	12.52
chr1	24167011	24167553	543	228	31	129.05	9.11
chr1	24155212	24155651	441	206	41	241.35	16.56
chr1	24132528	24133223	696	431	22	51.31	5.38
chr1	24087195	24087903	709	486	64	252.57	13.84
chr1	24076010	24076401	392	197	22	101.02	9.11
chr1	24056773	24057475	703	206	38	74.59	8.1
chr1	24055587	24056415	829	569	49	105.36	10.65
chr1	24047712	24048167	455	244	24	96.45	9.11
chr1	24020987	24022462	1476	1239	47	82.39	7.72
chr1	24014984	24015561	578	386	22	64.46	8.28
chr1	24007339	24008072	734	554	28	78.63	5.8
chr1	23995473	23995998	526	347	41	174.21	12.54
chr1	23993363	23993724	362	182	22	79.75	6.61
chr1	23985978	23986618	646	441	23	61.76	8.7
chr1	23982052	23982631	580	179	37	163.37	12.59
chr1	23976856	23977305	450	213	22	83.58	8.7
chr1	23975258	23975623	366	184	21	93.84	8.7
chr1	23970169	23970611	443	194	48	221.9	12.22
chr1	23961510	23961929	420	211	33	81.17	6.26
chr1	23958949	23959871	923	531	68	145.18	10.63
chr1	23955047	23955670	626	337	52	220.75	13.27
chr1	23942994	23943339	346	174	21	115.87	8.7
chr1	23939747	23940178	432	210	18	60.7	7.04
chr1	23869648	23870044	395	198	40	263.8	16.56
chr1	23856287	23856736	450	203	44	243.02	15.55
chr1	23837677	23838159	483	302	18	53.81	6.63
chr1	23832521	23832985	466	253	45	269.78	17.39
chr1	23819921	23820656	736	279	41	161.86	14.49
[truncated: 258,750+ more rows]
