# Supplementary material for: DNA methylation patterns in peripheral blood mononuclear cells from Holstein cattle with variable milk yield
Source: BMC Genomics. 2018 Oct 11;19:744. doi: 10.1186/s12864-018-5124-9 (PMC6182825; doi:10.1186/s12864-018-5124-9)
Supplement: Supplementary file 4 — Table S4. Chromosome, start nucleotide, end nucleotide, length, summit, tags, Log P, and fold enrichment of significant peaks for Farm 2, control. DNA methylation peak information for Farm 2, control. (XLSX 13499 kb) [file 12864_2018_5124_MOESM4_ESM.xlsx]

## Sheet: S4
Table S4. Chromosome, start nucleotide, end nucleotide, length, summit, tags, Log_P, and fold enrichment of significant peaks for Farm 2 Control.
Genomic coordinates correspond to: UMD_3.1 (http://www.ncbi.nlm.nih.gov/assembly/GCA_000003055.4)
ChrLift	start	end	length	summit	tags	Log_P	fold_enrichment
chr1	48376	49536	1176	552	88	169.23	13.07
chr1	42323	42928	606	386	42	152.15	11.26
chr1	65892	67379	1488	599	100	115.33	6.93
chr1	82639	83348	710	187	24	54.72	8.04
chr1	85544	86162	619	439	22	60.37	7.34
chr1	90034	90534	501	285	27	100.23	9.6
chr1	94407	94763	357	179	21	114.39	8.56
chr1	111761	112225	465	226	62	402.74	20.13
chr1	123497	124289	793	575	44	148.51	10.05
chr1	130182	130910	729	220	26	69.3	9.38
chr1	137903	138846	944	531	64	131.24	7.18
chr1	140083	140611	529	183	33	61.11	5.72
chr1	153488	154296	809	320	28	55.7	4.78
chr1	158083	158966	884	710	51	135.17	7.6
chr1	164105	164692	588	376	44	162.58	11.82
chr1	168098	169047	950	304	69	144.17	7.75
chr1	173040	174062	1023	435	50	84.22	9.06
chr1	187722	188237	516	310	40	152.5	10.57
chr1	193133	193922	790	556	82	204.7	11.19
chr1	210343	212072	1730	1271	77	90.31	9.99
chr1	207624	208417	794	299	44	129.01	10.35
chr1	204636	205255	620	220	33	76.04	6.09
chr1	202729	203570	842	350	42	61.81	6.41
chr1	230919	231281	363	182	20	99.67	8.16
chr1	247705	248693	989	443	43	73.19	5.18
chr1	258954	260090	1137	335	94	124.6	7.77
chr1	263970	264989	1018	528	69	182.86	10.67
chr1	267794	269392	1599	386	151	228.14	6.74
chr1	272619	273415	797	213	90	169.01	9.37
chr1	284252	285003	752	225	54	174.62	13.36
chr1	294394	295187	794	526	67	149.71	7.17
chr1	304746	305913	1168	605	179	405.73	11.84
chr1	310898	311901	1004	278	82	129.93	6.8
chr1	315758	316170	413	207	30	56.44	4.63
chr1	317701	318719	1019	591	63	95.62	7.57
chr1	321078	322228	1151	696	102	125.62	6.34
chr1	322295	322973	679	213	83	153.6	7.82
chr1	327860	328591	732	220	74	246.3	14.1
chr1	330246	331019	774	560	104	400.78	13.97
chr1	342195	342645	451	222	41	77.91	5.49
chr1	344165	344976	812	562	57	84.96	7.91
chr1	348909	349635	727	267	23	54.03	5.71
chr1	352693	353906	1214	621	94	193.42	11
chr1	356783	358657	1876	1125	141	154.77	7.25
chr1	360982	363286	2305	212	234	243.09	7.85
chr1	371313	371915	603	188	23	67.89	6.93
chr1	378841	380331	1491	491	202	312.94	6.84
chr1	382660	383108	449	196	22	62.42	6.39
chr1	386342	387130	789	263	78	201.88	11.18
chr1	390240	390862	623	215	22	59.91	8.16
chr1	400454	400939	486	268	22	50.51	5.84
chr1	401431	401986	556	214	45	128.56	9.14
chr1	406816	407688	873	629	38	99.52	7.28
chr1	414111	414490	380	191	30	105.89	6.44
chr1	414631	415103	473	219	43	143.9	9.18
chr1	417408	418175	768	258	39	104.84	10.96
chr1	421339	422385	1047	571	37	70.33	7.4
chr1	426305	426854	550	245	29	114.62	10.6
chr1	429308	430344	1037	558	39	67.89	9.31
chr1	437473	438494	1026	609	78	171.78	11.82
chr1	442828	443492	666	478	35	92	8.27
chr1	445668	446660	993	601	49	81.33	7.28
chr1	452767	453404	638	221	37	70.71	5.58
chr1	460000	460674	675	454	33	104.35	10.73
chr1	465309	465917	609	265	91	269.76	9.15
chr1	466116	466945	830	221	68	62.86	7.15
chr1	470200	471351	1152	220	78	86.09	6.03
chr1	473417	475599	2183	1664	129	85.61	5.5
chr1	480667	481436	770	261	44	137.56	12.2
chr1	485827	486606	780	215	38	81.17	9.01
chr1	494520	495345	826	320	61	142.87	9.65
chr1	497615	498066	452	209	23	91.06	8.97
chr1	500761	501133	373	187	46	321.09	14.8
chr1	507226	508332	1107	520	44	98.47	10.24
chr1	516637	517912	1276	827	75	154.51	8.36
chr1	523580	524585	1006	539	47	94.78	8.95
chr1	529126	529974	850	309	67	245.41	15.66
chr1	574377	574982	606	397	21	56.47	6.12
chr1	565083	565901	819	488	72	225.83	12.32
chr1	560266	560940	675	216	33	57.87	6.83
chr1	558812	559276	465	245	47	192.48	10.79
chr1	532575	533423	849	275	64	168.3	10.61
chr1	775428	775899	472	222	23	52.42	5.7
chr1	776102	776812	711	244	56	189.44	12.69
chr1	785531	785981	451	237	20	71.18	7.75
chr1	790060	790751	692	475	38	57.86	5.49
chr1	791467	792745	1279	550	60	63.81	7.32
chr1	812145	813022	878	587	38	64.41	6.4
chr1	818966	819884	919	484	143	357.89	12.08
chr1	824830	825587	760	251	66	264.78	16.21
chr1	828609	829321	713	238	29	88.31	10.6
chr1	836439	836839	401	201	30	79.19	5.58
chr1	846046	846948	903	338	48	61	5.63
chr1	857804	858911	1108	389	101	192.15	9.61
chr1	862217	863898	1682	1468	83	69.2	5.14
chr1	874026	874733	708	431	57	172.15	9.33
chr1	878185	878958	774	318	28	69.54	5.71
chr1	886224	887007	784	472	52	161	10.04
chr1	889639	890342	704	545	23	56.33	7.75
chr1	894820	895834	1015	285	165	476.4	9.99
chr1	905624	906394	771	239	24	54.65	6.12
chr1	908522	909074	553	219	30	54.33	5.99
chr1	909740	910687	948	395	59	113.35	10.86
chr1	913942	915228	1287	697	66	115.84	7.66
chr1	917159	918010	852	387	65	85.87	7.02
chr1	919431	920582	1152	833	159	403.86	13.04
chr1	925514	926929	1416	932	160	141.38	6.98
chr1	931261	932247	987	279	63	90.64	5.93
chr1	934491	935521	1031	487	97	241.22	13.25
chr1	937706	938161	456	207	32	133.93	9.94
chr1	941310	942053	744	341	98	146.94	6.24
chr1	942373	943689	1317	895	142	103.02	4.87
chr1	950104	951300	1197	354	128	165.7	8.56
chr1	953370	954432	1063	465	83	112.31	7.46
chr1	956907	957437	530	213	29	86.71	8.25
chr1	960579	961012	434	218	30	145.66	12.24
chr1	967073	967521	449	230	35	86.61	6.23
chr1	975458	976528	1071	652	67	68.76	5.56
chr1	987224	987647	424	213	55	139.12	6.35
chr1	994382	994765	384	193	18	60.97	6.24
chr1	1000792	1002085	1294	765	81	106.13	5.88
chr1	1007720	1008443	724	259	39	89.4	7.84
chr1	1010670	1011161	492	220	74	369.63	15.02
chr1	1016345	1017002	658	302	50	97.83	6.25
chr1	1018668	1021234	2567	385	185	54.07	4.17
chr1	1026282	1027409	1128	734	175	494.59	8.35
chr1	1029909	1030540	633	326	28	93.77	9.38
chr1	1033008	1034725	1718	529	113	80.65	8.34
chr1	1052030	1052503	474	255	22	58.53	6.39
chr1	1053771	1054345	575	355	36	112.03	8.62
chr1	1057194	1058259	1066	344	79	241.36	10.15
chr1	1065108	1065742	636	425	52	212.76	13.75
chr1	1068234	1069109	876	502	45	135.13	13.78
chr1	1071079	1073199	2121	804	251	301.18	9.65
chr1	1079999	1080495	497	281	84	466.58	17.33
chr1	1087493	1088163	671	436	45	174.39	13.25
chr1	1090685	1092086	1402	978	79	105.35	8
chr1	1100414	1101011	598	377	101	462.57	16.43
chr1	1106251	1107211	961	471	35	64.4	7.61
chr1	1112765	1113485	722	389	54	222.57	13.78
chr1	1143686	1144216	531	281	26	81.24	7.51
chr1	1147096	1147601	506	241	88	398.3	12.87
chr1	1153820	1154451	632	216	51	149.93	8.29
chr1	1162817	1163541	725	211	68	155.65	9.85
chr1	1165360	1166009	650	434	73	293.61	14.37
chr1	1169621	1171894	2274	1666	162	105.98	5.91
chr1	1178070	1179791	1722	630	84	63.14	4.17
chr1	1183488	1184678	1191	620	93	216.6	13.25
chr1	1195566	1196161	596	279	44	154.79	10.04
chr1	1201073	1201683	611	396	23	66.88	6.53
chr1	1207106	1207535	430	216	19	65.91	7.75
chr1	1212547	1213174	628	350	124	561.97	14.87
chr1	1233279	1233703	425	213	20	72.29	8.16
chr1	1240302	1241308	1007	491	90	294.91	12.14
chr1	1251658	1252453	796	394	182	390.53	8.38
chr1	1256462	1257192	731	304	130	273.04	7.69
chr1	1258784	1259122	339	170	29	53.77	3.51
chr1	1272708	1273767	1060	547	56	108.4	10.67
chr1	1275904	1276369	466	236	20	54.76	5.96
chr1	1280547	1280936	391	196	24	121.99	9.79
chr1	1283379	1284054	676	391	116	410.93	11.39
chr1	1290691	1291363	673	478	28	80.11	9.76
chr1	1302844	1303480	637	373	26	75.02	8.97
chr1	1311044	1311732	689	220	51	179.51	12.63
chr1	1316943	1318025	1083	615	85	172.04	11.35
chr1	1323589	1323970	382	192	30	132.02	8.45
chr1	1329597	1330671	1075	543	107	246.18	7.11
chr1	1334536	1335420	885	217	77	123.04	4.8
chr1	1340349	1341264	916	615	63	142.37	11.37
chr1	1344823	1345227	405	203	36	149.43	9.32
chr1	1357125	1358014	890	437	31	72.58	8.56
chr1	1361609	1362879	1271	252	63	73.82	7.05
chr1	1366579	1367709	1132	600	51	69.18	8.47
chr1	1376768	1377524	757	561	36	80.19	8.62
chr1	1381496	1383091	1596	1280	163	213.32	8.55
chr1	1389377	1390670	1294	1076	126	261.38	10.47
chr1	1412473	1414108	1636	534	86	58.19	5.82
chr1	1422851	1423414	564	373	21	61.44	7.75
chr1	1430014	1431199	1186	573	123	178.15	7.76
chr1	1432204	1432954	751	306	62	59.05	5.34
chr1	1436122	1436987	866	645	86	135.59	6.29
chr1	1438830	1439310	481	239	65	102.52	5.03
chr1	1440596	1441490	895	254	116	195.91	7.51
chr1	1447736	1448434	699	213	26	68.71	8.15
chr1	1453057	1453917	861	413	40	132.47	8.04
chr1	1461623	1462372	750	222	67	275.38	13.73
chr1	1467752	1469058	1307	647	118	116.69	7.98
chr1	1471727	1472621	895	581	59	143.73	10.36
chr1	1476073	1478005	1934	1238	157	207.45	7.38
chr1	1480490	1482328	1839	1395	233	301.72	6.61
chr1	1485248	1486714	1467	1248	98	127.23	9.2
chr1	1491311	1491975	665	184	22	50.26	7.34
chr1	1503244	1504052	809	222	47	146.34	13.58
chr1	1523324	1523974	651	221	39	119.31	9.82
chr1	1529079	1530318	1241	291	77	121.27	6.9
chr1	1534563	1535778	1215	622	46	51.98	5.03
chr1	1535917	1536326	410	206	28	96.04	7.69
chr1	1539748	1540451	704	185	26	55.27	6.96
chr1	1542158	1542615	456	202	21	71.95	7.63
chr1	1558643	1560003	1361	490	113	198.49	10.66
chr1	1564457	1565349	893	269	53	125.22	8.96
chr1	1570496	1571449	965	611	67	152.23	8.19
chr1	1576303	1577286	983	212	68	137.49	7.57
chr1	1580226	1580905	680	463	43	141.69	12.15
chr1	1583172	1584133	962	540	76	156.83	11.68
chr1	1592583	1593080	498	216	20	59.76	6.11
chr1	1600248	1600749	502	289	26	96.48	9.16
chr1	1603663	1604343	681	220	68	289.3	16.89
chr1	1607706	1608545	840	451	67	221.39	13.46
chr1	1611223	1612765	1543	1024	60	92.69	7.8
chr1	1617845	1619133	1290	648	134	152.97	7.26
chr1	1624199	1624875	677	412	40	168.64	8.56
chr1	1628527	1629599	1073	561	44	104.76	9.01
chr1	1633223	1633963	741	443	24	57.6	6.12
chr1	1639875	1641307	1433	1063	90	120.21	8.24
chr1	1644568	1645789	1222	552	99	132.52	5.24
chr1	1653145	1653810	666	197	32	85.61	9.38
chr1	1656183	1657491	1309	544	67	95.92	4.96
chr1	1659817	1660383	567	313	30	71.17	5.89
chr1	1670681	1671516	836	418	67	119.38	5.56
chr1	1674994	1675778	789	334	145	561.59	13.67
chr1	1682406	1683642	1237	209	76	162.23	9.37
chr1	1687204	1688248	1045	693	74	131.28	5.63
chr1	1690466	1691047	582	377	37	75.39	5.68
chr1	1691451	1691994	544	212	49	156.45	8.29
chr1	1700046	1701722	1681	1063	105	93.67	5.49
chr1	1705366	1706515	1150	919	83	179.3	9.24
chr1	1708483	1709856	1374	866	144	163.57	8.13
chr1	1711076	1713941	2866	1680	284	106.12	5.94
chr1	1717748	1718150	403	202	38	130.71	7.78
chr1	1723629	1724968	1340	577	94	129.99	6.5
chr1	1728671	1729370	700	442	43	119.72	10.21
chr1	1731682	1732600	919	662	85	156.4	8.77
chr1	1736569	1736869	301	151	27	95.5	4.41
chr1	1738353	1739418	1066	612	74	145.52	9.12
chr1	1744900	1746106	1207	580	49	65.58	5.14
chr1	1747621	1748650	1030	605	62	87.43	6.76
chr1	1756659	1757580	922	576	50	69.72	7.32
chr1	1762169	1762972	804	390	39	95.83	6.82
chr1	1781893	1782615	723	191	27	69.72	7.63
chr1	1787505	1788699	1195	506	108	77.95	4.54
chr1	1788858	1789560	703	437	69	83.52	5.86
chr1	1796650	1797598	949	427	56	87.84	6.89
chr1	1800800	1801369	570	308	34	109.92	9.31
chr1	1808973	1810028	1056	463	82	89.64	7.11
chr1	1830657	1831574	918	589	50	153.33	8.49
chr1	1834458	1835032	575	222	35	128.92	10.76
chr1	1840789	1841425	637	358	45	88.22	6.9
chr1	1850474	1851316	843	238	62	121.65	9.01
chr1	1862073	1862721	649	389	39	58.47	4.47
chr1	1862812	1863596	785	292	52	56.67	6.3
chr1	1873069	1874222	1154	602	76	143.01	10.12
chr1	1887712	1888089	378	190	29	179.12	11.83
chr1	1895110	1896300	1191	801	112	119.61	7.31
chr1	1897660	1898562	904	270	90	109.95	7.47
chr1	1901023	1901522	500	280	29	114.19	9.97
chr1	1914592	1915265	674	491	40	104.92	9.21
chr1	1916443	1917006	564	207	28	61.79	6.14
chr1	1921633	1922462	830	204	47	115.54	6.99
chr1	1924272	1925016	745	220	33	62.9	7.95
chr1	1929365	1929949	585	218	27	63.98	5.49
chr1	1931523	1932219	697	213	29	57.44	4.5
chr1	1935063	1935490	428	215	74	454.63	17.54
chr1	1946178	1947811	1634	461	179	94.32	6.04
chr1	1949658	1950425	768	220	54	61.44	4.86
chr1	1962371	1962810	440	221	37	191.24	13.66
chr1	1967675	1969232	1558	1007	100	91.17	7.13
chr1	1975927	1976633	707	445	32	102.24	9.71
chr1	1980457	1981395	939	306	37	96.94	6.11
chr1	1984125	1984964	840	370	35	106.48	11.42
chr1	1987324	1989092	1769	1104	203	302.11	9.52
chr1	1993295	1993860	568	355	22	66.65	7.75
chr1	1998212	1999483	1272	272	89	121.73	8.39
chr1	2002769	2003950	1182	618	62	156.7	14.63
chr1	2008538	2009151	614	291	101	455.52	15.36
chr1	2013921	2014991	1071	510	61	126.59	13.47
chr1	2016987	2017590	604	240	29	104.91	8.97
chr1	2019682	2020666	985	499	61	112.77	7.11
chr1	2036682	2038497	1820	600	115	148.42	11.92
chr1	2042146	2043354	1210	639	68	104.31	7.25
chr1	2046301	2048288	1989	1540	146	151.85	5.57
chr1	2050857	2051922	1066	609	44	67.05	5.63
chr1	2063874	2064646	773	198	36	106.65	10.01
chr1	2072099	2072732	634	211	23	64.08	6.93
chr1	2074981	2075439	459	228	36	152.17	10.35
chr1	2083446	2084240	795	286	42	82.03	7.43
chr1	2084950	2085699	750	216	39	64.51	6.53
chr1	2088186	2088836	651	465	39	166.82	14.27
chr1	2126670	2127128	459	219	27	51.5	5.05
chr1	2127343	2128327	985	543	67	81.23	8.41
chr1	2129644	2130389	746	305	53	68.35	5.8
chr1	2133172	2133957	787	213	48	87.07	8.74
chr1	2135668	2136283	616	399	114	378.66	8.97
chr1	2136608	2137208	601	385	78	149.16	7.51
chr1	2145494	2145903	410	206	19	72.29	7.75
chr1	2164160	2164617	458	241	27	113.95	10.1
chr1	2166373	2167560	1188	567	72	131.69	9.74
chr1	2172228	2173092	865	213	67	209.81	8.63
chr1	2175897	2176667	771	210	42	114.2	11.84
chr1	2178430	2179185	756	349	61	174.42	7.79
chr1	2184476	2185257	782	233	33	95.33	11.45
chr1	2188147	2188913	771	487	137	569.17	19.18
chr1	2196015	2196959	945	291	109	330.9	13.67
chr1	2201408	2201918	511	264	49	112.14	6.54
chr1	2203472	2204015	544	257	78	272.43	10.61
chr1	2209407	2210510	1104	520	68	65.51	4.82
chr1	2211657	2213249	1593	704	136	73.95	4.31
chr1	2217402	2218251	850	381	107	160.93	8.38
chr1	2224137	2224892	756	269	27	51.98	6.11
chr1	2228977	2229695	719	255	37	127.93	10.14
chr1	2239073	2242023	2951	353	234	118.72	5.26
chr1	2249206	2250398	1193	588	120	143.06	7.71
chr1	2260599	2261460	862	595	104	247.21	11.64
chr1	2265750	2267477	1728	1480	150	188.22	8.87
chr1	2272935	2273851	917	379	50	129.29	11.82
chr1	2276344	2277332	989	394	59	90.86	7.13
chr1	2278821	2281946	3126	1583	260	84.68	4.87
chr1	2290651	2292144	1494	222	122	124.61	6.5
chr1	2299901	2301789	1889	791	170	177.2	6
chr1	2314775	2315267	493	264	27	65.41	6.19
chr1	2318213	2318836	624	216	38	65.11	5.68
chr1	2322379	2322807	429	215	22	51.63	6.12
chr1	2335906	2337014	1109	526	86	206.42	9.71
chr1	2345254	2346372	1120	529	99	245.32	11.97
chr1	2349528	2349983	456	249	21	76.85	7.75
chr1	2354098	2354634	537	220	26	58.09	6.55
chr1	2356437	2357222	786	500	32	67.74	6.79
chr1	2364330	2365428	1098	545	61	83.61	10.34
chr1	2371827	2372252	426	214	24	54.36	6.01
chr1	2374691	2375318	628	420	53	199.34	13.2
chr1	2378376	2379190	816	544	48	95.85	7.72
chr1	2379953	2380395	443	222	25	65.47	6.33
chr1	2386216	2386981	766	241	79	128.48	7.39
chr1	2396049	2396852	804	218	90	110.88	7.42
chr1	2401429	2402838	1410	1145	191	214.17	7.61
chr1	2403861	2404397	537	257	61	72.71	4.45
chr1	2406374	2407085	712	493	59	78.36	6.47
chr1	2409729	2410114	386	194	54	60.21	3.52
chr1	2412851	2414217	1367	836	128	56.54	5.02
chr1	2420315	2420961	647	198	45	64.67	6.54
chr1	2423183	2423549	367	184	19	55.91	5.63
chr1	2432993	2433583	591	233	51	136.07	7
chr1	2439675	2440452	778	218	55	68.78	5.77
chr1	2448220	2449878	1659	215	144	106.89	7.89
chr1	2459849	2460506	658	318	94	313.31	11.97
chr1	2468319	2469011	693	280	67	226.64	11.78
chr1	2476310	2477269	960	442	40	96.57	10.58
chr1	2479526	2480529	1004	321	70	161.25	9.5
chr1	2482305	2483306	1003	576	46	99.01	8.37
chr1	2486064	2486526	463	217	41	179.46	11.12
chr1	2492374	2492938	565	208	24	79.03	8.56
chr1	2495364	2496118	755	208	31	88.53	8.56
chr1	2503264	2504265	1002	788	71	90.31	4.79
chr1	2504483	2505221	739	272	59	86.67	7.37
chr1	2508534	2510474	1941	1384	100	77.25	6.76
chr1	2513889	2514798	910	355	95	161.03	9.4
chr1	2519895	2521624	1730	372	122	103.84	5.66
chr1	2524324	2524991	668	217	37	60.03	5.44
chr1	2525115	2525941	827	406	46	67.29	6.35
chr1	2537572	2538502	931	674	128	393.01	13.05
chr1	2548966	2549460	495	275	30	133.38	9.79
chr1	2557752	2558285	534	220	36	98.13	7.58
chr1	2559047	2559789	743	212	46	65.7	5.8
chr1	2560731	2561335	605	239	37	84.43	6.4
chr1	2564909	2565549	641	437	21	52.69	7.75
chr1	2572311	2573230	920	584	62	97.33	6.9
chr1	2573357	2573921	565	349	34	57.31	5.3
chr1	2582438	2583439	1002	744	44	62.96	5.11
chr1	2592438	2593275	839	512	51	185.83	12.82
chr1	2598307	2598862	556	395	20	56.83	6.53
chr1	2618804	2619530	727	541	39	84.98	8.08
chr1	2627760	2629054	1295	441	89	202.09	10.52
chr1	2636430	2637398	969	564	57	81.42	7.27
chr1	2641418	2641962	545	324	20	58.16	6.93
chr1	2644259	2645094	836	542	113	297.97	8.04
chr1	2646954	2647406	453	238	36	82.96	5.97
chr1	2664399	2665491	1093	476	48	60.36	7
chr1	2667735	2668764	1030	455	43	56.04	8.87
chr1	2673299	2674470	1172	629	145	165.46	7.13
chr1	2682514	2683143	630	271	31	62.17	5.88
chr1	2689139	2689615	477	256	47	156.77	8.93
chr1	2689865	2690539	675	198	43	105.56	8.77
chr1	2705764	2706296	533	329	26	69.89	6.91
chr1	2709139	2709526	388	195	19	64.68	6.39
chr1	2714255	2714814	560	170	27	84.99	9.38
chr1	2722111	2722921	812	476	64	133.88	7.79
chr1	2726989	2727737	749	241	43	129.55	11.71
chr1	2741514	2742003	490	222	26	72.62	6.84
chr1	2744514	2746085	1573	512	58	67.69	7.51
chr1	2747804	2748680	871	410	94	287.67	15.13
chr1	2750834	2751503	670	419	23	59.95	7.34
chr1	2761516	2762920	1405	536	61	98.34	8.03
chr1	2769408	2771037	1630	418	104	94.64	6.9
chr1	2771958	2773046	1089	556	63	58.82	7.26
chr1	2775784	2776147	364	183	19	92.56	7.75
chr1	2778384	2779082	699	326	117	380.34	11.97
chr1	2790804	2791376	573	231	73	162.19	7.29
chr1	2798868	2799466	605	217	48	99.51	5.88
chr1	2808663	2809405	743	210	28	78.63	8.56
chr1	2819287	2820866	1575	1014	134	237.2	11.99
chr1	2825925	2826553	629	264	23	64.67	7.34
chr1	2836097	2836984	888	254	74	75.9	6.5
chr1	2838703	2839348	646	457	33	87.24	9.36
chr1	2844502	2845448	947	268	73	105.54	6.8
chr1	2853583	2854279	697	205	42	82.74	5.32
chr1	2856848	2857580	733	513	27	63.37	9.16
chr1	2865507	2867065	1559	243	99	67.86	6.2
chr1	2867910	2868807	898	461	152	388.11	8.53
chr1	2870359	2871520	1162	610	135	140.37	6.3
chr1	2871596	2872592	997	355	109	89.61	7.01
chr1	2877936	2879127	1192	549	122	92.46	5.21
chr1	2884105	2885027	924	501	47	53.13	4.29
chr1	2886342	2887813	1472	978	105	138.73	6.16
chr1	2902987	2903734	748	341	83	127.35	7.17
chr1	2909979	2911093	1115	456	76	100.7	6.31
chr1	2914034	2914603	570	214	47	156.9	9.52
chr1	2921447	2921921	475	256	22	56.49	6.22
chr1	2924042	2925076	1035	481	90	112.52	7.98
chr1	2932104	2932730	627	306	99	403.1	13.23
chr1	2934771	2936139	1369	844	83	86.66	6.35
chr1	2945164	2946012	848	271	74	241.92	15.61
chr1	2956372	2957391	1020	471	58	170.2	13.09
chr1	2968402	2968897	496	204	26	74.93	7.93
chr1	2978625	2980112	1489	869	132	165.41	7.16
chr1	2984231	2985274	1044	477	72	140.59	8.19
chr1	2986669	2987095	428	215	27	51.93	4.83
chr1	2988641	2989302	662	193	24	53.61	7.38
chr1	2995875	2997372	1498	940	151	141.67	9.3
chr1	3002393	3003175	783	266	101	305.01	13.08
chr1	3005592	3006293	702	195	24	61.7	8.16
chr1	3016250	3017010	761	541	51	130.48	8.65
chr1	3025840	3026312	473	267	27	115.63	10.6
chr1	3037189	3037992	804	219	37	124.24	12.64
chr1	3040171	3040757	587	263	36	151.86	10.87
chr1	3064383	3065143	761	193	41	112.06	10.24
chr1	3067876	3068590	715	375	24	50.56	7.15
chr1	3075274	3075884	611	228	53	225.38	14.71
chr1	3088244	3088791	548	214	58	213.05	10.96
chr1	3090633	3091341	709	196	58	125.23	6.46
chr1	3093312	3094085	774	219	75	163.56	10.19
chr1	3095303	3095700	398	200	44	158.85	7.45
chr1	3104603	3105179	577	214	36	90.38	7.89
chr1	3110936	3111662	727	270	79	312.38	13.99
chr1	3118485	3118976	500	279	45	113.57	6.96
chr1	3119360	3120267	908	491	48	61.68	5.68
chr1	3137886	3138418	533	315	46	114.03	7.34
chr1	3139093	3140237	1145	197	66	73.14	4.83
chr1	3144824	3145301	478	202	19	61.04	7.34
chr1	3148784	3149299	516	287	24	70.67	6.39
chr1	3149693	3150030	338	170	19	51.28	4.55
chr1	3152007	3152484	478	260	32	63.12	5.63
chr1	3153445	3154109	665	419	59	98.09	5.79
chr1	3211315	3212644	1330	701	107	230.3	12.05
chr1	3207181	3208336	1156	512	60	115.8	6.3
chr1	3203111	3203710	601	343	35	92.7	6.73
chr1	3200432	3201334	903	688	69	160.17	9.13
chr1	3196383	3197940	1558	204	108	136.86	5.45
chr1	3183608	3184415	808	284	84	197.83	10.26
chr1	3182545	3183302	758	547	60	79.67	6.49
chr1	3178595	3179125	531	371	20	59.9	7.34
chr1	3174215	3175584	1370	783	63	77.7	6.5
chr1	3168914	3169948	1035	821	69	125.34	6.04
chr1	3168096	3168751	656	389	43	80.54	6.81
chr1	3231356	3231872	517	299	60	330.63	17.04
chr1	3236466	3237226	761	221	59	174.61	13.06
chr1	3247213	3250007	2791	378	293	97.38	5.18
chr1	3251448	3252067	620	204	40	82.21	6.85
chr1	3254502	3255280	779	306	45	111.94	9.01
chr1	3258524	3259176	657	282	59	101.94	6.77
chr1	3260228	3260927	701	424	100	239.52	9.46
chr1	3264223	3264705	483	281	28	64.4	5.99
chr1	3279621	3280411	791	348	33	61.8	7.23
chr1	3285310	3285733	424	213	35	127.18	8.96
chr1	3289613	3291359	1749	222	120	76.67	6.44
chr1	3294536	3295092	557	297	40	113.08	6.98
chr1	3297412	3297966	555	265	53	98.68	5.85
chr1	3299897	3300418	522	220	62	201.15	9.94
chr1	3322046	3323291	1246	630	84	186.66	12.42
chr1	3325274	3326316	1043	313	110	148.6	6.61
chr1	3326619	3327852	1234	281	99	67.78	5.93
chr1	3330949	3332044	1096	846	57	128.3	8.31
chr1	3350635	3351341	707	504	48	82.86	5.59
chr1	3351528	3352066	539	261	42	76.77	5.16
chr1	3355097	3355988	892	248	59	83.64	6.46
chr1	3362124	3363519	1396	588	109	150.03	8.05
chr1	3372439	3373106	668	316	37	70.35	5.36
chr1	3392851	3393579	734	499	52	158.36	12.01
chr1	3400476	3401191	716	209	36	56.27	5.84
chr1	3402488	3403076	589	216	35	56.03	5.96
chr1	3404951	3406333	1382	1032	62	80.33	4.32
chr1	3412837	3413783	947	318	101	137.01	6.82
chr1	3424824	3425485	662	252	25	66.41	8.4
chr1	3425843	3426739	897	301	31	64.24	9.01
chr1	3430615	3431369	755	392	63	186.62	12
chr1	3433284	3434068	785	571	39	74.89	8.72
chr1	3437422	3437801	380	191	32	205.5	13.05
chr1	3440526	3442520	1995	300	260	327.17	7.8
chr1	3445894	3446264	369	185	24	88.69	6.51
chr1	3449632	3450043	412	207	22	92.56	8.97
chr1	3452784	3453509	726	461	31	52.58	4.56
chr1	3453755	3454200	446	220	40	146.63	9.44
chr1	3456477	3457819	1343	1083	167	313.62	11.1
chr1	3463478	3465115	1638	1008	170	133.93	8.05
chr1	3492412	3493364	953	396	73	52.49	6.83
chr1	3499796	3500407	612	436	31	115.46	11.66
chr1	3502293	3503506	1214	606	74	115.14	6.04
chr1	3506456	3507039	584	205	37	62.1	6.06
chr1	3507158	3507911	754	215	36	51.12	6.5
chr1	3516791	3517175	385	193	24	121.99	9.79
chr1	3519995	3521923	1930	1302	159	130.72	6.39
chr1	3527488	3528177	690	259	47	126.91	9.29
chr1	3530825	3531443	619	349	26	59.83	6.17
chr1	3534820	3535714	895	555	44	78.9	5.45
chr1	3555623	3556657	1035	542	47	84.55	9.58
chr1	3560743	3561424	683	456	46	156.37	12.42
chr1	3568192	3568738	547	221	91	318.22	11.01
chr1	3570779	3571320	542	261	117	507.43	13.62
chr1	3574479	3574909	431	216	37	74.13	5.24
chr1	3576105	3577117	1013	616	92	172.93	11.05
chr1	3579634	3580609	976	598	59	66.43	5.21
chr1	3583416	3584176	761	222	43	65.29	6.89
chr1	3587035	3588186	1152	611	108	95.32	7.94
chr1	3588268	3589496	1228	656	105	61.18	4.05
chr1	3591449	3592613	1165	292	121	207.6	7.82
chr1	3598587	3599351	757	424	69	115.46	5.85
chr1	3614278	3616629	2352	801	256	194.99	8.82
chr1	3622150	3622601	452	215	25	72.72	6.76
chr1	3625304	3626065	762	502	73	165.02	10.35
chr1	3636775	3637395	621	404	22	60.14	8.16
chr1	3647505	3649824	2320	1712	198	98.07	5.95
chr1	3651977	3652591	615	250	49	117.88	8.17
chr1	3653304	3653844	541	358	29	56.62	5.47
chr1	3663700	3665357	1658	413	109	120.49	7.21
chr1	3672592	3674126	1537	448	122	142.88	9.81
chr1	3680276	3681087	812	248	50	199.07	15.77
chr1	3687695	3689446	1752	699	96	113.42	4.47
chr1	3697930	3698985	1056	507	47	78.94	8.35
chr1	3706031	3706744	714	194	30	73.73	6.62
chr1	3709950	3710690	741	494	26	58.51	7.99
chr1	3713741	3714351	612	221	52	63.07	4.48
chr1	3715648	3716356	709	270	98	179.87	8.4
chr1	3717442	3718008	567	276	91	278.73	8.89
chr1	3721721	3722562	842	297	52	148.65	10.58
chr1	3748191	3749361	1171	990	75	108.86	6.11
chr1	3754376	3754888	513	228	22	74.33	6.12
chr1	3763151	3764279	1129	532	91	174.7	10.06
chr1	3767498	3767908	411	206	64	318.59	11.62
chr1	3775082	3775592	511	297	25	94.15	8.97
chr1	3784543	3785258	716	195	27	76.36	9.79
chr1	3800093	3800466	374	188	24	111.28	8.19
chr1	3806228	3806608	381	191	44	281.86	13.39
chr1	3824086	3824496	411	206	25	90.79	8.53
chr1	3829573	3830261	689	219	22	52.84	8.16
chr1	3843574	3844171	598	204	37	100.18	9.17
chr1	3865065	3865564	500	288	18	52.46	6.53
chr1	3870599	3871879	1271	638	105	209.02	14.8
chr1	3880404	3880835	432	217	18	59.75	7.34
chr1	3886982	3887606	625	380	23	51.05	5.38
chr1	3893008	3893608	601	220	66	273.44	10.59
chr1	3903472	3904200	729	469	26	69.3	8.97
chr1	3913258	3913909	652	407	29	93.99	10.27
chr1	3925168	3925563	396	199	18	72.29	7.34
chr1	3934279	3934673	395	198	22	99.67	8.97
chr1	3943722	3944379	658	465	39	106.86	6.09
chr1	3944562	3944971	410	206	23	64.9	6.64
chr1	3967702	3968613	912	431	35	74.05	7.97
chr1	3972140	3972800	661	508	22	55.71	7.34
chr1	4027823	4028551	729	212	26	69.3	8.56
chr1	4035556	4036247	692	520	28	85.25	11.01
chr1	4071265	4071731	467	222	23	81.62	8.97
chr1	4121996	4122525	530	222	29	118.53	10.6
chr1	4134350	4135360	1011	534	30	59.74	10.05
chr1	4115159	4115694	536	340	32	110.47	9.52
chr1	4185839	4186213	375	188	23	117.05	8.93
chr1	4187346	4187786	441	221	24	98.44	9.65
chr1	4257382	4257758	377	189	25	137.63	10.2
chr1	4298637	4298958	323	162	22	145.66	8.97
chr1	4306156	4306633	478	217	24	93.21	9.38
chr1	4316761	4317297	537	338	48	249.73	16.8
chr1	4322578	4322999	422	212	38	181.83	11.72
chr1	4324454	4324832	379	190	18	65.75	6.14
chr1	4359015	4359469	455	219	18	58.22	6.93
chr1	4375796	4376770	975	441	32	69.14	10.87
chr1	4393427	4394079	653	433	28	90.77	10.6
chr1	4413426	4414258	833	284	46	135.74	12.03
chr1	4415904	4416598	695	499	24	62.47	4.89
chr1	4422525	4423036	512	293	37	154.33	10.45
chr1	4423528	4424063	536	296	22	54.79	6.33
chr1	4441539	4441901	363	182	20	99.67	8.16
chr1	4454820	4455191	372	187	18	78.86	7.34
chr1	4462937	4463500	564	239	66	357.07	17.48
chr1	4468768	4469297	530	214	41	190.97	13.72
chr1	4479052	4479861	810	404	102	324.79	12.36
chr1	4490621	4491031	411	206	23	99.67	9.38
chr1	4529324	4530108	785	368	41	79.02	6.5
chr1	4531899	4532354	456	242	59	222.19	9.9
chr1	4533554	4534010	457	213	27	63.05	6.16
chr1	4605501	4605965	465	291	18	56.87	6.93
chr1	4606847	4607260	414	208	57	369.68	16.89
chr1	4648578	4650355	1778	274	117	191.54	9.08
chr1	4667974	4668789	816	389	38	128.75	14.27
chr1	4684257	4684995	739	521	28	55.99	8.13
chr1	4713011	4713524	514	149	22	74.18	7.34
chr1	4717480	4718303	824	572	58	129.82	10.47
chr1	4741806	4742221	416	209	50	333.68	17.88
chr1	4747844	4748369	526	305	35	165.11	12.64
chr1	4753260	4755289	2030	638	255	337.83	7.54
chr1	4777173	4777842	670	451	38	148.61	11.26
chr1	4786347	4787063	717	190	57	233.99	16.74
chr1	4789137	4789630	494	257	26	104.17	9.38
chr1	4797545	4798253	709	493	55	267.55	19.47
chr1	4806384	4807096	713	232	29	88.31	11.01
chr1	4819483	4820191	706	207	26	72.01	8.16
chr1	4822797	4823246	450	238	27	120.63	10.2
chr1	4847711	4848479	769	539	91	265.9	12.76
chr1	4849181	4849572	392	197	35	81.41	5.29
chr1	4862720	4863422	705	239	44	192.69	16.31
chr1	4867598	4868029	432	217	42	177.49	10.28
chr1	4869184	4869995	812	523	35	57.71	6.76
chr1	4875394	4875951	558	337	33	91.07	7.59
chr1	4877710	4878169	460	288	31	87.43	6.73
chr1	4883959	4884666	709	360	31	97.68	9.88
chr1	4894039	4894436	398	200	19	78.86	7.75
chr1	4901938	4902360	423	212	23	81.77	7.62
chr1	4911105	4911814	710	490	34	120.1	8.16
chr1	4918056	4919328	1273	1025	116	301.65	9.12
chr1	4938336	4938745	410	206	19	72.29	7.75
chr1	4949241	4950404	1164	274	109	314.3	11.55
chr1	4955466	4956353	888	652	59	215.48	11.58
chr1	4974367	4974770	404	203	47	290.07	14.91
chr1	4987126	4988032	907	448	45	104.45	9.01
chr1	5019851	5020725	874	533	33	90.45	8.56
chr1	5023406	5023901	496	218	18	52.94	6.12
chr1	5028139	5029046	908	213	61	175.52	8.38
chr1	5036009	5036811	803	588	44	171.83	11.42
chr1	5048271	5049263	993	462	69	219.29	17.1
chr1	5052681	5053173	493	273	62	353.92	17.78
chr1	5066190	5066560	371	186	18	78.86	7.34
chr1	5078347	5079358	1012	557	37	70.82	9.79
chr1	5081534	5082234	701	219	39	151.84	13.04
chr1	5087036	5087670	635	212	39	135.18	10.47
chr1	5095572	5096662	1091	598	98	318.03	15.53
chr1	5099823	5100233	411	206	20	78.86	8.16
chr1	5104273	5105067	795	271	42	133.21	8.87
chr1	5107287	5107980	694	490	49	185.02	12.03
chr1	5124140	5125060	921	317	76	197.04	10.2
chr1	5158553	5158930	378	190	32	157.03	9.24
chr1	5159365	5159806	442	222	31	97.44	8.12
chr1	5170747	5171689	945	566	50	136.99	10.65
chr1	5193349	5194085	737	245	24	53.05	6.93
chr1	5220877	5221604	719	479	56	255.85	18.65
chr1	5231207	5231530	324	163	35	300.32	14.27
chr1	5299603	5300217	615	211	33	130.38	12.64
chr1	5309892	5310715	824	429	28	54.2	5.46
chr1	5312636	5313117	482	234	36	154.96	10.45
chr1	5316760	5317696	937	366	50	157.37	13.99
chr1	5323870	5324340	471	253	23	76.93	7.87
chr1	5324882	5325501	620	407	29	89.4	9.93
chr1	5338986	5339572	587	239	26	88.21	9.38
chr1	5342007	5342361	355	178	19	92.56	7.75
chr1	5346656	5347279	624	200	32	121.69	10.6
chr1	5351655	5352713	1064	630	43	98.73	8.19
chr1	5377782	5378899	1119	453	58	155.22	8.95
chr1	5396328	5396835	509	255	32	137.85	11.83
chr1	5403810	5404517	708	448	30	95.02	10.6
chr1	5409876	5410613	738	222	32	80.95	9.94
chr1	5431522	5432236	716	502	29	53.29	5.01
chr1	5434246	5434812	567	199	22	52.94	6.05
chr1	5451595	5452052	458	222	64	369.02	17.1
chr1	5467945	5468428	484	219	30	132.35	11.46
chr1	5475161	5475902	742	530	28	74.29	9.32
chr1	5481139	5481704	572	198	21	60.45	8.16
chr1	5497669	5498330	662	284	37	149.72	12.64
chr1	5516431	5517249	819	559	48	172.31	14.78
chr1	5526135	5526468	334	168	46	337.45	11.91
chr1	5529213	5529574	362	182	35	134.63	6.74
chr1	5544241	5544950	710	399	40	104.22	5.63
chr1	5551283	5552019	737	452	95	328.87	12.8
chr1	5572236	5573320	1085	566	76	172.76	14.13
chr1	5577270	5578143	874	609	86	260.87	12.29
chr1	5586463	5586882	420	211	24	106.95	9.79
chr1	5592047	5592525	479	259	51	264.3	14.71
chr1	5614452	5614915	464	244	41	235.12	16.31
chr1	5625927	5626604	678	196	28	87.18	10.6
chr1	5639942	5640353	412	207	34	174.05	11.78
chr1	5646113	5646560	448	234	20	71.65	7.34
chr1	5679459	5680210	752	327	55	202.14	11.99
chr1	5689391	5689732	342	172	18	92.56	7.34
chr1	5710238	5710692	455	219	110	669.03	19.18
chr1	5714158	5714536	379	190	24	128.27	9.65
chr1	5715284	5715752	469	236	22	73.58	7.38
chr1	5719316	5719765	450	222	31	144.48	11.45
chr1	5726682	5727153	472	289	20	67.98	7.34
chr1	5745072	5745647	576	195	50	233.86	14.8
chr1	5749770	5750211	442	222	18	59.75	7.34
chr1	5764016	5764575	560	303	49	220.83	14
chr1	5768825	5769613	789	220	40	146.59	15.09
chr1	5774146	5774785	640	256	22	57.99	7.34
chr1	5787798	5788866	1069	563	55	63.87	9.44
chr1	5790083	5791214	1132	637	70	93.85	6.46
chr1	5793117	5793606	490	256	42	188.53	11.87
chr1	5795992	5796596	605	217	54	281.65	17.44
chr1	5808514	5808919	406	204	29	138.42	10.37
chr1	5824787	5825467	681	525	25	69.49	6.93
chr1	5835493	5836165	673	497	24	64.96	4.89
chr1	5844040	5844737	698	490	24	61.06	5.23
chr1	5845006	5845596	591	221	21	51.94	7.24
chr1	5855685	5856663	979	377	55	170.19	16.41
chr1	5869222	5869720	499	208	31	107.31	8.83
chr1	5882797	5883500	704	442	37	141.52	9.79
chr1	5908145	5908917	773	555	46	147.29	10.18
chr1	5912789	5913193	407	204	27	137.63	11.01
chr1	5918871	5919692	822	467	44	134.18	10.45
chr1	5926461	5927146	686	288	22	53.14	7.75
chr1	5971499	5972341	843	542	62	184.58	9.58
chr1	5975945	5976760	816	604	34	77.89	9.97
chr1	6006108	6007222	1115	756	86	209.64	5.53
chr1	6028484	6029141	658	217	25	72.32	8.56
chr1	6039970	6040498	529	266	48	218.41	13.04
chr1	6048224	6048834	611	394	29	103.73	8.97
chr1	6054378	6055145	768	564	47	184.29	16.61
chr1	6057873	6058752	880	292	62	210.95	14.63
chr1	6063717	6065322	1606	446	62	125.71	10.05
chr1	6075353	6075781	429	215	20	67.63	7.63
chr1	6083787	6084375	589	391	20	53.06	5.3
chr1	6091466	6092230	765	312	36	109.83	8.36
chr1	6097208	6097621	414	208	20	78.86	8.16
chr1	6100903	6101709	807	348	24	51.33	7.75
chr1	6107952	6108672	721	210	28	75.75	8.97
chr1	6122908	6123301	394	198	18	60.97	6.24
chr1	6124354	6124803	450	215	20	71.33	7.75
chr1	6135305	6136027	723	472	47	189.05	15.02
chr1	6141267	6142859	1593	491	109	104.43	7.99
chr1	6143491	6146515	3025	2392	166	67.48	5.31
chr1	6150600	6151629	1030	526	121	255.27	5.81
chr1	6155423	6156179	757	540	60	79.02	6.96
chr1	6157768	6158328	561	246	110	415.14	11.73
chr1	6161994	6163042	1049	505	40	63.75	10.14
chr1	6165006	6165538	533	271	26	50.18	5.4
chr1	6165961	6166632	672	393	45	147.92	9.95
chr1	6168796	6170057	1262	746	185	439.49	9.16
chr1	6178871	6179422	552	251	23	64.59	6.44
chr1	6181178	6181949	772	527	37	98.21	9.83
chr1	6186890	6187654	765	508	135	491.2	14.17
chr1	6197937	6198754	819	585	66	215.79	14.38
chr1	6212053	6212915	863	466	73	212.55	8.68
chr1	6216229	6216976	748	205	47	146.25	12.54
chr1	6220470	6221056	587	383	20	53.28	6.93
chr1	6231538	6231990	453	236	20	51.99	5.86
chr1	6233008	6233769	762	547	34	69.95	8.06
chr1	6239723	6240606	884	486	84	282.95	12.96
chr1	6245965	6246955	991	441	31	52.84	7.28
chr1	6340374	6340835	462	222	31	125.16	9.94
chr1	6380210	6381267	1058	552	64	185.46	13.97
chr1	6383159	6383838	680	477	24	64.15	5.71
chr1	6388638	6389508	871	419	60	187.17	13.46
chr1	6391953	6392995	1043	517	39	99.21	13.04
chr1	6395502	6395872	371	186	43	271.48	12.42
chr1	6397948	6398656	709	520	25	63.68	8.69
chr1	6402727	6403594	868	336	40	71.66	9.01
chr1	6414057	6416269	2213	768	148	101.62	6.5
chr1	6420345	6421999	1655	473	81	116.01	8.47
chr1	6426940	6427689	750	476	32	101.15	8.97
chr1	6435616	6436577	962	631	115	193.11	10.11
chr1	6445841	6446682	842	620	93	227.67	12.1
chr1	6452346	6452871	526	309	33	64.01	5.87
chr1	6454109	6454961	853	290	79	215.04	10.44
chr1	6468831	6469390	560	367	34	103.1	8.34
chr1	6470870	6471279	410	206	33	125.78	8.35
chr1	6479111	6479900	790	461	34	107.57	10.6
chr1	6496560	6497376	817	532	79	225.8	12.33
chr1	6511313	6512115	803	551	36	86.71	9.7
chr1	6518973	6519784	812	567	83	317.92	17.12
chr1	6531859	6532301	443	222	22	60.36	6.44
chr1	6536877	6537794	919	537	92	299.04	14.1
chr1	6540682	6541092	411	206	31	170.56	12.64
chr1	6544021	6545607	1587	1045	125	234.47	8.11
chr1	6563682	6564431	750	530	45	113.05	10.15
chr1	6566938	6567522	585	325	63	256.79	12.07
chr1	6574962	6575442	481	222	18	54.8	6.53
chr1	6580898	6581659	762	361	66	117.93	7.92
chr1	6581848	6583166	1319	590	90	99.5	6.05
chr1	6587004	6587722	719	533	57	281.29	20.23
chr1	6596079	6596761	683	360	66	238.62	13.47
chr1	6598894	6600455	1562	362	78	84.47	7.38
chr1	6619660	6620052	393	197	36	227.91	14.22
chr1	6629017	6629535	519	276	69	349.99	16.05
chr1	6632150	6632855	706	217	36	125.85	11.83
chr1	6644332	6645061	730	212	24	53.73	6.53
chr1	6648161	6648902	742	293	28	78.76	9.38
chr1	6657949	6658774	826	486	26	59.07	6.93
chr1	6663455	6663845	391	196	22	99.67	8.97
chr1	6669602	6670323	722	242	27	70.11	9.38
chr1	6685226	6685712	487	275	25	77.67	7.4
chr1	6698816	6699736	921	222	71	253.51	13.18
chr1	6705146	6706028	883	275	59	117.57	8.52
chr1	6762419	6762837	419	210	19	66.46	7.13
chr1	6771414	6771865	452	238	18	52.54	6.28
chr1	6791078	6791455	378	190	18	78.86	7.34
chr1	6799665	6800346	682	373	44	121.1	7.92
chr1	6818411	6818889	479	266	48	293.17	18.5
chr1	6822335	6824054	1727	979	161	164.8	10.03
chr1	6826581	6828109	1527	430	106	163.34	11.76
chr1	6838018	6838986	969	365	37	62.56	6.35
chr1	6844755	6845605	852	326	37	116.9	11.42
chr1	6862257	6863238	988	537	95	190.45	11.33
chr1	6866807	6867224	418	210	19	72.29	7.75
chr1	6868583	6869291	709	507	29	67.95	8.49
chr1	6880002	6880554	553	238	20	53.97	6.6
chr1	6893036	6893632	597	380	25	80.52	9.38
chr1	6897847	6898756	910	425	31	67.59	9.09
chr1	6902737	6903415	679	482	30	96.06	11.06
chr1	6907713	6908166	454	247	27	119.74	10.6
chr1	6922322	6923476	1155	605	91	203.29	13.08
chr1	6959841	6960799	959	459	35	70.48	6.05
chr1	6961974	6962481	508	297	23	53.67	5.78
chr1	6970761	6971507	747	548	39	111.85	8.45
chr1	6979183	6979888	706	297	24	61.26	6.93
chr1	6989092	6989641	550	213	32	134.72	12.07
chr1	7004967	7005708	742	535	24	57.5	9.38
chr1	7015737	7016233	497	342	20	64.4	7.34
chr1	7042183	7042825	643	209	26	74.34	7.63
chr1	7056128	7057106	979	499	30	63.83	7.34
chr1	7061515	7062188	674	307	27	81.79	8.56
chr1	7071524	7072321	798	371	54	222.54	16.45
chr1	7098400	7098758	359	180	18	85.62	7.34
chr1	7141669	7142065	397	199	27	145.66	11.01
chr1	7162798	7163178	381	191	18	72.29	7.34
chr1	7171892	7172655	764	560	27	70.67	7.75
chr1	7181433	7182206	779	573	35	115.44	11.01
chr1	7215927	7216360	434	218	42	210.67	13.32
chr1	7224993	7225760	768	517	26	64.97	7.34
chr1	7242524	7243288	765	376	30	71.49	9.01
chr1	7246422	7247065	644	185	24	50.5	3.86
chr1	7248034	7248654	621	274	28	90.88	9.71
chr1	7285741	7286254	514	296	31	136.72	11.01
chr1	7301865	7302247	383	192	19	85.62	7.75
chr1	7307994	7308727	734	514	79	365.1	16.16
chr1	7328438	7328813	376	189	26	145.66	10.6
chr1	7352714	7353181	468	206	23	88.16	8.56
chr1	7359049	7359607	559	378	32	134.45	12.24
chr1	7369699	7370062	364	183	21	106.95	8.56
chr1	7381499	7381911	413	207	23	99.67	9.38
chr1	7396937	7397473	537	320	49	258.43	16.8
chr1	7401908	7402280	373	187	23	121.99	9.38
chr1	7420130	7420474	345	173	21	121.99	8.56
chr1	7432398	7433085	688	483	49	177.28	12.58
chr1	7436058	7436630	573	371	24	62.44	7.4
chr1	7438375	7438822	448	240	31	137.38	10.73
chr1	7455745	7456847	1108	897	50	52.53	5.29
chr1	7454004	7454726	723	309	51	110.83	8.59
chr1	7441833	7442295	463	220	26	110.35	10.2
chr1	7460208	7461049	842	601	37	118.38	9.38
chr1	7556441	7557570	1130	643	50	111.03	11.72
chr1	7565374	7565867	494	234	96	395.41	12.04
chr1	7568847	7569726	880	255	73	197.2	10.67
chr1	7573122	7573638	517	224	30	85.67	7.06
chr1	7577817	7578762	946	466	110	388.47	13.66
chr1	7583029	7584013	985	267	113	283.36	11.75
chr1	7611922	7612775	854	279	33	63.1	6.7
chr1	7627395	7627919	527	266	23	78.48	7.75
chr1	7637449	7637966	518	302	41	180.78	12.55
chr1	7649916	7650740	825	321	47	189.01	17.54
chr1	7655326	7655826	501	294	21	69.9	7.75
chr1	7660563	7661053	491	239	25	97.74	8.56
chr1	7676092	7676633	542	218	30	123.34	9.38
chr1	7693124	7693979	856	481	78	300.29	14.68
chr1	7708217	7708574	358	180	19	92.56	7.75
chr1	7715329	7715884	556	184	25	86.68	9.38
chr1	7725370	7725773	404	203	39	251.67	15.91
chr1	7734601	7735407	807	395	41	120.9	10.93
chr1	7744215	7744753	539	273	43	217.68	14.51
chr1	7773644	7774121	478	265	18	55.18	6.93
chr1	7776837	7777279	443	222	24	99.67	9.79
chr1	7833572	7834200	629	408	25	76.08	7.34
chr1	7849499	7850158	660	219	22	52.42	7.77
chr1	7861540	7861975	436	219	19	59.75	7.75
chr1	7926045	7926540	496	238	43	147.79	9.01
chr1	7926769	7927531	763	214	41	76.65	8.96
chr1	7946495	7947222	728	259	27	74.89	8.16
chr1	7965346	7965894	549	329	19	52.2	6.53
chr1	7972782	7973646	865	450	32	86.01	7.75
chr1	7982840	7983442	603	389	20	51.55	5.71
chr1	7992829	7993378	562	191	30	119.38	11.42
chr1	8003348	8003744	397	199	20	85.62	8.16
chr1	8023726	8024268	543	221	25	88.76	9.79
chr1	8048401	8049200	800	341	25	56.72	8.16
chr1	8055642	8056403	762	349	37	131.15	13.05
chr1	8098766	8099475	710	214	22	50.79	7.34
chr1	8102461	8102849	389	195	20	85.62	8.16
chr1	8128605	8129063	459	219	27	104.06	9.15
chr1	8134377	8135129	753	222	25	61.42	8.97
chr1	8152179	8152544	366	184	35	251.67	14.27
chr1	8177925	8178354	430	216	18	59.75	7.34
chr1	8243298	8243807	510	291	20	62.63	7.34
chr1	8286906	8287594	689	212	26	74.09	8.16
chr1	8292080	8292575	496	209	18	52.94	6.53
chr1	8294990	8295387	398	200	22	99.67	8.97
chr1	8305708	8306198	491	261	34	166.01	13.05
chr1	8309295	8309819	525	219	27	105.34	9.79
chr1	8317736	8318194	459	217	40	227.67	15.91
chr1	8320600	8321240	641	339	25	74.5	8.56
chr1	8325104	8325610	507	242	36	166.91	12.76
chr1	8327905	8328500	596	363	47	177.18	12.09
chr1	8356079	8356535	457	215	28	126.7	11.01
chr1	8371201	8371698	498	215	21	69.32	7.64
chr1	8377408	8378120	713	542	24	60.51	9.38
chr1	8380891	8381629	739	422	29	84.83	8.56
chr1	8385949	8386504	556	217	29	113.49	11.01
chr1	8395921	8396588	668	150	26	76.76	5.71
chr1	8397421	8397772	352	177	23	121.99	9.38
chr1	8418817	8419296	480	210	20	66.81	7.75
chr1	8430815	8431364	550	330	27	100.83	10.2
chr1	8502973	8503541	568	340	24	78.59	5.71
chr1	8512190	8512958	769	356	24	54.84	5.71
chr1	8518547	8519295	749	529	51	92.27	8.56
chr1	8520040	8521026	987	692	67	119.46	7.63
chr1	8530692	8531449	758	539	48	185.48	16.19
chr1	8546152	8546632	481	263	27	113.96	10.6
chr1	8613504	8614078	575	243	98	475.43	15.68
chr1	8626654	8627645	992	498	30	62.65	7.75
chr1	8635153	8635641	489	182	18	53.8	6.53
chr1	8645484	8646277	794	537	39	104.09	10.32
chr1	8682010	8682707	698	487	26	58.29	6.83
chr1	8705497	8705939	443	222	25	106.95	10.2
chr1	8721192	8721677	486	265	48	293.06	18.35
chr1	8727130	8727544	415	208	52	318.65	15.83
chr1	8731460	8732284	825	523	35	108.6	11.01
chr1	8776489	8776958	470	220	41	222.49	15.27
chr1	8800497	8801089	593	211	50	257.53	17.27
chr1	8807349	8808115	767	546	23	50.25	8.16
chr1	8813149	8813894	746	516	37	133.91	9.79
chr1	8825293	8825702	410	206	61	392.81	16.36
chr1	8828934	8829562	629	205	23	64.67	8.56
chr1	8837769	8838236	468	216	67	382.44	17.28
chr1	8856394	8857074	681	210	37	86.48	8.86
chr1	8891090	8891483	394	198	47	351.21	19.17
chr1	8900956	8901702	747	535	31	95.53	10.2
chr1	8907610	8908351	742	201	32	71.99	7.61
chr1	8936286	8936862	577	236	29	106.35	10.67
chr1	8940108	8940714	607	394	29	104.4	10.2
chr1	8944738	8945125	388	195	27	103.65	7.51
chr1	8951492	8952117	626	267	22	54.89	7.25
chr1	8952287	8952754	468	253	20	62.42	6.93
chr1	8957895	8958568	674	299	53	90.46	6.87
chr1	8961934	8964011	2078	542	183	74.21	7.25
chr1	8970172	8970583	412	207	21	85.62	8.56
chr1	8999200	9000016	817	305	47	188.29	17.29
chr1	9015291	9015821	531	205	32	140.52	11.42
chr1	9018338	9019002	665	458	30	95.18	10.2
chr1	9023931	9024342	412	207	27	97.27	7.51
chr1	9025016	9025366	351	176	33	165.55	8.64
chr1	9046771	9047412	642	444	61	201.49	12.21
chr1	9050034	9050491	458	237	25	104.09	9.79
chr1	9059898	9060966	1069	537	46	138.14	13.67
chr1	9085911	9086721	811	283	66	134.67	6.62
chr1	9088821	9089501	681	462	48	112.66	8.85
chr1	9097876	9098347	472	258	71	387.44	16.42
chr1	9104328	9105013	686	452	29	86.07	8.97
chr1	9111936	9112678	743	499	30	84.31	9.38
chr1	9125273	9126072	800	254	34	106.12	11.42
chr1	9140916	9141715	800	561	124	448.1	9.27
chr1	9154250	9155174	925	519	41	92	7.3
chr1	9160340	9161005	666	295	32	112.73	11.26
chr1	9174337	9175520	1184	630	109	311.22	9.16
chr1	9207120	9207796	677	279	39	159.24	13.27
chr1	9212460	9213418	959	358	68	210.19	16.05
chr1	9224735	9225624	890	508	69	95.3	8.18
chr1	9230651	9232942	2292	1993	214	199.15	5.19
chr1	9241166	9241632	467	256	38	207.04	14.68
chr1	9245247	9246261	1015	476	35	56.31	9.33
chr1	9254162	9254670	509	203	22	74.93	8.16
chr1	9279876	9280795	920	518	29	64.59	7.34
chr1	9289167	9289597	431	216	24	72.62	7.11
chr1	9291417	9292067	651	432	26	66.44	7.39
chr1	9302173	9302602	430	216	67	383	15.56
chr1	9304945	9305655	711	201	27	76.99	9.79
chr1	9308441	9309015	575	359	29	109.98	8.56
chr1	9336649	9337223	574	305	94	431.77	15.02
chr1	9340559	9340943	385	193	22	99.34	8.26
chr1	9349564	9350090	527	268	40	206.24	13.46
chr1	9353245	9353636	392	197	25	129.74	10.2
chr1	9358700	9359594	895	593	59	128.11	9.5
chr1	9364417	9365308	892	479	31	77.54	9.79
chr1	9392609	9393519	911	426	29	52.86	8.09
chr1	9415245	9415790	546	326	23	75.65	8.56
chr1	9417761	9418536	773	474	96	319.83	12.48
chr1	9426112	9426648	537	291	28	110.07	10.2
chr1	9448525	9449232	708	212	24	61.04	8.16
chr1	9454175	9454887	713	506	31	88.38	9.81
chr1	9459196	9459735	540	329	22	65.5	8.02
chr1	9460056	9460410	355	178	20	92.56	8.16
chr1	9469686	9470192	507	190	19	57.23	6.93
chr1	9471930	9472630	701	491	72	287.22	13.47
chr1	9484718	9485287	570	359	22	66.39	7.34
chr1	9487893	9488360	468	204	26	87.26	8.04
chr1	9489188	9489693	506	174	27	85.53	8.53
chr1	9496873	9497509	637	402	38	160.42	13.27
chr1	9519569	9520591	1023	480	138	397.17	13.78
chr1	9525231	9525987	757	505	28	57.51	7.83
chr1	9533953	9534814	862	558	34	83.22	5.72
chr1	9541878	9542614	737	567	38	96.4	9.41
chr1	9545854	9546599	746	211	26	60.59	7.13
chr1	9551179	9551548	370	186	25	145.66	10.2
chr1	9559721	9560931	1211	631	81	188.02	13.99
chr1	9564111	9564818	708	268	51	176.86	12.79
chr1	9578482	9579120	639	250	66	306.78	17.3
chr1	9585395	9585835	441	221	40	232.88	16.31
chr1	9590511	9590908	398	200	47	225.77	10.28
chr1	9593425	9594350	926	405	45	83.02	8.08
chr1	9597352	9598146	795	219	32	89.69	9.71
chr1	9602949	9603759	811	212	40	103.42	9.13
chr1	9606302	9606765	464	246	21	75.56	8.16
chr1	9608911	9609549	639	358	39	125.2	8
chr1	9609683	9610085	403	202	22	65.88	6.44
chr1	9627223	9627953	731	261	49	146.6	10.61
chr1	9636965	9637844	880	351	34	89.92	11.65
chr1	9644556	9645360	805	285	32	92.07	10.46
chr1	9647049	9647955	907	511	57	188.29	15.23
chr1	9659350	9660047	698	309	23	51.95	7.34
chr1	9662324	9662916	593	261	26	74.31	7.74
chr1	9668816	9669584	769	201	67	209.41	13.99
chr1	9672870	9673396	527	315	133	652.06	14.26
chr1	9674297	9674646	350	176	33	70.84	4.04
chr1	9687069	9687892	824	501	33	96.85	8.16
chr1	9693107	9693770	664	453	33	121.33	12.24
chr1	9701402	9702167	766	435	28	75.85	8.16
chr1	9718309	9718994	686	409	23	54.67	4.66
chr1	9745446	9745869	424	213	22	84.31	8.12
chr1	9746163	9746617	455	236	29	80.89	6.91
chr1	9749229	9749789	561	181	36	128.33	10.45
chr1	9758314	9759276	963	401	56	71.99	8.64
chr1	9760162	9761096	935	603	62	100.86	7.85
chr1	9766225	9767631	1407	1017	70	76.9	6.21
chr1	9769458	9770024	567	222	22	61.93	6.87
chr1	9775888	9776493	606	419	27	80.94	6.18
chr1	9790654	9791039	386	194	22	106.95	8.97
chr1	9795078	9796432	1355	290	177	376.83	8.27
chr1	9803841	9804645	805	308	40	55.28	6.98
chr1	9806398	9807175	778	221	56	160.33	11.5
chr1	9815958	9816858	901	629	99	262.43	13.54
chr1	9821581	9822299	719	500	33	52.16	6.6
chr1	9823137	9824067	931	440	38	53.45	6.33
chr1	9828592	9829261	670	499	23	56.37	5.44
chr1	9841746	9842294	549	341	24	81.42	7.34
chr1	9845028	9846016	989	473	43	96.9	11.26
chr1	9865082	9865578	497	252	37	87.37	6.51
chr1	9866585	9867134	550	332	41	72.81	5.55
chr1	9868474	9869032	559	205	41	105.71	7.58
chr1	9870839	9871463	625	396	30	73.35	5.49
chr1	9875315	9876057	743	205	27	70.34	7.11
chr1	9881537	9881926	390	196	38	219.12	12.05
chr1	9888837	9889739	903	424	81	171.05	9.74
chr1	9891469	9892053	585	205	46	98.73	7.4
chr1	9896022	9897122	1101	880	39	57.58	4.8
chr1	9899528	9899992	465	216	56	273.46	13.61
chr1	9907461	9908273	813	520	57	108.22	8.72
chr1	9933906	9934815	910	449	49	144.03	11.42
chr1	9922940	9923701	762	241	54	59.8	6.31
chr1	9922101	9922862	762	219	73	109.04	8.36
chr1	9957968	9959218	1251	560	65	60.07	3.62
chr1	9959387	9960229	843	288	55	81.2	8.01
chr1	9965092	9965746	655	238	50	204.96	14.39
chr1	9970104	9970589	486	273	22	78.5	8.56
chr1	9971352	9971849	499	282	25	89.5	8.97
chr1	9988653	9989806	1154	552	60	143.26	9.57
chr1	10018448	10019389	942	567	41	75.91	7.87
chr1	10034373	10034778	406	204	23	106.95	9.38
chr1	10041573	10042727	1155	531	61	109.63	12.29
chr1	10046190	10046629	440	221	26	108.03	9.93
chr1	10050046	10050671	626	245	92	325.51	11.26
chr1	10057435	10058349	915	532	30	70	9.79
chr1	10060097	10060813	717	514	34	118.93	8.16
chr1	10073135	10073700	566	245	30	118.61	11.01
chr1	10076016	10076816	801	281	62	168.56	10.61
chr1	10078601	10079806	1206	564	74	123.12	8.52
chr1	10090771	10091611	841	485	69	256.11	14.48
chr1	10094795	10095293	499	290	30	132.48	11.42
chr1	10107236	10107772	537	211	25	79.68	7.99
chr1	10119946	10120340	395	198	18	72.29	7.34
chr1	10131219	10131911	693	507	36	98.93	9.01
chr1	10142628	10143203	576	395	20	54.51	7.34
chr1	10147431	10148372	942	399	40	65.08	9.47
chr1	10154499	10154878	380	191	34	75.88	4.7
chr1	10156384	10157179	797	569	72	176.88	6.71
chr1	10170751	10171468	718	498	35	90.9	10.04
chr1	10176933	10177506	574	162	22	56.37	7.15
chr1	10179856	10180670	815	243	41	90.51	9.54
chr1	10181069	10181832	764	383	34	69.68	7.79
chr1	10187258	10188093	836	540	40	73.42	7.83
chr1	10195179	10195863	685	400	38	102.26	8.34
chr1	10199414	10199946	533	314	89	252.57	8.67
chr1	10206308	10206722	415	208	18	65.91	7.34
chr1	10211866	10212783	918	323	49	99.51	8.87
chr1	10218223	10218979	757	567	37	98.88	8.45
chr1	10222818	10223287	470	251	29	99.29	8.41
chr1	10234463	10235559	1097	558	57	143.54	12.58
chr1	10237556	10238330	775	558	45	171.34	15.77
chr1	10259999	10260567	569	271	22	66.52	7.34
chr1	10264594	10265516	923	493	29	59.55	8.56
chr1	10274223	10274919	697	416	42	111.52	9.98
chr1	10275038	10275761	724	500	35	67.91	7.51
chr1	10279474	10279898	425	213	30	142.06	11.85
chr1	10334122	10334877	756	518	63	180.59	11.67
chr1	10337847	10338553	707	191	23	56.03	6.12
chr1	10344570	10344942	373	187	18	78.86	7.34
chr1	10347407	10348123	717	502	92	334.14	13.31
chr1	10423248	10423812	565	259	30	115.38	10.27
chr1	10430697	10431098	402	202	20	79.08	7.51
chr1	10432162	10432564	403	202	24	114.39	9.79
chr1	10444583	10445258	676	234	63	250.97	14.68
chr1	10447793	10448504	711	491	43	156.12	9.56
chr1	10363692	10364551	860	483	37	115.73	13.05
chr1	10384791	10385610	820	243	61	165.83	9.84
chr1	10403580	10404050	471	226	41	162.46	10.1
chr1	10411431	10411862	432	217	48	282.89	16.14
chr1	10453866	10454486	621	378	39	116.11	9.57
chr1	10461598	10462327	730	220	31	66.38	6.88
chr1	10522486	10522891	406	204	19	66.46	7.13
chr1	10527808	10528362	555	317	67	377.17	19.17
chr1	10545398	10545867	470	215	50	222.87	12.13
chr1	10554817	10555196	380	191	23	113.04	9.25
chr1	10580247	10580832	586	152	20	53.39	6.53
chr1	10586826	10587693	868	560	53	88.74	9.12
chr1	10596292	10596743	452	218	43	211.64	12.65
chr1	10484955	10485333	379	190	28	162.13	11.42
chr1	10622550	10623346	797	292	57	259.27	12.22
chr1	10635456	10635830	375	188	19	85.62	7.75
chr1	10643149	10643646	498	306	40	214.97	15.5
chr1	10648530	10649014	485	230	42	229.07	15.53
chr1	10665230	10665613	384	193	24	121.99	9.79
chr1	10668780	10669302	523	199	25	79.22	8.09
chr1	10686176	10686920	745	213	38	140.87	14.68
chr1	10694146	10694611	466	219	28	124.66	10.6
chr1	10716977	10717923	947	562	63	137.57	11.98
chr1	10719763	10720132	370	186	23	68.89	5.34
chr1	10736404	10737005	602	172	21	51.35	7.13
chr1	10758331	10759222	892	542	42	125.77	11.26
chr1	10782471	10783249	779	571	41	155.31	15.91
chr1	10798853	10799455	603	199	36	143.89	12.01
chr1	10809145	10809544	400	201	22	99.67	8.97
chr1	10837499	10838033	535	220	25	90.07	8.56
chr1	10842476	10843237	764	295	81	301.75	15.58
chr1	10856340	10856764	425	213	18	59.75	7.34
chr1	10883273	10883818	546	354	24	81.88	8.97
chr1	10962995	10963553	559	360	19	51.08	6.53
chr1	10967334	10967981	648	463	27	85.38	10.2
chr1	10988934	10989424	491	274	18	53.55	6.53
chr1	11014087	11014539	453	222	44	244.58	15.37
chr1	11038171	11038648	478	158	21	73.35	7.75
chr1	11055006	11055472	467	249	22	81.62	7.75
chr1	11064211	11064734	524	205	40	207.12	15.5
chr1	11073685	11074211	527	264	34	156.92	12.64
chr1	11076503	11077128	626	222	21	54.27	7.75
chr1	11082735	11083067	333	167	18	99.67	7.34
chr1	11086035	11086529	495	219	44	232.2	15.26
chr1	11104560	11105169	610	445	48	232.34	16.25
chr1	11115027	11115640	614	398	40	183.09	11.83
chr1	11123610	11124114	505	217	32	146.51	11.83
chr1	11167823	11168613	791	466	29	78.36	8.97
chr1	11177884	11178284	401	201	29	162.13	11.83
chr1	11217215	11217888	674	251	49	200.09	14.04
chr1	11224718	11225195	478	171	23	74.67	8.02
chr1	11246131	11246985	855	245	69	267.1	15.11
chr1	11250840	11251868	1032	604	32	68.39	11.01
chr1	11263042	11263382	341	171	29	205.5	11.83
chr1	11330112	11331087	976	568	47	153.1	16.7
chr1	11339789	11340338	550	345	19	52.09	6.93
chr1	11355394	11356350	957	488	51	191.5	17.13
chr1	11390495	11390968	474	272	18	55.7	6.53
chr1	11394169	11394630	462	255	23	82.41	8.26
chr1	11397718	11398227	510	205	37	151	8.56
chr1	11403874	11404543	670	201	25	65.31	9.38
chr1	11414833	11415432	600	220	32	126.2	11.42
chr1	11423750	11424518	769	204	47	161.24	13.51
chr1	11429800	11430379	580	327	25	83	8.56
chr1	11432589	11433271	683	473	30	98.71	9.79
chr1	11452335	11452876	544	254	31	130.23	11.42
chr1	11512543	11513013	471	205	32	154.92	12.24
chr1	11554408	11555237	830	423	30	79.22	9.38
chr1	11558716	11559503	788	475	26	62.87	8.97
chr1	11567797	11568260	464	220	36	103.24	7.3
chr1	11569741	11570154	414	208	59	323.04	13.84
chr1	11575442	11575822	381	191	18	72.29	7.34
chr1	11584774	11585606	833	454	35	107.46	9.38
chr1	11628786	11629309	524	235	42	150.3	10.12
chr1	11629699	11630331	633	340	46	137.95	8.42
chr1	11648851	11649542	693	183	29	91.09	11.01
chr1	11693454	11693995	542	374	20	58.52	7.34
chr1	11718797	11719464	668	455	65	312.88	18.87
chr1	11729503	11730261	759	448	55	219.01	14.8
chr1	11737723	11738191	469	253	65	427.36	21.51
chr1	11763840	11764188	349	175	34	261.21	13.87
chr1	11776660	11777131	472	193	44	260.2	17.13
chr1	11783805	11784284	488	327	18	53.92	6.53
chr1	11818570	11819092	523	282	60	331.11	16.35
chr1	11840553	11841384	832	516	49	176.4	11.61
chr1	11869435	11869928	494	220	64	365.64	17.9
chr1	11944222	11944828	607	222	23	67.39	8.56
chr1	11947137	11947564	428	215	40	242.22	16.31
chr1	12011669	12012382	714	387	31	73.4	8.45
chr1	12016662	12017417	756	210	29	82.65	10.2
chr1	12045605	12046127	523	281	24	85.5	8.97
chr1	12277450	12278231	782	582	36	121.33	13.87
chr1	12270783	12271355	573	214	35	153.91	11.01
chr1	12265142	12265490	349	175	31	223.65	12.64
chr1	12261141	12262116	976	551	51	176.13	17.94
chr1	12254168	12254697	530	214	28	111.4	10.6
chr1	12240948	12241322	375	188	38	270.85	15.5
chr1	12067521	12067927	407	204	35	214.52	14.27
chr1	12072012	12072387	376	189	19	85.62	7.75
chr1	12077787	12078611	825	280	65	250.01	17.33
chr1	12092178	12092802	625	266	35	81.04	6.05
chr1	12094856	12095399	543	341	23	76.09	8.56
chr1	12098771	12099407	637	322	70	331.06	16.43
chr1	12121121	12121750	630	466	21	53.84	4.89
chr1	12127135	12127860	726	509	35	124	13.87
chr1	12140234	12140936	703	496	48	215.89	17.09
chr1	12146297	12146763	467	215	47	284.98	18.18
chr1	12461760	12462359	600	384	20	51.87	7.34
chr1	12383438	12383997	560	354	26	92.5	7.34
chr1	12405538	12405886	356	179	23	129.74	9.38
chr1	12426880	12427744	865	261	62	269.59	17.8
chr1	12521102	12521581	480	236	45	255.01	15.65
chr1	12548451	12549141	694	194	24	62.58	8.56
chr1	12557167	12557946	780	458	33	102.92	11.01
chr1	12560501	12560889	389	195	19	78.86	7.75
chr1	12584299	12584717	419	210	28	137.63	11.42
chr1	12640256	12640746	491	249	31	142.02	11.01
chr1	12648372	12648828	457	212	26	111.61	10.2
chr1	12658187	12658821	635	417	58	276.39	17.76
chr1	12669652	12670627	976	514	40	117.42	8.97
chr1	12680741	12681408	668	454	42	185.85	15.5
chr1	12693659	12694103	445	242	38	214.18	15.09
chr1	12704749	12705787	1039	550	35	82.44	12.24
chr1	12746942	12747347	406	204	20	78.86	8.16
chr1	12761942	12762789	848	318	44	131.75	10.93
chr1	12773256	12773678	423	212	32	170.56	13.05
chr1	12782651	12783064	414	208	18	65.91	7.34
chr1	12819030	12819819	790	576	54	132.27	8.66
chr1	12870254	12871084	831	221	44	166.44	13.87
chr1	12883990	12884438	449	218	26	113.31	10.2
chr1	12890491	12891263	773	287	32	89.08	10.14
chr1	12901612	12902315	704	197	31	101.78	11.01
chr1	12958570	12958952	383	192	29	170.56	11.83
chr1	12975623	12976237	615	411	23	66.38	8.56
chr1	13038324	13038906	583	208	20	53.72	6.53
chr1	13068122	13068507	386	194	20	92.56	8.16
chr1	13102736	13103510	775	488	25	59.17	6.93
chr1	13136447	13137012	565	374	38	121.98	9.12
chr1	13169219	13169576	358	180	19	92.56	7.75
chr1	13209622	13210583	963	429	54	189.48	18.16
chr1	13222659	13223062	404	203	24	114.39	9.79
chr1	13232189	13232978	793	554	29	72.72	10.2
chr1	13236256	13236701	446	233	24	99.27	9.38
chr1	13239374	13240038	665	362	63	282.16	17.11
chr1	13268669	13269173	505	199	20	63.3	7.34
chr1	13279899	13280320	422	212	24	106.95	9.79
chr1	13318568	13319111	544	175	23	75.94	8.97
chr1	13337555	13338381	827	645	38	108.25	7.02
chr1	13345201	13345820	620	407	21	54.92	6.93
chr1	13356317	13357130	814	481	39	99.27	10.8
chr1	13358102	13358546	445	217	22	65.08	6.57
chr1	13361928	13362623	696	316	24	62.35	5.71
chr1	13364779	13365432	654	434	22	51.35	8.16
chr1	13384181	13384622	442	222	31	153.83	12.64
chr1	13388425	13388925	501	216	24	89.16	8.97
chr1	13409720	13410330	611	399	25	78.54	9.38
chr1	13483176	13483771	596	385	49	263.62	18.76
chr1	13556236	13556646	411	206	18	65.91	7.34
chr1	13576025	13576661	637	276	25	75.02	8.56
chr1	13591647	13592433	787	288	54	248.72	19.31
chr1	13617528	13617961	434	218	20	72.29	8.16
chr1	13627597	13628166	570	211	28	104.07	10.6
chr1	13632077	13632773	697	191	34	122.3	12.64
chr1	13667812	13668379	568	297	19	50.1	6.12
chr1	13680509	13681274	766	221	28	75.85	6.93
chr1	13695768	13696255	488	214	22	78.18	8.16
chr1	13702859	13703477	619	436	29	102.4	11.01
chr1	13728941	13729695	755	540	28	77.17	9.38
chr1	13731053	13731564	512	301	22	64.8	6.99
chr1	13766875	13767258	384	193	22	106.95	8.97
chr1	13775816	13776472	657	497	25	72.44	8.97
chr1	13780074	13780850	777	547	30	85.67	7.75
chr1	13796204	13796942	739	216	32	102.76	12.24
chr1	13813169	13813887	719	281	63	237.09	14.42
chr1	13828448	13829240	793	575	33	95.67	9.71
chr1	13840319	13840753	435	218	21	78.86	8.56
chr1	13850204	13850712	509	303	18	51.39	6.53
chr1	13886305	13886762	458	220	26	103.49	9.38
chr1	13887331	13887775	445	196	25	98.24	9.65
chr1	13907619	13908218	600	282	25	80.09	8.56
chr1	13924699	13925391	693	219	24	62.69	8.97
chr1	13951630	13952258	629	204	22	59.22	8.16
chr1	13966126	13966549	424	213	22	73.26	7.08
chr1	13981836	13982542	707	179	28	83.24	9.79
chr1	13993142	13993555	414	208	33	187.79	13.46
chr1	14033814	14034404	591	178	21	58.19	7.75
chr1	14047848	14048443	596	322	25	80.66	7.75
chr1	14088207	14088695	489	297	20	65.52	7.34
chr1	14111452	14111898	447	256	25	106.33	9.79
chr1	14128971	14129702	732	312	31	97.65	7.34
chr1	14167388	14167804	417	209	25	114.39	10.2
chr1	14181521	14182213	693	364	36	70.35	6.04
chr1	14182661	14183353	693	191	39	77.3	7.96
chr1	14239938	14240378	441	221	21	78.86	8.56
chr1	14261757	14262368	612	216	25	78.4	9.38
chr1	14293442	14294276	835	287	38	125.73	9.79
chr1	14301019	14301722	704	278	25	66.78	6.12
chr1	14317811	14318516	715	495	37	139.47	14.27
chr1	14356599	14357030	432	217	24	99.67	9.79
chr1	14361660	14362074	415	208	20	69.11	7.15
chr1	14362884	14363570	687	214	29	85.94	11.01
chr1	14371573	14372038	466	252	51	291.99	16.14
chr1	14374580	14375334	755	219	25	61.21	9.38
chr1	14397125	14397797	673	363	34	126.52	11.83
chr1	14403951	14404598	648	351	36	145.32	11.42
chr1	14416162	14416566	405	203	30	162.13	12.24
chr1	14542416	14543203	788	518	26	62.87	8.56
chr1	14550253	14550687	435	218	27	121.99	11.01
chr1	14553772	14554179	408	205	25	121.99	10.2
chr1	14578146	14578752	607	412	25	73.16	9.38
chr1	14585289	14585727	439	220	18	59.75	7.34
chr1	14602073	14602524	452	240	20	71.02	7.75
chr1	14626016	14626787	772	484	36	122.94	12.64
chr1	14645056	14645755	700	197	28	84.17	9.38
chr1	14746151	14746706	556	290	20	56.83	6.53
chr1	14771898	14772421	524	312	64	338.67	17.03
chr1	14784804	14785517	714	459	32	106.54	11.42
chr1	14812722	14813334	613	213	39	170.91	13.04
chr1	14827823	14828222	400	201	19	78.86	7.75
chr1	14839665	14840073	409	205	26	129.74	10.6
chr1	14874373	14874807	435	218	19	65.91	7.75
chr1	14889190	14890016	827	280	47	121.29	10.99
chr1	14937226	14937793	568	289	30	118.23	10.2
chr1	14946184	14946527	344	173	24	145.66	9.79
chr1	14975153	14976181	1029	844	46	125.15	9.6
chr1	15014959	15015344	392	197	42	300.32	17.13
chr1	15094007	15094468	462	216	27	117.99	10.6
chr1	15103697	15104088	392	197	22	99.67	8.97
chr1	15128346	15129081	736	515	54	223.43	16.56
chr1	15143955	15144706	752	335	30	88.93	10.2
chr1	15166250	15166939	690	269	35	90.91	8.78
chr1	15167325	15167888	564	222	24	57.14	6.48
chr1	15229353	15229798	446	236	25	103.62	9.48
chr1	15242182	15242887	706	487	67	290.15	17.3
chr1	15108154	15108487	334	168	19	106.95	7.75
chr1	15276018	15276448	431	216	31	153.83	12.64
chr1	15422069	15422635	567	307	27	97.91	9.79
chr1	15425207	15426015	809	252	57	87.58	7.25
chr1	15427249	15428183	935	628	76	129.63	9.3
chr1	15448644	15449240	597	197	28	91.41	9.01
chr1	15450700	15451224	525	206	25	76.29	7.51
chr1	15461911	15462637	727	333	50	232.05	16.89
chr1	15503554	15504088	535	322	22	71.13	6.93
chr1	15529464	15530228	765	376	24	55.22	8.16
chr1	15532577	15533336	760	449	28	64.04	8.63
chr1	15545861	15546368	508	295	26	101.54	9.79
chr1	15550258	15550718	461	221	26	110.77	10.2
chr1	15561107	15561693	587	218	23	69.97	8.56
chr1	15603901	15604295	400	201	35	181.96	11.42
chr1	15612675	15613267	593	214	34	142.05	13.46
chr1	15616246	15616686	441	221	25	106.95	10.2
chr1	15623352	15623818	467	280	46	238.63	14.16
chr1	15648466	15649056	591	319	23	69.44	7.34
chr1	15652696	15653304	609	422	38	168.68	14.68
chr1	15661027	15661611	585	299	20	53.5	6.93
chr1	15700068	15700746	679	181	24	64.27	7.34
chr1	15709296	15709660	365	183	35	251.67	14.27
chr1	15712239	15712690	452	220	34	168.3	13.05
chr1	15718836	15719306	471	220	19	62	7.34
chr1	15729154	15729731	578	203	46	240.38	17.7
chr1	15771081	15771985	905	356	30	66.5	6.99
chr1	15776598	15777430	833	354	26	58.4	9.38
chr1	15829752	15830349	598	330	36	155.9	12.24
chr1	15889966	15891093	1128	210	54	97.11	6.91
chr1	15893602	15894085	484	264	36	184.59	13.46
chr1	15902639	15903130	492	273	34	157.25	12.22
chr1	15921342	15921820	479	261	32	144.91	12.24
chr1	15927591	15928237	647	429	26	79.55	7.75
chr1	15943186	15943566	381	191	24	121.99	9.79
chr1	15952083	15952642	560	179	24	79.77	8.97
chr1	15956949	15957429	481	163	21	72.89	7.75
chr1	15960271	15960721	451	235	23	91.25	8.56
chr1	15976580	15977129	550	177	30	121.73	11.42
chr1	16229902	16230501	600	261	22	62.63	7.34
chr1	16240212	16240533	322	162	26	187.79	10.6
chr1	16242651	16243369	719	205	28	74.07	9.38
chr1	16248552	16249201	650	429	29	91.21	9.38
chr1	16264157	16264822	666	450	47	127.66	9.68
chr1	16264946	16265381	436	219	48	158.89	8.79
chr1	16302078	16302497	420	211	27	129.74	11.01
chr1	16331688	16332126	439	220	18	59.75	7.34
chr1	16336699	16337474	776	221	50	170.56	12.37
chr1	16363839	16364408	570	177	21	55.19	7.75
chr1	16372112	16372909	798	399	45	180.01	13.87
chr1	16374825	16375574	750	311	85	340.15	13.78
chr1	16413052	16413617	566	304	20	55.65	6.53
chr1	16446478	16446926	449	231	29	136.4	11.42
chr1	16550328	16551022	695	514	25	67.83	9.79
chr1	16597534	16597959	427	214	18	59.75	7.34
chr1	16600081	16600652	572	207	23	71.99	7.34
chr1	16656522	16657138	617	217	20	50.08	4.49
chr1	16793034	16794219	1186	651	67	92.08	7.51
chr1	16794867	16795590	724	216	40	51.84	6.76
chr1	16721897	16722853	957	372	42	92.65	8.22
chr1	16827876	16828660	785	360	25	58.17	7.34
chr1	16842566	16842941	376	189	25	105.08	7.51
chr1	16844326	16844760	435	218	42	135.86	8.15
chr1	16883613	16884117	505	182	22	75.53	7.34
chr1	16888318	16888860	543	369	20	58.4	7.34
chr1	16930430	16930772	343	172	22	129.74	8.97
chr1	16947024	16948153	1130	234	57	142.95	6.91
chr1	16951947	16952469	523	309	22	72.85	8.16
chr1	16967432	16967866	435	218	21	78.86	8.56
chr1	17022318	17022818	501	292	28	117.15	11.01
chr1	17037643	17038183	541	269	36	165.07	13.04
chr1	17075245	17075947	703	426	24	61.59	7.75
chr1	17103972	17104593	622	283	25	77.03	8.56
chr1	17120385	17120790	406	204	21	85.62	8.56
chr1	17130661	17131121	461	220	26	110.77	10.2
chr1	17145331	17145791	461	213	36	191.34	14.27
chr1	17149071	17149594	524	198	27	105.52	10.2
chr1	17162355	17162808	454	220	18	58.36	6.93
chr1	17174143	17175009	867	401	46	173.6	16.31
chr1	17215719	17216508	790	227	49	167.52	14.59
chr1	17372718	17373334	617	347	45	214.63	14.68
chr1	17392533	17393296	764	549	33	105.24	11.83
chr1	17249247	17249642	396	199	20	85.62	8.16
chr1	17254559	17255233	675	454	40	169.07	15.09
chr1	17277467	17278012	546	220	48	240.95	15.94
chr1	17286261	17286685	425	213	44	268.79	16.8
chr1	17314120	17314960	841	373	61	223.4	15.71
chr1	17327724	17328428	705	197	27	77.74	8.97
chr1	17432237	17432621	385	193	26	137.63	10.6
chr1	17440602	17441325	724	259	125	581.56	17.75
chr1	17478030	17478530	501	211	39	65.25	5.59
chr1	17481886	17482523	638	286	55	275.87	18.59
chr1	17501132	17501990	859	518	70	282.89	12.74
chr1	17566104	17566621	518	325	24	86.32	8.97
chr1	17578970	17579457	488	238	22	78.18	7.34
chr1	17587681	17588372	692	419	32	110.01	10.6
chr1	17628000	17628402	403	202	32	187.79	13.05
chr1	17641163	17641940	778	563	51	152.13	12.72
chr1	17830938	17831688	751	241	24	56.6	7.75
chr1	17746339	17746692	354	178	21	114.39	8.56
chr1	17747250	17747640	391	196	19	72.29	7.75
chr1	17755479	17755884	406	204	33	177.29	13.27
chr1	17774600	17775280	681	201	27	80.86	8.56
chr1	17798555	17799333	779	289	45	183.94	16.31
chr1	17808636	17809409	774	531	31	86.06	11.83
chr1	17900287	17900775	489	220	50	276.33	16.72
chr1	17925785	17926300	516	216	59	315.97	16.6
chr1	17943388	17944187	800	318	31	88.44	10.2
chr1	17946138	17946569	433	217	30	145.66	12.24
chr1	18020922	18021728	807	252	34	80.56	10.45
chr1	18052902	18053607	706	326	44	129.4	9.5
chr1	18053777	18054442	666	327	34	76.27	7.6
chr1	18068930	18069810	881	455	79	251.48	9.14
chr1	18082753	18083637	885	504	30	73.11	10.2
chr1	18114235	18114604	370	186	32	175.87	10.01
chr1	18115498	18116058	561	273	34	105.55	8.41
chr1	18129982	18130656	675	400	63	278.68	14.82
chr1	18137241	18138247	1007	535	33	75.67	10.6
chr1	18156715	18157119	405	203	32	187.79	13.05
chr1	18167254	18167770	517	314	21	67.62	7.34
chr1	18192634	18193387	754	211	26	50.02	7.62
chr1	18194110	18194737	630	409	27	78.91	9.23
chr1	18214964	18215334	371	186	18	78.86	7.34
chr1	18306520	18307180	661	184	22	55.71	8.16
chr1	18319625	18320272	648	447	28	72.17	8.61
chr1	18331343	18332211	869	518	33	89.57	10.86
chr1	18335276	18336006	731	444	34	116.64	11.42
chr1	18338820	18339212	393	197	27	88.43	6.47
chr1	18340929	18343083	2155	216	108	70.22	8.15
chr1	18361492	18361951	460	223	36	167.17	11.6
chr1	18362563	18363002	440	221	23	68.4	7.51
chr1	18421424	18421834	411	206	22	92.56	8.97
chr1	18430781	18431199	419	210	30	134.82	10.4
chr1	18443593	18444043	451	235	23	84.38	8.26
chr1	18486390	18487089	700	524	22	51.75	7.34
chr1	18451651	18452534	884	504	34	94.82	11.83
chr1	18466266	18467170	905	445	36	103.56	8.16
chr1	18482889	18483232	344	173	21	121.99	8.56
chr1	18494716	18495347	632	453	27	84.77	9.88
chr1	18516686	18517383	698	190	25	67.48	8.56
chr1	18525598	18526408	811	221	38	129.56	7.34
chr1	18532877	18533381	505	288	66	313.43	14.49
chr1	18550551	18551271	721	509	30	78.58	5.28
chr1	18558748	18559381	634	432	39	156.43	12.92
chr1	18598027	18598922	896	600	45	161.45	15.91
chr1	18621915	18622440	526	221	30	115.78	10.34
chr1	18639038	18639520	483	222	30	104.3	8.22
chr1	18640945	18641333	389	195	22	88.15	7.29
chr1	18672917	18673538	622	244	56	213.6	13.12
chr1	18679493	18680162	670	451	41	146.98	12.25
chr1	18701704	18702318	625	346	97	467.04	16.84
chr1	18718117	18718705	589	260	36	157.92	12.64
chr1	18731524	18732016	493	166	18	53.31	6.53
chr1	18754283	18755364	1082	537	54	134.37	13.51
chr1	18761293	18761914	622	226	46	184.62	11.89
chr1	18774522	18774927	406	204	24	92.15	8.32
chr1	18768731	18769201	471	251	33	163.1	12.64
chr1	18794941	18795426	486	261	18	54.17	6.12
chr1	18800141	18800901	761	519	54	244.98	19.47
chr1	18804819	18805773	955	478	38	61.46	8.16
chr1	18808996	18809612	617	212	24	71.84	8.56
chr1	18835315	18836207	893	485	61	190.91	14.74
chr1	18845144	18845809	666	485	40	158.95	12.76
chr1	18854784	18855417	634	210	24	53.73	6.96
chr1	18860304	18860714	411	206	22	85.66	8.26
chr1	18865609	18866289	681	485	30	99.01	8.16
chr1	18870284	18871002	719	318	34	118.6	12.24
chr1	18899887	18900481	595	391	22	63.23	7.34
chr1	18904446	18904929	484	265	29	128.24	11.42
chr1	18927711	18928199	489	221	28	104.65	9.15
chr1	18928772	18929489	718	355	25	53.73	6.33
chr1	18937712	18938421	710	478	34	96.06	8.94
chr1	18952674	18954250	1577	1065	130	136.71	7
chr1	18960178	18961064	887	350	63	161.42	11.37
chr1	18980789	18981450	662	272	32	114.97	11.42
chr1	18974966	18975601	636	383	22	54.98	6.6
chr1	18987068	18987994	927	605	58	59.56	5.67
chr1	18988398	18989077	680	237	70	166.89	6.62
chr1	18991778	18992750	973	362	48	136.71	9.41
chr1	19012175	19012765	591	202	37	124.46	9.61
chr1	19017168	19017894	727	272	62	190.1	11.59
chr1	19023687	19024348	662	208	21	50.55	7.34
chr1	19049621	19050054	434	218	28	129.74	11.42
chr1	19054497	19055678	1182	743	53	77.72	7.04
chr1	19056734	19057184	451	200	39	140.71	8.92
chr1	19062882	19063677	796	481	26	62.05	8.16
chr1	19069136	19069571	436	219	23	92.56	9.38
chr1	19072488	19073293	807	243	44	168.85	14.48
chr1	19081752	19082490	739	217	91	415.09	17.24
chr1	19084538	19085430	893	525	42	140.11	7.64
chr1	19103509	19104615	1107	575	51	74.75	10.24
chr1	19110031	19111140	1110	352	60	157.87	9.07
chr1	19117110	19117520	411	206	35	182.26	12.13
chr1	19123049	19124104	1056	776	73	141.1	7.94
chr1	19128985	19129439	455	242	51	254.58	13.57
chr1	19140849	19141914	1066	533	55	142.39	13.21
chr1	19152519	19153037	519	236	79	309.03	11.72
chr1	19153474	19153914	441	221	47	132.39	7.56
chr1	19167201	19167972	772	206	71	286	17.55
chr1	19175675	19176368	694	345	36	110.44	10.6
chr1	19216677	19217338	662	182	22	55.61	8.56
chr1	19218263	19218805	543	174	26	86.27	8.86
chr1	19222212	19222983	772	502	32	98.02	11.83
chr1	19229948	19230519	572	220	35	154.14	11.83
chr1	19239098	19239730	635	201	30	83.61	9.14
chr1	19253265	19253992	728	252	33	92.58	10.4
chr1	19286192	19286583	392	197	34	214.52	13.87
chr1	19288986	19289395	410	206	26	68.02	5.63
chr1	19290303	19291292	990	561	71	178.85	12.37
chr1	19297455	19298252	798	375	29	77.53	7.34
chr1	19302634	19303379	746	507	87	311.83	10.34
chr1	19307432	19308194	763	385	33	105.39	11.83
chr1	19313728	19314088	361	181	31	214.52	12.64
chr1	19316898	19317444	547	227	26	94.65	9.38
chr1	19328773	19329401	629	230	35	141.93	11.01
chr1	19358324	19358896	573	361	21	60.33	7.75
chr1	19367853	19368166	314	158	21	118.4	7.17
chr1	19369016	19369786	771	533	38	101.79	7.18
chr1	19399364	19400099	736	482	27	73.93	9.79
chr1	19417585	19418045	461	246	39	213.1	15.02
chr1	19448627	19449224	598	196	43	182.58	13.94
chr1	19450337	19450752	416	209	18	51.55	5.88
chr1	19461667	19462256	590	269	27	94.13	7.75
chr1	19484773	19485527	755	413	26	66.38	7.75
chr1	19489297	19489947	651	172	24	67.57	8.97
chr1	19498759	19499498	740	484	49	211.38	15.27
chr1	19530921	19531407	487	216	36	172.36	13.14
chr1	19559029	19559433	405	203	18	65.91	7.34
chr1	19559869	19560329	461	218	25	96.37	9.38
chr1	19578796	19579479	684	465	25	69.13	9.38
chr1	19602422	19603219	798	572	38	131.69	11.83
chr1	19616019	19616631	613	405	28	61.76	6.67
chr1	19617089	19617519	431	216	31	88.43	7.43
chr1	19618734	19619200	467	229	23	59.24	5.91
chr1	19621101	19621846	746	533	29	74.55	7.02
chr1	19629970	19630770	801	522	35	81.88	5.32
chr1	19632059	19632504	446	215	22	53.09	5.56
chr1	19645344	19645849	506	297	24	88.31	8.97
chr1	19649464	19649855	392	197	20	85.62	8.16
chr1	19668666	19669124	459	209	30	141.88	11.83
chr1	19673011	19673635	625	390	45	220.74	17.13
chr1	19675807	19676642	836	283	33	95.26	10.6
chr1	19690517	19691135	619	265	74	369.12	17.55
chr1	19693444	19694125	682	265	52	240.88	17.07
chr1	19703284	19704298	1013	664	59	148.74	8.12
chr1	19735576	19736133	558	318	29	113.11	10.6
chr1	19751056	19751696	641	207	37	145.18	13.36
chr1	19775486	19776336	851	359	36	110.94	12.24
chr1	19780489	19781229	741	290	78	284.16	13.84
chr1	19789662	19790009	348	175	23	136.1	9.25
chr1	19791891	19792620	730	472	36	129.98	13.46
chr1	19813317	19813736	420	211	55	338	16.09
chr1	19819719	19820351	633	488	21	53.53	5.3
chr1	19844626	19845155	530	334	22	51.69	6.17
chr1	19847106	19847723	618	253	54	225.83	11.54
chr1	19862681	19863070	390	196	20	85.62	8.16
chr1	19873371	19873799	429	215	58	342.18	15.93
chr1	19926301	19926700	400	201	28	144.08	10.51
chr1	19933520	19933888	369	185	28	76.68	5.09
chr1	19935147	19936415	1269	592	86	145.3	9.78
chr1	19947323	19948099	777	255	32	97.33	11.42
chr1	19952998	19953388	391	196	73	438.75	13.7
chr1	19953888	19954329	442	222	38	95.79	6.79
chr1	19956930	19957403	474	256	22	80.45	8.56
chr1	19960220	19961250	1031	554	47	149.94	14.88
chr1	19966822	19967440	619	208	36	151.33	11.42
chr1	19997524	19997883	360	181	21	106.95	8.56
chr1	20005714	20006258	545	362	36	168.35	13.87
chr1	20019575	20020179	605	342	65	315	16.13
chr1	20023892	20024764	873	477	25	50.17	6.93
chr1	20027297	20028493	1197	591	60	121.38	13.98
chr1	20031985	20032393	409	205	31	170.56	12.64
chr1	20105750	20106179	430	216	20	72.29	8.16
chr1	20116995	20117806	812	390	52	150.78	9.8
chr1	20118095	20118478	384	193	30	113.97	7.68
chr1	20158630	20159438	809	553	99	402.55	16.64
chr1	20163942	20164307	366	184	19	92.56	7.75
chr1	20180287	20180713	427	214	72	471.37	19.31
chr1	20200025	20200758	734	521	35	122.66	8.16
chr1	20212811	20213387	577	205	26	89.77	9.79
chr1	20222285	20223132	848	621	60	189.25	13.36
chr1	20228204	20228792	589	330	85	429.98	16.06
chr1	20258320	20258861	542	220	27	102.24	9.79
chr1	20274155	20274720	566	334	61	273.12	12.94
chr1	20309281	20309841	561	367	19	50.86	6.93
chr1	20334367	20334848	482	212	35	73.88	5.94
chr1	20359799	20360797	999	428	35	86.73	11.01
chr1	20408054	20408669	616	399	34	137.33	13.05
chr1	20418080	20418766	687	467	34	72.04	6.4
chr1	20431308	20431648	341	171	20	114.39	8.16
chr1	20450142	20450928	787	276	38	133.53	6.93
chr1	20486645	20487017	373	187	18	78.86	7.34
chr1	20504210	20504896	687	273	32	110.82	8.16
chr1	20581051	20581423	373	187	24	129.74	9.79
chr1	20608011	20608908	898	300	42	112.12	12.59
chr1	20622755	20623486	732	222	41	164.47	13.87
chr1	20626479	20626959	481	206	64	385.52	18.87
chr1	20662061	20662515	455	238	55	355.33	19.94
chr1	20664945	20665490	546	174	35	160.2	13.46
chr1	20668688	20669128	441	221	20	72.29	8.16
chr1	20684485	20684962	478	222	36	138.34	9.41
chr1	20686225	20687001	777	393	36	59.83	5.63
chr1	20705394	20705800	407	204	21	85.62	8.56
chr1	20710621	20711088	468	252	24	95.05	9.38
chr1	20717439	20718165	727	210	75	308.14	17.49
chr1	20721732	20722353	622	233	79	335.59	14.81
chr1	20728250	20728815	566	216	21	61.19	6.93
chr1	20734590	20735210	621	269	28	90.88	8.54
chr1	20755097	20755868	772	539	55	185.04	14.56
chr1	20756071	20756405	335	168	18	54.22	4.83
chr1	20763871	20764305	435	218	32	111.4	8.48
chr1	20765301	20765774	474	221	33	128.16	9.87
chr1	20771414	20772169	756	207	43	122.63	10.68
chr1	20778950	20779386	437	219	47	275.79	16.8
chr1	20783575	20784038	464	168	42	217.77	13.86
chr1	20797724	20798264	541	328	35	99.56	7.67
chr1	20798403	20799333	931	410	45	69.12	4.78
chr1	20803599	20804084	486	274	23	85.05	8.97
chr1	20818136	20818606	471	256	71	442.11	19.39
chr1	20831625	20832165	541	308	63	334.24	16.46
chr1	20845513	20845907	395	198	21	92.56	8.56
chr1	20856662	20857109	448	221	34	177.94	13.46
chr1	20861507	20862098	592	406	24	75.19	8.97
chr1	20877326	20878251	926	479	32	55.18	8.25
chr1	20981595	20982181	587	216	20	53.28	6.93
chr1	20986082	20986969	888	610	49	167.96	12.16
chr1	20993259	20993729	471	286	30	78.55	6.44
chr1	20998128	20999232	1104	209	43	94.96	6.08
chr1	21016518	21017422	905	396	39	114.99	8.15
chr1	21020179	21020614	436	219	23	92.56	9.38
chr1	21028857	21029903	1047	607	63	184.35	12.71
chr1	21034257	21034906	650	179	30	103.86	10.6
chr1	21039518	21039948	431	216	27	121.99	11.01
chr1	21050119	21050844	726	486	60	253.86	16.44
chr1	21064761	21065804	1044	543	35	71.4	9.97
chr1	21092644	21093571	928	292	124	218.83	4.88
chr1	21145661	21146492	832	412	58	224.96	15.99
chr1	21154974	21155710	737	205	24	53.05	8.97
chr1	21235793	21236377	585	197	32	129.14	12.24
chr1	21246616	21247062	447	233	22	85.08	8.56
chr1	21257378	21258424	1047	527	32	67.01	11.83
chr1	21275665	21276288	624	421	26	78.42	9.32
chr1	21278228	21278784	557	386	24	80.21	8.97
chr1	21298226	21298826	601	215	71	291.8	11.47
chr1	21331453	21331836	384	193	20	92.56	8.16
chr1	21336313	21336977	665	459	32	98.21	9.85
chr1	21339127	21340242	1116	519	50	81.05	10.64
chr1	21348727	21349345	619	227	87	444.25	17.65
chr1	21353288	21353912	625	320	35	142.74	12.64
chr1	21363117	21363521	405	203	62	408.77	17.03
chr1	21371487	21372220	734	201	37	136.03	13.46
chr1	21383857	21384295	439	220	21	78.86	8.56
chr1	21393838	21394633	796	600	47	195.11	9.38
chr1	21404330	21404720	391	196	25	119.35	9.23
chr1	21413341	21413771	438	220	44	162.5	9.35
chr1	21414352	21415000	649	396	38	97.36	7.84
chr1	21418776	21419204	434	218	23	92.56	9.38
chr1	21432112	21432543	432	217	29	136.1	11.66
chr1	21436722	21437629	908	682	61	168.76	10.63
chr1	21457619	21458372	754	254	35	94.39	9.36
chr1	21466604	21467267	664	243	24	66.01	8.56
chr1	21469234	21470067	834	240	68	275.45	19.26
chr1	21473034	21473516	483	221	25	99.23	8.97
chr1	21481916	21482351	436	219	27	101.4	8.94
chr1	21484897	21485604	708	214	35	89.49	9.78
chr1	21492019	21492685	667	381	28	88.74	7.34
chr1	21520283	21520698	416	209	34	196.59	13.87
chr1	21524771	21525400	630	214	23	64.55	8.56
chr1	21539992	21540602	611	196	22	54.26	7.38
chr1	21540800	21541359	560	294	28	88.17	8.36
chr1	21548277	21549141	865	607	77	152.53	9.8
chr1	21562020	21562517	498	322	29	96.19	8.33
chr1	21575344	21575669	326	164	29	223.65	11.83
chr1	21592016	21592490	475	215	49	256.39	15.02
chr1	21627257	21627964	707	299	30	95.16	8.16
chr1	21658315	21658983	669	207	28	88.45	9.79
chr1	21669613	21670022	410	206	50	333.63	17.06
chr1	21678349	21679097	749	254	32	101.3	11.83
chr1	21682165	21682708	544	207	21	54.86	6.79
chr1	21682801	21683324	524	358	23	67.73	7.63
chr1	21694909	21696167	1259	583	131	142.63	7.45
chr1	21702923	21703771	849	604	44	101.73	7.51
chr1	21719475	21719894	418	210	18	65.91	7.34
chr1	21725295	21725701	407	204	23	106.95	9.38
chr1	21732118	21732733	616	298	43	206.68	13.87
chr1	21753714	21754195	482	214	24	92.49	9.38
chr1	21783917	21784667	751	402	25	61.63	6.53
chr1	21786987	21787651	665	460	25	71.44	9.38
chr1	21821603	21821990	388	195	20	57.64	5.63
chr1	21822549	21823204	656	440	42	136.8	8.66
chr1	21836111	21836433	323	162	28	214.52	11.42
chr1	21838997	21839500	504	325	21	69.47	7.75
chr1	21843031	21844256	1226	281	96	236.6	8.24
chr1	21882644	21883356	713	190	29	88.31	8.97
chr1	21913538	21914064	530	222	29	118.53	11.01
chr1	21962914	21963352	439	220	29	137.63	11.83
chr1	21925470	21925870	401	201	30	154.01	10.73
chr1	21917164	21917738	575	418	26	90.08	9.79
chr1	21975557	21975974	418	210	28	137.63	11.42
chr1	21984553	21985478	926	542	66	218.91	10.44
chr1	21988663	21989355	693	216	24	61.61	8.04
chr1	21993071	21993778	708	263	87	357.28	16.64
chr1	22003213	22003905	693	189	29	89.72	10.86
chr1	22023752	22024498	747	451	53	226.46	16.25
chr1	22060455	22061002	548	205	19	52.31	6.53
chr1	22068303	22068701	402	202	30	102.93	6.97
chr1	22069375	22069791	417	209	54	265.44	12.29
chr1	22089448	22090845	1398	531	62	118	9.57
chr1	22104142	22104768	627	197	22	59.45	8.16
chr1	22115220	22115968	749	272	37	133.38	13.46
chr1	22122014	22122356	343	172	20	106.95	8.16
chr1	22127347	22128012	666	211	26	77.02	9.79
chr1	22144011	22144823	813	217	26	55.49	8.16
chr1	22161493	22162037	545	218	22	69.73	6.53
chr1	22181818	22182265	448	233	24	98.88	9.38
chr1	22192405	22192860	456	240	25	104.49	9.79
chr1	22209142	22209660	519	254	29	85.61	7.8
chr1	22210595	22211120	526	270	32	83.56	6.78
chr1	22213194	22214044	851	597	56	151.72	10.28
chr1	22238113	22238688	576	267	34	139.57	11.65
chr1	22256990	22257471	482	262	40	150.4	9.47
chr1	22260273	22260846	574	200	28	74.26	7.81
chr1	22269590	22270512	923	301	40	113.83	7.13
chr1	22294174	22294763	590	383	39	145.26	11.1
chr1	22297731	22298146	416	209	30	162.13	12.24
chr1	22305209	22305540	332	167	19	106.95	7.75
chr1	22312561	22313017	457	244	89	415.67	13.18
chr1	22330168	22330750	583	363	38	163.16	12.39
chr1	22336337	22336939	603	243	52	252.71	15.7
chr1	22352464	22353266	803	466	71	256.3	15.98
chr1	22377712	22378285	574	368	26	85.81	7.38
chr1	22380246	22380877	632	393	35	141.33	11.01
chr1	22384554	22385007	454	218	39	132.89	8.47
chr1	22408360	22409122	763	279	32	99.29	11.42
chr1	22420133	22421075	943	347	50	151.28	11.59
chr1	22422786	22423182	397	199	21	88.46	8.15
chr1	22437109	22437614	506	275	25	95.03	8.97
chr1	22515424	22516604	1181	594	55	141.61	10.6
chr1	22525887	22526328	442	222	46	207.63	11.77
chr1	22552852	22553513	669	486	53	220.73	15.73
chr1	22573107	22573882	776	535	49	175.45	14.69
chr1	22602593	22603077	485	242	45	181.57	10.76
chr1	22634050	22634685	636	432	25	75.15	9.38
chr1	22652664	22653460	797	254	48	185.1	16.61
chr1	22660872	22661387	516	304	30	128.76	11.42
chr1	22694394	22694970	577	302	36	149.66	10.89
chr1	22700622	22701213	592	214	47	198.03	13.88
chr1	22714143	22714918	776	544	54	191.8	14.82
chr1	22721131	22721696	566	400	20	55.65	7.34
chr1	22750013	22750623	611	200	23	60.64	7.51
chr1	22751578	22752338	761	204	38	95.01	8.52
chr1	22762509	22762922	414	208	20	78.86	8.16
chr1	22772328	22772890	563	357	24	79.32	8.97
chr1	22793605	22794138	534	318	20	59.52	7.34
chr1	22794390	22794753	364	183	27	153.83	11.01
chr1	22800516	22800955	440	221	43	231.19	14.67
chr1	22818497	22819019	523	276	22	72.85	8.16
chr1	22851657	22852350	694	207	26	54.13	7.72
chr1	22862625	22863151	527	309	21	66.25	7.34
chr1	22865167	22865855	689	501	36	116.83	11.78
chr1	22868324	22868888	565	346	34	148.1	12.64
chr1	22874846	22875257	412	207	26	129.74	10.6
chr1	22880120	22880434	315	158	19	114.39	7.75
chr1	22908549	22909232	684	259	53	242.08	16.19
chr1	22927411	22927908	498	250	32	140.38	11.42
chr1	23010344	23011158	815	343	43	145.02	14.53
chr1	23021598	23022375	778	494	44	176.84	11.83
chr1	23092246	23092606	361	181	43	267.91	11.67
chr1	23093003	23093511	509	206	25	53.47	6.09
chr1	23115162	23115862	701	412	31	102.24	8.97
chr1	23129570	23130116	547	273	48	255.33	16.52
chr1	23158311	23159191	881	667	51	206.62	10.2
chr1	23169240	23169921	682	385	33	118.21	10.6
chr1	23205216	23205920	705	244	33	110.75	11.85
chr1	23285535	23285948	414	208	22	82.98	7.99
chr1	23287460	23288119	660	474	24	66.48	8.97
chr1	23300224	23300897	674	213	38	154.53	13.87
chr1	23311968	23312555	588	370	27	94.45	9.38
chr1	23326325	23326733	409	205	37	232.88	15.09
chr1	23333451	23333834	385	193	43	291.7	15.13
chr1	23363780	23364489	710	456	43	147.49	12.55
chr1	23374319	23374963	640	439	45	202.72	16.14
chr1	23418565	23419216	653	436	23	61.86	7.75
chr1	23489976	23490785	810	482	34	104.69	10.2
chr1	24983815	24984424	610	191	27	90.99	10.2
chr1	24962040	24962404	365	183	19	92.56	7.75
chr1	24947710	24948319	610	198	28	97.37	10.6
chr1	24939646	24940009	364	183	23	129.74	9.38
chr1	24934560	24935159	600	189	33	133.33	12.64
chr1	24928533	24929283	751	545	41	160.68	15.91
chr1	24908976	24909776	801	392	27	66.61	8.97
chr1	24901660	24902041	382	192	20	92.56	8.16
chr1	24892416	24892874	459	240	21	76.36	8.16
chr1	24864541	24865036	501	271	99	574.41	18.74
chr1	24856202	24856727	526	321	21	52.98	6.39
chr1	24855523	24855970	450	206	37	164.14	11.75
chr1	24844668	24845396	729	419	32	98.09	9.79
chr1	24819329	24819918	590	373	25	81.53	9.38
chr1	24787259	24787817	559	213	21	62.06	7.75
chr1	24773323	24773739	417	209	40	227.42	14.08
chr1	24765627	24766583	957	559	76	256.41	17.46
chr1	24759615	24760030	416	209	27	129.74	11.01
chr1	24752665	24753170	506	292	43	239.13	16.72
chr1	24745099	24745766	668	325	37	115.9	10.47
chr1	24728883	24729572	690	485	25	68.41	8.97
chr1	24721731	24722228	498	279	76	414.53	17.18
chr1	24709309	24710045	737	541	37	135.49	13.46
chr1	24684315	24684931	617	212	23	66.14	7.75
chr1	24667976	24668573	598	191	20	52.08	5.71
chr1	24651525	24652494	970	591	40	97.18	12.13
chr1	24635581	24636397	817	355	39	135.08	14.27
chr1	24626430	24626815	386	194	43	258.91	12.74
chr1	24624214	24624638	423	212	26	83.44	7.61
chr1	24577454	24578360	907	592	38	115.06	9.79
chr1	24574586	24575146	561	340	20	56.24	6.53
chr1	24570971	24571674	704	254	23	51.36	7.75
chr1	24483776	24484543	768	254	29	81.15	10.2
chr1	24470288	24470992	705	200	30	95.45	7.34
chr1	24462595	24463100	506	252	63	324.03	15.79
chr1	24434319	24434836	518	218	25	92.93	9.38
chr1	24352243	24352962	720	502	37	134.4	13.43
chr1	24339036	24340568	1533	263	113	232.29	11.07
chr1	24328898	24329631	734	525	27	74.17	9.38
chr1	24304983	24305439	457	255	22	67.34	6.96
chr1	24303079	24303567	489	218	37	144.05	10.4
chr1	24269801	24270468	666	446	29	88.88	10.2
chr1	24262027	24262512	486	214	45	262.02	16.89
chr1	24258852	24259425	574	355	46	232.41	15.27
chr1	24254004	24254443	440	221	70	378.57	15.46
chr1	24245395	24246095	701	215	68	282.13	15.87
chr1	24226365	24226906	554	370	22	68.51	8.16
chr1	24220884	24221398	515	288	106	595.43	18.31
chr1	24213578	24214286	709	505	52	197.38	15.02
chr1	24210940	24211390	451	208	27	120.41	10.2
chr1	24203849	24204572	724	215	62	252.19	15.77
chr1	24198220	24198909	690	288	54	166.47	11.49
chr1	24197367	24198050	688	388	37	61.08	6.74
chr1	24192641	24193441	808	422	32	71.93	8.94
chr1	24167147	24167649	503	303	24	81.8	7.88
chr1	24165801	24166604	804	303	31	63.47	8.8
chr1	24155227	24155780	555	352	21	62.57	7.34
chr1	24123969	24124558	590	200	25	81.53	7.75
chr1	24119537	24119956	420	211	28	137.63	11.42
chr1	24118568	24118896	329	165	20	102.43	7.77
chr1	24087201	24087891	691	481	45	148.1	10.11
chr1	24076005	24076389	385	193	23	114.39	9.38
chr1	24056736	24057603	868	337	43	77.04	8.45
chr1	24055322	24056076	755	215	50	131.22	10.32
chr1	24031936	24032490	555	251	20	53.73	6.6
chr1	24014730	24015490	761	308	25	60.59	6.93
chr1	24007332	24008012	681	462	41	175.27	8.56
chr1	23995122	23995834	713	181	34	102.42	11.61
chr1	23985977	23986333	363	182	29	187.79	11.83
chr1	23982186	23982901	716	410	42	157.61	13.8
chr1	23974525	23975500	976	515	27	50.56	7.75
chr1	23970208	23970758	551	332	56	259.67	14.83
chr1	23958960	23959705	746	437	55	176.09	12.05
chr1	23955137	23955683	549	306	40	171.02	12.44
chr1	23942647	23943397	754	219	25	61.31	7.75
chr1	23869429	23870054	624	214	45	199.07	16.14
chr1	23864585	23865066	482	219	21	72.74	7.34
chr1	23856321	23856758	438	220	34	162	12.16
chr1	23847208	23848309	1102	560	33	66.72	12.24
chr1	23832522	23832958	438	220	46	287.85	18.5
chr1	23819948	23820613	666	271	50	217.82	13.99
chr1	23813249	23813934	686	329	33	69.76	6.55
chr1	23789937	23790317	381	191	19	85.62	7.75
chr1	23736920	23737353	434	218	18	59.75	7.34
chr1	23731956	23732415	461	216	38	170.54	11.57
chr1	23709932	23710656	725	217	51	209.69	15.36
chr1	23678063	23678642	580	221	22	65.11	8.16
chr1	23651811	23652493	683	465	40	167.35	9.79
chr1	23639643	23640176	534	316	36	171.12	13.05
chr1	23566368	23566884	517	245	19	55.98	6.12
chr1	25028316	25029195	880	268	39	125.11	13.05
chr1	25049427	25050016	590	384	43	213.71	15.5
chr1	25068277	25068674	398	200	24	114.39	9.79
chr1	25093100	25093883	784	550	32	90.51	11.42
chr1	25099898	25100252	355	178	18	85.62	7.34
chr1	25136356	25136785	430	216	18	59.75	7.34
chr1	25143755	25144243	489	279	41	226.72	15.91
chr1	25152550	25153304	755	221	24	56.2	8.97
chr1	25156232	25156865	634	319	38	163.03	12.64
chr1	25167860	25168339	480	271	30	89.54	7.79
chr1	25175273	25176161	889	258	88	335.49	19.04
chr1	25192408	25193044	637	245	31	112.59	10.6
chr1	25216091	25216483	393	197	24	121.99	9.79
chr1	25227046	25227483	438	220	20	72.29	8.16
chr1	25240876	25241385	510	267	30	130.05	11.01
chr1	25252007	25252548	542	294	29	116.16	9.79
chr1	25263414	25264035	622	228	27	66.75	7.61
chr1	25265369	25265892	524	304	37	142.1	10.94
chr1	25292672	25293045	374	188	23	121.99	9.38
chr1	25343457	25344337	884	697	62	219.48	10.67
chr1	25411069	25411870	802	322	26	61.44	8.16
chr1	25418698	25419630	933	345	100	392.72	20.52
chr1	25443297	25443956	660	393	31	71.92	7.81
chr1	25491654	25492323	675	462	27	81.66	9.79
chr1	25603417	25603986	570	370	29	110.89	11.01
chr1	25609606	25610347	745	184	29	84.06	10.6
chr1	25616880	25617380	501	203	22	76.14	8.16
chr1	25640969	25641980	1012	716	68	232.12	13.51
chr1	25651625	25652179	555	285	28	82.38	6.34
chr1	25656791	25657604	813	571	33	98.32	10.6
chr1	25675843	25676754	912	295	119	452.99	17.98
chr1	25679789	25680472	684	473	25	69.13	8.16
chr1	25692251	25692958	708	409	51	247.88	12.64
chr1	25723216	25723904	689	490	32	110.49	8.56
chr1	25730990	25732051	1062	503	80	248.59	11.39
chr1	25747256	25747721	466	219	37	198.54	14.68
chr1	25767737	25768122	386	194	25	124.59	9.71
chr1	25826709	25827253	545	259	65	320.29	15.1
chr1	25844254	25844926	673	204	32	113.12	8.16
chr1	25873070	25873632	563	363	19	50.64	7.34
chr1	25884724	25885526	803	217	37	124.4	10.2
chr1	25982112	25982577	466	214	20	68.87	7.34
chr1	25997491	25998149	659	416	24	66.6	5.71
chr1	26018303	26018799	497	311	18	52.82	6.53
chr1	26020443	26021444	1002	540	33	56.09	6.96
chr1	26041853	26042464	612	254	21	55.8	7.34
chr1	26060913	26061335	423	212	25	114.39	10.2
chr1	26067393	26068272	880	502	41	115.29	12.47
chr1	26080509	26081393	886	524	39	124.21	13.87
chr1	26096683	26097091	409	205	21	85.62	8.56
chr1	26100373	26100924	552	201	19	51.86	4.89
chr1	26119441	26119853	413	207	22	92.56	8.97
chr1	26195916	26196744	829	552	48	184.07	16.03
chr1	26207301	26207742	442	222	18	59.75	7.34
chr1	26210050	26210857	808	229	45	172.88	14.22
chr1	26218699	26219064	366	184	20	99.67	8.16
chr1	26222743	26223568	826	209	59	210.73	8.78
chr1	26245987	26246362	376	189	30	187.79	12.24
chr1	26253892	26254922	1031	687	43	107.06	7.04
chr1	26261736	26262522	787	492	26	62.97	8.16
chr1	26269231	26269854	624	347	38	165.26	10.6
chr1	26286083	26286917	835	501	29	73.33	10.6
chr1	26297554	26297976	423	212	27	122.8	10.31
chr1	26304493	26305495	1003	555	67	189.02	15.44
chr1	26316143	26316644	502	258	26	102.66	9.79
chr1	26331513	26332186	674	417	40	169.29	13.05
chr1	26339681	26340309	629	443	21	53.95	7.75
chr1	26349754	26350264	511	213	29	108.56	9.3
chr1	26360859	26361642	784	221	60	184.99	13.51
chr1	26370572	26371063	492	202	30	134.06	11.42
chr1	26444254	26444784	531	239	24	84.22	8.56
chr1	26447926	26448603	678	212	48	231.21	17.95
chr1	26526079	26526442	364	183	34	242.22	13.87
chr1	26553291	26553967	677	215	27	81.39	7.34
chr1	26556465	26556947	483	221	60	325.44	16.41
chr1	26571518	26572280	763	408	30	87.48	10.2
chr1	26595203	26595617	415	208	26	121.99	10.6
[truncated: 245,770+ more rows]
