# Supplementary material for: DNA methylation patterns in peripheral blood mononuclear cells from Holstein cattle with variable milk yield
Source: BMC Genomics. 2018 Oct 11;19:744. doi: 10.1186/s12864-018-5124-9 (PMC6182825; doi:10.1186/s12864-018-5124-9)
Supplement: Supplementary file 5 — Table S5. Chromosome, start nucleotide, end nucleotide, length, summit, tags, Log P, and fold enrichment of significant peaks for Farm 3. DNA methylation peak information for Farm 3. (XLSX 14317 kb) [file 12864_2018_5124_MOESM5_ESM.xlsx]

## Sheet: S5
Table S5. Chromosome, start nucleotide, end nucleotide, length, summit, tags, Log_P, and fold enrichment of significant peaks for Farm 3.
Genomic coordinates correspond to: UMD_3.1 (http://www.ncbi.nlm.nih.gov/assembly/GCA_000003055.4)
ChrLift	start	end	length	summit	tags	Log_P	fold_enrichment
chr1	51235	51921	687	294	28	83.95	9.29
chr1	48563	49435	888	466	93	275.48	15.81
chr1	42335	42796	462	205	33	145.25	11.36
chr3	162718	163555	838	392	33	54.22	6.6
chr1	66173	66992	820	249	88	241.27	6.94
chr1	34592	35088	497	235	19	51.19	6.53
chr1	82658	83319	662	177	32	68.22	7.26
chr1	90138	90502	365	183	24	110.16	9.37
chr1	94360	94767	408	205	18	61.91	7.6
chr1	111684	112233	550	260	63	349.68	18.52
chr1	116805	117206	402	202	18	61.91	7.6
chr1	123242	124266	1025	459	36	76.31	8.83
chr1	130081	130609	529	334	29	116.49	9.29
chr1	138145	138893	749	375	89	257.74	9.09
chr1	140041	140408	368	185	41	127.38	6.38
chr1	150554	150976	423	208	22	84.21	8.47
chr1	157953	158810	858	357	39	83.41	8.14
chr1	164000	164703	704	462	60	200.43	13.03
chr1	168034	168865	832	325	36	70.09	7.35
chr1	173269	173790	522	196	25	74.27	7.35
chr1	177642	178438	797	421	53	166.79	13.56
chr1	187700	188297	598	323	71	277.03	13.87
chr1	193165	193955	791	529	58	132.46	10.99
chr1	196440	197259	820	513	25	51.17	7.8
chr1	213305	213698	394	198	19	61.68	6.65
chr1	207696	208344	649	295	22	55.52	6.33
chr1	202941	203578	638	340	34	92.7	7.02
chr1	219263	219561	299	150	19	117.74	8.02
chr1	220460	221279	820	500	26	52.46	7.1
chr1	230636	231286	651	454	26	77.16	9.71
chr1	243036	243802	767	238	48	170.69	13.8
chr1	247862	249398	1537	592	88	139.64	6.74
chr1	251861	252496	636	451	24	59.18	5.67
chr1	256985	258478	1494	1058	96	52.59	6.28
chr1	259004	260114	1111	296	88	84.76	4.03
chr1	263988	264954	965	504	62	124.17	8.29
chr1	267858	269508	1651	322	156	227.01	7.56
chr1	272515	273308	794	329	69	71.49	5.6
chr1	274894	275826	933	381	72	83.75	8.5
chr1	277721	278839	1119	912	57	88.38	7.03
chr1	283983	284721	739	515	68	204.03	12.73
chr1	293833	295455	1623	1079	140	201.72	12.73
chr1	301590	302556	967	274	45	110.23	5.95
chr1	304745	305984	1240	614	193	381.42	11.95
chr1	310960	312083	1124	210	106	142.86	6.34
chr1	315424	316149	726	503	53	57.72	6.28
chr1	317935	318761	827	343	78	139.91	8.48
chr1	321174	322004	831	608	89	134.8	7.02
chr1	322286	322955	670	228	101	227.12	9.54
chr1	327862	328496	635	207	58	221.35	13.98
chr1	330281	331219	939	529	63	191.64	14.17
chr1	334803	335306	504	200	41	93.68	6.75
chr1	335851	336476	626	200	53	108.27	8.33
chr1	341175	341777	603	251	37	88.22	5.29
chr1	342256	342707	452	198	41	98.53	6.21
chr1	344234	344955	722	495	38	62.49	7.86
chr1	349668	350335	668	471	30	75.95	7.04
chr1	352929	353525	597	318	52	212.83	13.36
chr1	357112	358725	1614	779	100	97.89	5.07
chr1	360940	362983	2044	269	233	279.21	5.62
chr1	371028	371760	733	543	27	67.08	9.29
chr1	377995	380356	2362	1306	222	198.91	6.79
chr1	386347	387214	868	259	105	305.01	13.54
chr1	400527	400989	463	177	45	154.09	9.14
chr1	401419	401852	434	202	57	214.24	10.26
chr1	403437	403802	366	184	20	50.32	5.07
chr1	406843	407553	711	180	27	60.41	5.33
chr1	414691	415147	457	197	44	182.04	10.99
chr1	417441	417840	400	201	31	156.76	12.1
chr1	421366	422124	759	257	48	144.07	7.55
chr1	426270	426813	544	371	40	157.89	10.94
chr1	431199	431962	764	240	28	68.84	6.75
chr1	437607	438643	1041	521	91	273.65	15.87
chr1	442533	443532	1001	751	66	193.59	10.08
chr1	445810	446622	813	525	36	95.22	9.02
chr1	452162	453459	1298	844	60	93.94	6.99
chr1	460112	460672	561	363	36	161.6	13.51
chr1	465013	465958	946	549	118	119.41	8.51
chr1	466102	466609	508	247	114	345.21	9.68
chr1	473477	474433	957	574	54	64.84	5.51
chr1	474672	475528	857	207	52	73.59	4.98
chr1	480627	481479	853	314	54	165.53	13.61
chr1	485570	486621	1052	524	61	90.38	9.76
chr1	488338	489065	728	229	36	52.09	6.22
chr1	494541	495259	719	224	45	175.56	13.23
chr1	500744	501167	424	221	66	381.21	16.82
chr1	507209	508032	824	509	33	79.5	7.33
chr1	517018	517751	734	483	38	81.58	7.41
chr1	523669	524497	829	491	35	81.21	8.16
chr1	529226	529992	768	260	66	268.17	17.86
chr1	588466	588829	364	183	18	74.75	7.6
chr1	565015	565615	601	231	34	137.76	12.66
chr1	558685	559305	621	272	62	217.86	12.01
chr1	532646	533427	782	250	68	193.26	10.14
chr1	776165	776856	692	176	45	136.58	11.9
chr1	790020	790837	818	546	39	67.98	6.77
chr1	791850	792507	658	210	49	138.43	8.26
chr1	805442	806239	798	324	29	75.56	8.44
chr1	812523	812970	448	192	31	114.74	8.97
chr1	816612	817253	642	287	32	73.76	6.52
chr1	819221	820559	1339	266	171	373.49	13.68
chr1	824493	825325	835	573	61	224.94	17.23
chr1	828624	829096	473	200	24	92.29	9.29
chr1	835183	835604	422	228	23	53.38	5.46
chr1	849126	849547	422	215	42	133.59	7.87
chr1	857811	859068	1258	360	125	262.52	10.06
chr1	866206	866751	546	301	41	168.62	10.25
chr1	874030	874673	644	241	43	129.93	6.57
chr1	886417	886975	559	278	63	294.92	14.98
chr1	894762	895839	1078	339	143	403.06	12.61
chr1	899720	900274	555	199	20	55.55	7.18
chr1	909559	910462	904	568	55	94.88	9.28
chr1	914129	915101	973	545	52	132.64	8.44
chr1	917051	917856	806	485	56	99.6	8.66
chr1	920052	920610	559	220	117	496.73	15.15
chr1	925544	926948	1405	902	188	254.62	9.46
chr1	931114	932305	1192	417	99	105.69	6.19
chr1	934254	935278	1025	749	133	366.5	10.5
chr1	937550	938078	529	333	29	106.64	10.37
chr1	941164	941943	780	424	85	96.68	5.47
chr1	942207	943636	1430	1020	146	110.19	6.12
chr1	950201	951352	1152	284	134	187.1	9.76
chr1	953321	954471	1151	530	107	143.99	6.58
chr1	956736	957398	662	424	31	92.75	8.56
chr1	960654	961178	525	199	28	105.68	10.09
chr1	967065	967740	676	229	38	57.71	4.88
chr1	968350	969149	800	257	41	50.86	6.78
chr1	971688	973286	1599	518	70	57.17	7.94
chr1	984264	984786	523	321	21	65.28	8.02
chr1	987260	987644	385	193	39	112.49	6.4
chr1	989690	991955	2266	1453	175	85.23	4.9
chr1	994289	995134	846	299	38	67.14	8.56
chr1	996778	997669	892	446	48	84.9	8.01
chr1	1000463	1001724	1262	1032	67	60.72	5.69
chr1	1007467	1008365	899	470	38	64.34	7.75
chr1	1010681	1011144	464	225	71	345.53	14.2
chr1	1014892	1015313	422	191	22	58.63	6.02
chr1	1018601	1020332	1732	454	193	135.23	6.98
chr1	1026283	1027734	1452	670	172	334.39	8.21
chr1	1029803	1030491	689	456	29	89.59	10.55
chr1	1032964	1033797	834	551	85	141.37	8.14
chr1	1034768	1035372	605	266	63	109.49	6.63
chr1	1052005	1052431	427	223	18	53.08	6.32
chr1	1053750	1054415	666	359	27	75.19	8.44
chr1	1057173	1058149	977	376	74	258.95	13.65
chr1	1065279	1065734	456	238	41	198.17	13.08
chr1	1068465	1068935	471	248	51	236.69	12.99
chr1	1070992	1072246	1255	928	259	625.27	12.03
chr1	1079653	1080585	933	594	97	256.55	13.49
chr1	1087580	1088449	870	340	66	202.3	13.93
chr1	1091127	1091897	771	526	87	235.77	12.14
chr1	1097216	1097775	560	294	27	82.43	8.66
chr1	1100388	1101003	616	370	94	399.34	15.51
chr1	1104640	1105422	783	575	43	78.68	8.39
chr1	1112768	1113715	950	358	87	317.62	15.96
chr1	1125587	1126217	631	358	21	52.33	5.07
chr1	1147105	1147661	557	249	47	158.97	8.5
chr1	1149199	1149758	560	239	35	96.87	6.88
chr1	1153829	1154547	719	233	62	188.77	10.58
chr1	1159306	1160052	747	516	29	63.66	7.33
chr1	1162820	1163407	588	207	95	339.94	12.7
chr1	1165557	1166013	457	237	61	276.44	12.55
chr1	1170283	1171847	1565	611	143	206.46	5.69
chr1	1176294	1177017	724	458	47	57.28	4.92
chr1	1178038	1178918	881	258	57	82.15	6.34
chr1	1183780	1184732	953	258	51	118.9	7.84
chr1	1193140	1193748	609	232	42	89.73	6.2
chr1	1195575	1196314	740	243	41	82.44	8.1
chr1	1200992	1201722	731	501	28	78.19	8.86
chr1	1203597	1203927	331	166	20	79.97	6.03
chr1	1212572	1213126	555	347	155	774.96	17.02
chr1	1233246	1233734	489	245	38	183.45	13.44
chr1	1240172	1241336	1165	626	135	385.98	12.8
chr1	1251636	1252461	826	397	258	520.13	8.19
chr1	1253705	1254777	1073	703	256	210.03	4.83
chr1	1256258	1257123	866	490	140	172.27	6.05
chr1	1272691	1273556	866	662	79	254.73	13.51
chr1	1276617	1277246	631	217	33	124.83	10.98
chr1	1280547	1281068	523	193	30	124.93	11.82
chr1	1283406	1284114	709	355	112	363.38	11.51
chr1	1290995	1291382	388	195	62	407.81	16.97
chr1	1303043	1303486	444	207	27	119.85	10.98
chr1	1308707	1309521	816	266	35	56.19	7.06
chr1	1310898	1311650	753	404	47	95.89	8.44
chr1	1317017	1318080	1064	550	78	148.72	11.9
chr1	1321794	1322624	831	560	37	61.39	6.21
chr1	1329648	1330783	1136	789	141	309.36	7.49
chr1	1334510	1335660	1151	553	99	136.15	6.22
chr1	1340436	1341184	749	495	59	187.92	12.53
chr1	1344549	1345385	837	540	51	112.24	9.67
chr1	1357207	1357815	609	400	29	83.43	7.7
chr1	1360344	1360774	431	238	36	73.06	5.48
chr1	1366756	1367410	656	449	30	68.84	8.55
chr1	1375582	1375963	382	192	33	102.56	6.55
chr1	1387535	1388056	522	209	48	59.44	4.29
chr1	1390098	1391019	922	357	141	352.15	13.13
chr1	1401700	1402048	349	175	23	55.26	4.8
chr1	1405387	1406109	723	184	43	170.41	10.13
chr1	1412806	1413531	726	288	80	149.14	6.73
chr1	1413589	1414220	632	386	76	159.23	8.14
chr1	1421187	1421563	377	189	19	81.47	8.02
chr1	1425800	1426394	595	349	36	67.61	6.77
chr1	1429954	1431188	1235	601	156	174.11	7.66
chr1	1432173	1433009	837	365	77	59.53	4.71
chr1	1436152	1437364	1213	673	92	80.34	5.6
chr1	1440578	1441198	621	329	111	315.2	8.28
chr1	1447397	1448390	994	507	34	66.93	9.67
chr1	1452895	1453869	975	635	39	103.36	5.49
chr1	1461572	1462366	795	240	81	312.66	16.59
chr1	1467695	1470215	2521	713	251	145.43	7.83
chr1	1471905	1472555	651	431	35	93.15	6.85
chr1	1475854	1477697	1845	1567	216	333	8.04
chr1	1479858	1482261	2404	2030	266	222.23	7.6
chr1	1485297	1485963	667	460	60	98.09	5.72
chr1	1486114	1486744	631	389	86	222.82	9.63
chr1	1491292	1491672	381	191	20	88.37	8.44
chr1	1503233	1503839	607	195	53	234.38	15.56
chr1	1511681	1512704	1024	515	34	54.19	9.73
chr1	1523106	1523801	696	468	26	71.42	9.71
chr1	1528870	1529959	1090	510	55	76.33	9.01
chr1	1534875	1535452	577	306	30	54.71	4.81
chr1	1535858	1536303	446	240	35	128.47	9.58
chr1	1538962	1540453	1492	970	59	93.93	8.55
chr1	1547530	1547892	363	182	23	117.74	9.71
chr1	1551666	1552371	706	425	47	168.37	13.7
chr1	1555882	1556749	869	462	29	51.16	6.96
chr1	1558607	1559950	1344	507	125	235.79	11.46
chr1	1564243	1565278	1036	497	98	182.75	6.94
chr1	1568178	1569093	917	371	39	78.68	7.73
chr1	1570695	1571409	719	477	64	195.29	12.23
chr1	1575943	1576974	1032	530	53	50.46	7.18
chr1	1580473	1580858	386	194	32	165.13	11.72
chr1	1583170	1584190	1021	547	98	212.04	13.14
chr1	1584428	1584884	458	187	42	88.28	6.18
chr1	1587270	1587773	504	184	20	60.11	6.98
chr1	1589267	1589781	515	201	27	91.06	9.76
chr1	1598980	1599705	726	223	35	67.64	7.06
chr1	1600311	1600822	512	188	27	59.16	6.69
chr1	1603322	1604105	784	562	88	301.79	16.27
chr1	1607735	1608405	671	431	100	360.09	12.68
chr1	1617981	1618951	972	556	163	309.66	8.1
chr1	1624181	1625223	1043	552	37	89.91	8.86
chr1	1628652	1629622	971	429	54	153.17	12.06
chr1	1639875	1641444	1570	1039	115	157.14	10.58
chr1	1644534	1645530	997	774	92	185.64	7.17
chr1	1660426	1661214	789	263	55	129.28	6.96
chr1	1667884	1668494	613	249	28	70.79	6.85
chr1	1670632	1671520	889	530	52	84.76	5.45
chr1	1675094	1675819	730	318	119	479.71	15.6
chr1	1682323	1683257	935	298	77	196.85	11.1
chr1	1687202	1688174	973	686	74	187.58	9.52
chr1	1690334	1691001	668	469	31	81.28	7.71
chr1	1691327	1691979	653	326	23	54.36	7.1
chr1	1696124	1696508	385	193	19	74.75	8.02
chr1	1700881	1701672	792	584	66	137.84	6.26
chr1	1705441	1706634	1194	829	49	78.65	5.39
chr1	1709000	1709704	705	347	118	313.88	8.92
chr1	1711210	1713692	2483	1507	277	201.15	6.72
chr1	1717758	1718391	634	186	39	110.1	10.52
chr1	1723743	1724998	1256	455	113	228.82	7.72
chr1	1728856	1729385	530	249	66	263.95	12.51
chr1	1732071	1732559	489	263	77	330.88	12.25
chr1	1738397	1739445	1049	722	84	135.42	5.91
chr1	1744892	1745670	779	186	33	65.64	5.12
chr1	1747924	1748677	754	226	42	76.59	6.9
chr1	1756791	1757543	753	487	45	62.39	6.57
chr1	1758531	1759189	659	383	35	58.48	4.76
chr1	1761244	1762067	824	330	37	52.08	5.6
chr1	1781532	1782921	1390	987	50	58.08	5.32
chr1	1788890	1789846	957	435	70	53.56	5.75
chr1	1795825	1796468	644	150	23	53.28	5.67
chr1	1796812	1797542	731	257	26	59.59	7.3
chr1	1800806	1801307	502	312	31	109.63	9.59
chr1	1808972	1809863	892	497	102	220.85	10.02
chr1	1830865	1831501	637	251	50	234.74	10.96
chr1	1834373	1834909	537	311	38	149.3	10.25
chr1	1842343	1843524	1182	468	72	75.3	6.62
chr1	1850473	1850868	396	199	41	192.82	11.62
chr1	1862833	1863290	458	249	53	171.33	8.88
chr1	1873465	1874121	657	177	27	69.62	9.16
chr1	1887708	1888404	698	191	53	244.35	18.82
chr1	1894996	1896242	1247	950	99	151.48	9.88
chr1	1897687	1898152	467	206	48	101.75	6.22
chr1	1931402	1932413	1012	509	51	117.03	9.11
chr1	1934959	1935441	483	277	68	392.83	18.93
chr1	1937827	1938531	705	197	34	66.1	6.54
chr1	1946397	1947542	1146	247	195	283.09	7.3
chr1	1949528	1950423	896	435	57	82.32	7.16
chr1	1962276	1962823	548	339	34	149.29	13.09
chr1	1965559	1966472	914	548	54	101.01	8.74
chr1	1968430	1969219	790	254	93	225.07	9.33
chr1	1976175	1976819	645	172	40	156.54	13.61
chr1	1980934	1981421	488	210	26	82.25	8.05
chr1	1984166	1984593	428	205	37	169.28	11.58
chr1	1987504	1988829	1326	923	173	383.6	11.6
chr1	1990865	1991274	410	206	20	66.93	7.56
chr1	1993363	1993879	519	295	19	54.4	5.91
chr1	1996741	1997375	635	383	48	103.35	6.7
chr1	1998199	1999254	1056	260	66	76.95	5.91
chr1	2002906	2003847	942	496	42	111.75	12.82
chr1	2008307	2009217	911	501	112	366.36	17.3
chr1	2014205	2014682	478	245	45	226.05	14.63
chr1	2019827	2020423	597	372	51	158.04	7.79
chr1	2023298	2024764	1467	578	77	99.37	7.94
chr1	2030965	2031649	685	206	27	51.23	4.58
chr1	2036980	2037532	557	287	122	569.32	16.68
chr1	2045978	2047548	1572	1098	168	153.32	10.34
chr1	2047628	2048286	659	201	63	58.39	4.82
chr1	2050788	2051877	1090	254	59	115.85	7.44
chr1	2053514	2054012	499	272	28	74.55	6.64
chr1	2063852	2064757	906	395	30	57.65	5.21
chr1	2072006	2072736	731	351	31	82.65	7.81
chr1	2075028	2075384	357	179	34	211.42	12.08
chr1	2077529	2078226	698	208	39	107.06	10.71
chr1	2083486	2084285	800	256	58	92.49	7.33
chr1	2084958	2085697	740	219	56	85.14	6.33
chr1	2088178	2088872	695	490	55	182.86	12.84
chr1	2120520	2121609	1090	805	38	64.56	4.2
chr1	2124813	2125332	520	302	32	76.38	6.84
chr1	2127286	2128171	886	629	121	201.67	9.39
chr1	2132870	2133593	724	505	77	201.72	11.58
chr1	2135634	2137197	1564	464	263	527.89	10.38
chr1	2138965	2139785	821	573	59	176.08	9.06
chr1	2145422	2145836	415	208	27	125.48	11.4
chr1	2148814	2149763	950	412	41	124.16	10.55
chr1	2166414	2167813	1400	507	104	195.15	8.36
chr1	2172221	2173085	865	226	84	273.37	9.14
chr1	2175887	2176355	469	228	62	312.57	14.54
chr1	2178360	2179282	923	475	90	239.45	8.88
chr1	2181304	2181774	471	200	24	56.64	6.22
chr1	2184470	2185773	1304	209	53	87.34	8.44
chr1	2188375	2189091	717	245	182	753.91	18.29
chr1	2195937	2196916	980	371	118	326.48	14.01
chr1	2203145	2204039	895	586	83	173.32	10.36
chr1	2211693	2213218	1526	607	203	138.37	5.44
chr1	2217410	2218477	1068	374	130	74.01	6.87
chr1	2224171	2224963	793	239	46	89.25	8.09
chr1	2228369	2228797	429	210	21	62.02	6.61
chr1	2228955	2229505	551	177	23	51.9	5.1
chr1	2238829	2242068	3240	609	269	76.2	5.1
chr1	2242442	2243295	854	609	82	124.08	5.21
chr1	2245862	2246602	741	554	46	93.39	9.74
chr1	2249247	2250358	1112	566	138	224.88	8.68
chr1	2260943	2261472	530	279	72	247.49	10
chr1	2262899	2264347	1449	440	102	60.89	4.72
chr1	2266018	2267722	1705	1203	107	100.8	8.64
chr1	2273115	2273549	435	208	55	303.67	15.87
chr1	2276335	2277214	880	393	41	71.37	6.42
chr1	2278735	2281957	3223	1663	248	60.26	6.51
chr1	2284380	2285041	662	321	69	122.22	6.48
chr1	2286860	2287407	548	200	36	60.59	6
chr1	2290655	2291984	1330	240	86	117.81	5.33
chr1	2294106	2295000	906	433	94	244.32	12.81
chr1	2299922	2300933	1012	770	92	97.06	6.14
chr1	2301098	2301778	681	215	86	156.79	7.83
chr1	2304653	2305808	1156	238	154	215.99	7.7
chr1	2318049	2318717	669	387	53	115.27	7.76
chr1	2325582	2325993	412	207	33	72.54	6.04
chr1	2328249	2329191	943	633	45	56.71	5.46
chr1	2336013	2337562	1550	215	90	112.87	5.39
chr1	2345300	2346087	788	521	90	328.6	12.62
chr1	2356568	2357397	830	333	36	70.34	8.23
chr1	2364354	2365154	800	534	65	123.77	8.97
chr1	2368259	2369043	785	285	34	56.84	7.14
chr1	2371724	2372335	612	390	35	90.44	8.89
chr1	2374869	2375323	455	256	41	222.35	15.22
chr1	2378646	2379122	477	241	36	102.18	6.74
chr1	2380036	2380736	701	191	41	96.79	9.88
chr1	2385899	2386995	1097	583	96	127.22	9.29
chr1	2389943	2392127	2185	322	219	89.03	4.42
chr1	2393246	2394355	1110	477	118	92.19	5.27
chr1	2395984	2396631	648	255	108	176.7	7.26
chr1	2401489	2402857	1369	1073	190	209.05	6.03
chr1	2413162	2413879	718	514	110	183.51	5.66
chr1	2432798	2433580	783	446	52	88.38	8.32
chr1	2448189	2449899	1711	263	144	85.7	7.68
chr1	2452418	2453641	1224	310	61	53.54	4.51
chr1	2459887	2460550	664	271	112	410.9	14.4
chr1	2465293	2466074	782	239	59	156.05	10.99
chr1	2468223	2468998	776	371	37	114.11	11.52
chr1	2479588	2480420	833	267	62	116.45	9.02
chr1	2482587	2483117	531	274	22	70.1	6.33
chr1	2485816	2486416	601	434	25	60.5	7.14
chr1	2487441	2487871	431	206	20	50.94	5.8
chr1	2492380	2493138	759	209	36	122.42	14.77
chr1	2495236	2496082	847	464	44	105.33	6.1
chr1	2497101	2497459	359	180	21	73.99	6.33
chr1	2503103	2504282	1180	525	83	78.04	5.52
chr1	2504533	2504977	445	210	89	325.65	10.24
chr1	2513795	2514775	981	466	115	207.65	9.39
chr1	2519056	2520607	1552	293	102	78.15	5.45
chr1	2524337	2524849	513	200	38	101.31	7.21
chr1	2525345	2525933	589	193	46	123.2	6.83
chr1	2529740	2530217	478	202	20	65.63	7.6
chr1	2534958	2535397	440	233	28	92.92	8.57
chr1	2537922	2538618	697	319	142	517.2	13.2
chr1	2543603	2544140	538	337	22	64.53	7.94
chr1	2545300	2545956	657	473	28	87.16	10.86
chr1	2548957	2549644	688	282	47	205.95	12.3
chr1	2557757	2558536	780	203	68	148.56	10.4
chr1	2558996	2559733	738	206	56	70.04	6.49
chr1	2560735	2561335	601	210	38	85.75	7.41
chr1	2572706	2573325	620	186	52	127.41	8.18
chr1	2582644	2583335	692	518	30	85.68	6.14
chr1	2592376	2593245	871	547	53	195.57	13.39
chr1	2604392	2605260	869	437	29	56.29	8.2
chr1	2611900	2612682	783	434	26	61.67	6.33
chr1	2618889	2619687	799	467	38	112.44	10.42
chr1	2622598	2622999	402	202	19	68.23	8.02
chr1	2627676	2628729	1054	535	66	172.62	10.97
chr1	2635029	2635960	932	600	46	52.47	4.49
chr1	2636425	2637302	878	604	60	82.51	6.98
chr1	2638367	2638994	628	208	35	54.02	4.13
chr1	2643927	2645026	1100	613	140	383.78	11.98
chr1	2646930	2647318	389	195	22	56.78	5.69
chr1	2667929	2668483	555	270	34	84.48	6.73
chr1	2673299	2674557	1259	606	126	91.22	7.6
chr1	2675185	2676354	1170	660	132	135.22	7.76
chr1	2682512	2683040	529	278	38	113.31	7.94
chr1	2689079	2689631	553	238	57	219.43	11.56
chr1	2689859	2690281	423	195	30	86.33	7.27
chr1	2705897	2706299	403	202	27	101.39	8.35
chr1	2722042	2722948	908	582	48	67.38	6.11
chr1	2727019	2727768	750	207	44	129.64	11.9
chr1	2729310	2729991	682	480	31	94.64	10.54
chr1	2732288	2732857	570	303	38	113.45	8.56
chr1	2738533	2739018	486	191	26	87.81	8.53
chr1	2741951	2742500	550	240	19	50.78	5.07
chr1	2744451	2745524	1075	591	53	144.21	12.08
chr1	2747919	2748704	786	316	111	397.54	15.98
chr1	2761585	2762741	1157	461	59	100.67	9.14
chr1	2769459	2770062	604	342	62	128.71	7.28
chr1	2770174	2770957	784	435	65	55.3	3.73
chr1	2772285	2772962	678	254	61	147.39	9.38
chr1	2778432	2779067	636	298	153	619.96	14.17
chr1	2790817	2791488	672	208	51	67.9	6.84
chr1	2808542	2809336	795	329	33	75.59	8.16
chr1	2820059	2820845	787	276	61	127.29	9.67
chr1	2825902	2826386	485	280	21	70.73	7.6
chr1	2830003	2830918	916	406	36	57.91	6.6
chr1	2834623	2835498	876	269	98	93.76	7
chr1	2838654	2839432	779	477	36	84.06	8.77
chr1	2843094	2843887	794	534	59	85.26	7.53
chr1	2853618	2854305	688	194	36	93.74	6.63
chr1	2867998	2868726	729	330	129	379.61	8.5
chr1	2870670	2871368	699	444	164	438.32	7.68
chr1	2873863	2875053	1191	634	88	55.82	4.65
chr1	2878159	2879196	1038	301	100	114.73	6.46
chr1	2886161	2887513	1353	1010	105	160.14	5.6
chr1	2890690	2891021	332	167	19	102.72	8.02
chr1	2895232	2895731	500	208	20	53.11	5.86
chr1	2902209	2902718	510	289	61	82.23	4.94
chr1	2903018	2903578	561	283	79	142.95	6.68
chr1	2904344	2905207	864	498	98	84.19	6.9
chr1	2910124	2911124	1001	281	89	167.14	7.38
chr1	2913680	2914550	871	566	47	111.87	10.92
chr1	2921428	2921926	499	237	20	62.68	7.6
chr1	2924076	2924793	718	450	68	113.73	6.75
chr1	2926049	2927045	997	448	64	51.7	7.18
chr1	2929755	2930117	363	182	24	59.99	5.01
chr1	2932154	2932810	657	262	75	281.17	12.01
chr1	2934950	2935880	931	657	134	394.49	10.97
chr1	2944848	2945849	1001	575	127	396.72	17.26
chr1	2949158	2949623	466	243	21	66.77	7.3
chr1	2950966	2951669	704	538	30	71.25	6.4
chr1	2956401	2957284	884	414	65	222.81	12.78
chr1	2967511	2968062	553	346	30	80.26	8.13
chr1	2974327	2974890	564	358	30	62.77	5.89
chr1	2979130	2980071	942	382	87	171.79	7.17
chr1	2984247	2984906	660	181	46	76.96	5.1
chr1	2986337	2987172	837	543	62	69.33	6.48
chr1	2988525	2989070	546	207	37	72.42	6.61
chr1	2993270	2994567	1298	1049	78	64.37	6.36
chr1	2996227	2997327	1101	591	134	211.68	8.68
chr1	3002307	3003136	830	332	95	256.55	12.69
chr1	3007156	3007760	604	409	20	50.09	6.75
chr1	3013694	3014122	429	220	33	105.63	7.77
chr1	3016305	3017041	737	532	42	74.94	7.72
chr1	3018884	3019665	782	582	34	53.18	5.83
chr1	3025855	3026303	449	227	44	240.76	15.38
chr1	3028437	3029451	1015	783	66	193.14	8.5
chr1	3037170	3037711	542	219	30	121.03	10.55
chr1	3040234	3040838	605	231	23	60.5	7.6
chr1	3064365	3064875	511	204	33	150.3	12.66
chr1	3075243	3075692	450	246	40	227.46	16.46
chr1	3088190	3088782	593	261	90	369.2	14.08
chr1	3090619	3091331	713	182	56	88.83	4.61
chr1	3093064	3093782	719	456	89	228.89	11.56
chr1	3095274	3095997	724	243	47	58.77	6.54
chr1	3103790	3105136	1347	997	68	58.47	6.57
chr1	3110895	3111970	1076	245	121	344	13.89
chr1	3115828	3116243	416	209	26	65.54	6.59
chr1	3118198	3119218	1029	545	70	76.79	7.35
chr1	3137937	3138714	778	261	58	108.16	9.04
chr1	3143941	3144624	684	476	32	103.98	8.88
chr1	3149477	3150086	610	408	28	50.82	5.63
chr1	3156121	3156725	620	184	39	59.26	4.54
chr1	3211430	3212522	1093	580	72	196.07	12.17
chr1	3207287	3208419	1133	567	63	127.74	6.45
chr1	3200159	3201220	1062	595	68	86.52	9.36
chr1	3195719	3197955	2246	970	148	97.39	4.97
chr1	3191753	3192422	671	414	27	74.77	7.54
chr1	3183674	3184404	731	222	87	195.46	8.66
chr1	3182548	3183281	734	485	82	168.17	8.61
chr1	3174268	3175387	1120	591	56	90.11	6.36
chr1	3173390	3173852	463	258	30	73.61	6.35
chr1	3168906	3170110	1205	436	72	76.56	4.21
chr1	3168122	3168749	628	412	57	134.78	7.16
chr1	3231097	3231988	892	545	52	199.29	18.97
chr1	3236182	3237091	910	505	56	172.21	15.77
chr1	3247244	3248533	1290	296	174	269.04	7.51
chr1	3251434	3251875	442	238	33	94.69	7.03
chr1	3254512	3255311	800	288	54	86.85	8.59
chr1	3258435	3259133	703	365	97	252.16	10.46
chr1	3260236	3260896	662	399	84	187.15	9.12
chr1	3263019	3264108	1090	600	45	85.53	5.79
chr1	3267484	3268012	529	373	22	70.39	8.44
chr1	3279637	3281046	1410	314	62	83.61	6.77
chr1	3284542	3285017	476	244	64	262.74	11.52
chr1	3288474	3289418	947	456	90	107.66	7.54
chr1	3294238	3294979	742	540	42	97.36	8.8
chr1	3297432	3298013	583	225	52	81.61	6.21
chr1	3299858	3300435	578	253	88	287.01	11.28
chr1	3305424	3306331	913	599	79	88.94	6.82
chr1	3307067	3309170	2106	1000	173	51.52	4.73
chr1	3314736	3315479	744	243	32	59.75	4.25
chr1	3322342	3323182	841	322	52	114.93	10.04
chr1	3325401	3326291	891	203	103	197.62	6.87
chr1	3330923	3332032	1110	881	130	313.73	11.14
chr1	3335666	3336938	1273	703	69	129.32	8.75
chr1	3340006	3341478	1473	492	117	90.42	9.43
chr1	3350692	3352037	1346	1110	93	103.24	6.44
chr1	3354990	3355939	950	262	95	176.99	7.49
chr1	3362215	3363453	1239	485	116	206.31	10.78
chr1	3386821	3387400	580	203	28	56.65	5.23
chr1	3393032	3393576	550	344	44	171.1	12.05
chr1	3400342	3401148	807	337	40	95.8	9.04
chr1	3405475	3406441	967	487	45	78.9	9.16
chr1	3412615	3413692	1078	493	69	53.72	6.88
chr1	3413951	3415061	1111	813	79	57.59	5.04
chr1	3417341	3419139	1799	401	120	107.06	8.26
chr1	3424795	3425434	640	208	40	138.74	11.57
chr1	3425793	3426339	547	341	27	71.15	6.94
chr1	3430570	3431488	919	435	90	210.57	13.42
chr1	3434371	3434727	357	179	27	71.02	5.4
chr1	3437429	3438008	580	218	40	179.22	13.49
chr1	3440588	3442515	1928	247	261	351.17	8.81
chr1	3445845	3446211	365	183	24	80.39	6.35
chr1	3447499	3448124	627	435	29	51.97	5.83
chr1	3452786	3453570	785	441	46	77.72	5.9
chr1	3453758	3454374	617	206	48	108.28	8.52
chr1	3456525	3457786	1262	1053	161	321.51	12.35
chr1	3461749	3462536	788	479	93	87.18	4.89
chr1	3463641	3464985	1345	831	157	172.16	9.37
chr1	3467630	3468276	647	239	21	50.67	7.18
chr1	3473401	3474122	722	526	30	81.52	8.06
chr1	3492498	3493055	558	319	34	53.69	5.63
chr1	3493605	3494261	657	301	40	62.91	4.42
chr1	3502693	3503448	756	210	77	244.23	9.05
chr1	3507142	3507909	768	206	39	64	7.54
chr1	3511264	3511696	433	236	30	94.96	7.84
chr1	3520084	3521030	947	510	87	67.95	6.75
chr1	3521061	3521969	910	383	127	207.01	7.6
chr1	3527253	3527954	702	477	92	261.04	11.98
chr1	3535043	3535679	637	428	31	77.96	5.26
chr1	3544850	3545290	441	243	18	51.14	6.32
chr1	3560950	3561417	468	251	58	261.9	12.94
chr1	3564269	3566113	1845	1366	119	111.85	7.64
chr1	3568148	3568966	819	253	115	331.6	14.85
chr1	3569941	3571623	1683	1115	173	284.79	14.83
chr1	3576489	3577026	538	233	72	272.17	11.73
chr1	3579673	3580684	1012	559	46	55.82	5.02
chr1	3583506	3584097	592	181	23	64.26	8.47
chr1	3587053	3588158	1106	573	132	169.88	10.66
chr1	3591465	3592112	648	265	90	233.27	8.55
chr1	3598460	3599323	856	619	69	123.66	6.67
chr1	3614502	3616172	1671	593	193	287.22	9.75
chr1	3622179	3622624	446	194	24	71.21	7.11
chr1	3625608	3626310	703	223	41	52.29	6.38
chr1	3626820	3628059	1240	923	80	124.61	9.37
chr1	3633991	3634629	639	252	21	51.49	6.75
chr1	3648096	3649636	1541	1141	133	132.71	5.81
chr1	3651788	3652621	834	426	82	202.96	10.75
chr1	3660135	3661180	1046	179	61	59.18	5.15
chr1	3663661	3665101	1441	457	98	120.76	7.31
chr1	3672563	3674039	1479	507	109	136.86	12.28
chr1	3680299	3680677	379	190	36	228.93	15.2
chr1	3687949	3689334	1386	576	76	150.41	8.27
chr1	3690921	3691293	373	187	24	54.02	5.24
chr1	3692588	3693156	569	369	33	62.3	6.59
chr1	3697915	3698688	774	568	41	92.62	8.39
chr1	3710165	3710742	578	191	25	62.93	6.49
chr1	3712930	3713535	606	288	38	75.84	5.41
chr1	3715664	3716366	703	275	75	139.24	8.27
chr1	3717405	3718073	669	304	78	209.99	9.08
chr1	3721748	3722603	856	326	50	134.43	10.9
chr1	3748951	3749535	585	210	37	76.94	7.72
chr1	3763162	3764129	968	446	40	54.18	4.01
chr1	3767483	3767912	430	227	52	258.22	13.49
chr1	3787077	3787605	529	205	27	102.54	9.29
chr1	3798198	3799115	918	395	54	103.21	9.35
chr1	3800046	3800665	620	206	36	67.22	6.9
chr1	3806138	3806896	759	289	44	139.7	13.23
chr1	3822673	3823106	434	196	22	85.75	8.86
chr1	3830767	3831155	389	195	22	95.46	9.29
chr1	3834523	3834975	453	259	22	71.39	7.69
chr1	3842524	3843000	477	227	52	177.94	9.6
chr1	3843568	3843977	410	206	25	50.06	5.51
chr1	3846751	3847196	446	242	18	58.15	7.18
chr1	3854422	3855042	621	425	24	69.63	8.44
chr1	3870532	3871769	1228	725	97	230.84	12.95
chr1	3880422	3881148	727	192	26	67.76	9.29
chr1	3884664	3885227	564	176	20	54.5	7.6
chr1	3892907	3893579	673	355	51	202.58	11.07
chr1	3903770	3904141	372	187	22	102.72	9.29
chr1	3913446	3913859	414	208	29	131.06	11.14
chr1	3915861	3916329	469	207	18	51.32	6.35
chr1	3933980	3934690	711	506	31	98.49	11.82
chr1	3943741	3944767	1027	478	67	145.19	8.68
chr1	3969250	3969806	557	370	23	57.17	7.25
chr1	4027656	4028284	629	385	39	153	12.47
chr1	4035860	4036275	416	209	32	166.37	13.51
chr1	4121974	4122404	431	223	45	259.65	16.37
chr1	4164165	4164665	501	299	30	129.68	11.4
chr1	4115135	4115882	751	233	32	68.25	7.83
chr1	4187397	4187864	468	223	23	86.42	8.86
chr1	4257338	4257757	420	215	29	131.06	10.75
chr1	4298632	4299083	453	161	20	69.37	8.02
chr1	4306189	4306615	426	220	22	87.23	8.86
chr1	4316785	4317289	505	310	40	209.55	16.04
chr1	4322320	4322917	598	446	22	61.33	8.44
chr1	4327586	4328068	483	231	32	149.32	12.66
chr1	4364233	4364573	341	171	20	102.72	8.44
chr1	4375998	4376462	465	203	47	253.33	15.41
chr1	4389363	4389756	394	198	25	117.74	10.55
chr1	4393670	4394367	698	226	25	65.77	9.71
chr1	4396235	4396561	332	167	23	141.42	9.71
chr1	4412699	4413085	387	194	24	80.66	6.8
chr1	4413424	4414046	623	296	42	87.43	7.31
chr1	4422375	4423060	686	537	36	111.84	12.25
chr1	4423599	4424096	498	237	22	57.7	6.13
chr1	4429067	4429417	351	176	18	81.47	7.6
chr1	4438719	4439087	369	185	18	74.75	7.6
chr1	4454749	4455337	589	316	32	125.9	11.82
chr1	4462880	4463416	537	282	70	417.87	20.87
chr1	4468769	4469313	545	246	44	218.74	16
chr1	4479054	4479870	817	401	115	361.61	12.41
chr1	4529428	4530200	773	312	48	103.56	7.71
chr1	4531921	4532347	427	225	56	224.55	10.63
chr1	4603196	4603705	510	313	31	130.04	10.09
chr1	4606796	4607256	461	241	66	383.09	17.29
chr1	4648542	4649261	720	291	38	90.45	7
chr1	4649369	4650032	664	470	33	68.2	6.64
chr1	4654438	4654893	456	256	25	102.55	9.71
chr1	4668163	4668573	411	206	24	102.72	10.13
chr1	4683879	4684984	1106	878	53	122.42	9.33
chr1	4713025	4713578	554	142	24	78.91	5.91
chr1	4717779	4718288	510	266	65	275.89	11.38
chr1	4741766	4742327	562	262	56	304.93	16.85
chr1	4747885	4748437	553	237	31	125.97	10.55
chr1	4753270	4755021	1752	592	172	278.34	7.3
chr1	4758117	4758693	577	411	24	75.56	9.29
chr1	4761027	4761663	637	433	35	137.65	13.51
chr1	4777251	4778055	805	210	32	62.93	6.35
chr1	4786344	4786711	368	185	36	247.8	15.2
chr1	4789139	4789778	640	242	39	142.04	11.02
chr1	4797685	4798260	576	369	58	307.4	19.61
chr1	4806320	4807025	706	231	29	87.21	10.13
chr1	4819438	4820199	759	229	37	127.57	13.37
chr1	4822764	4823554	791	260	44	161.19	13.1
chr1	4847740	4848509	770	504	93	257.93	12.8
chr1	4849130	4849584	455	238	51	132.53	7.23
chr1	4862679	4863134	456	250	30	140.23	12.24
chr1	4867663	4868020	358	180	20	77.66	6.8
chr1	4869185	4869857	673	185	33	93.07	9.86
chr1	4875239	4875902	664	458	30	63.2	7.55
chr1	4883811	4884768	956	508	39	103.67	13.89
chr1	4901952	4902711	760	208	38	91.23	10.12
chr1	4911051	4911811	761	430	35	115.71	8.02
chr1	4918120	4919416	1297	409	103	235.66	9.92
chr1	4938342	4938736	395	198	21	86.14	8.62
chr1	4949233	4950425	1193	263	118	305.92	8.86
chr1	4955611	4956562	952	485	34	84.42	9.71
chr1	4973832	4974814	983	752	71	170.68	9.62
chr1	4987081	4988061	981	466	41	119.77	15.62
chr1	5020006	5020489	480	319	22	77.82	5.07
chr1	5028251	5029016	766	557	41	116.51	10.94
chr1	5036242	5036777	536	319	26	94.58	8.02
chr1	5048363	5049276	914	366	96	348.06	19.62
chr1	5052704	5053349	646	264	71	326.38	17.59
chr1	5066126	5066602	477	204	25	98.45	9.71
chr1	5078620	5079291	672	309	28	86.02	9.29
chr1	5081443	5082005	563	313	43	194.91	13.55
chr1	5086905	5087480	576	379	23	69.8	8.86
chr1	5095764	5096639	876	404	98	403.86	17.38
chr1	5104206	5104996	791	341	33	99.02	6.75
chr1	5107376	5108250	875	355	41	110.03	12.96
chr1	5124164	5124945	782	308	114	423.26	14.12
chr1	5129676	5130325	645	195	21	50.87	7.6
chr1	5141109	5141634	526	321	21	64.87	7.18
chr1	5144887	5145361	475	234	27	113.1	10.13
chr1	5171049	5171533	485	245	31	133.3	11.82
chr1	5193310	5194118	809	295	32	85.16	8.44
chr1	5221136	5221558	423	207	59	384.39	20.01
chr1	5231020	5231896	877	368	50	151.55	14.68
chr1	5299576	5300032	457	252	36	189.61	14.35
chr1	5312664	5313097	434	228	30	136.97	11.32
chr1	5316643	5317417	775	452	32	79.02	9.38
chr1	5324812	5325498	687	485	29	89.87	11.4
chr1	5342000	5342724	725	244	28	78.94	7.6
chr1	5346633	5347125	493	235	35	170.89	12.66
chr1	5377753	5378791	1040	846	83	249.93	12.03
chr1	5395439	5395884	446	207	22	78.73	7.14
chr1	5396322	5396749	429	208	25	100.84	10.13
chr1	5409950	5410340	391	196	29	157.92	12.24
chr1	5448610	5449427	818	426	62	214.63	15.02
chr1	5451586	5452072	487	243	68	384.34	17.93
chr1	5467958	5468420	463	208	31	115.49	9.65
chr1	5480982	5481587	612	413	24	70.8	8.44
chr1	5497450	5498319	870	493	38	117.68	13.09
chr1	5500540	5500965	426	225	19	67.27	7.6
chr1	5516750	5517158	409	205	32	166.37	13.51
chr1	5526080	5526572	493	241	55	235.97	12.75
chr1	5529179	5529644	466	205	37	82.25	6.35
chr1	5530182	5530949	768	492	60	123.48	8.53
chr1	5540244	5540723	480	207	20	65.34	7.6
chr1	5545270	5545894	625	389	35	84.32	7.48
chr1	5551363	5552042	680	380	63	182.79	9.64
chr1	5557607	5558332	726	386	23	50.66	6.57
chr1	5561532	5562181	650	403	23	53.76	5.38
chr1	5567694	5568166	473	246	18	54.53	5.91
chr1	5572573	5573321	749	245	45	114.82	11.11
chr1	5577414	5578422	1009	464	77	191.01	13.82
chr1	5586503	5586876	374	188	24	105.58	8.93
chr1	5592019	5592654	636	254	43	180.52	13.98
chr1	5602064	5602420	357	179	20	95.46	8.44
chr1	5604787	5605351	565	397	24	73.61	8.88
chr1	5614470	5614871	402	202	35	201.42	14.77
chr1	5625876	5626599	724	262	25	62.85	8.02
chr1	5639925	5640362	438	229	30	144.8	12.24
chr1	5645950	5646698	749	360	40	127.01	10.31
chr1	5679630	5680081	452	253	33	165.62	13.09
chr1	5683458	5684151	695	498	40	160.21	15.87
chr1	5710068	5710652	585	378	99	515.25	20.02
chr1	5714168	5714600	433	209	29	138.06	11.82
chr1	5719243	5719727	485	292	23	78.49	8.33
chr1	5720980	5721389	410	206	31	123.75	10.4
chr1	5745088	5745841	754	208	57	242.8	19.78
chr1	5749752	5750143	392	197	18	68.23	7.6
chr1	5764070	5764601	532	207	45	220.42	15.02
chr1	5768815	5769852	1038	238	46	135.5	10.13
chr1	5774144	5774707	564	278	33	138.24	12.66
chr1	5788194	5788563	370	186	25	58.43	4.84
chr1	5789944	5791040	1097	788	100	242.2	7.94
chr1	5792825	5793589	765	531	49	168.72	14.29
chr1	5796006	5796410	405	203	36	210.48	15.2
chr1	5807462	5807858	397	199	18	68.23	7.6
chr1	5825634	5826206	573	368	21	50.35	7.44
chr1	5844067	5844630	564	176	20	54.5	5.91
chr1	5855842	5856557	716	232	54	225.97	16.91
chr1	5869139	5869587	449	246	37	187.35	13.82
chr1	5882617	5883373	757	337	40	149.46	11.4
chr1	5908270	5908950	681	364	30	96.83	9.29
chr1	5912584	5913500	919	437	30	50.1	9.32
chr1	5918955	5919838	884	364	44	108.11	10.82
chr1	5958490	5959065	576	206	28	98.18	10.26
chr1	5971498	5972457	960	170	70	206.85	8.19
chr1	5976183	5976758	576	323	39	181.49	15.62
chr1	6006023	6007208	1186	981	86	217.52	11.2
chr1	6028529	6029238	710	184	33	111.15	12.24
chr1	6039926	6040629	704	298	67	216.79	10.63
chr1	6048322	6048850	529	299	31	131	11.4
chr1	6054566	6055055	490	292	29	124.64	11.4
chr1	6057687	6058430	744	525	54	210.18	15.87
chr1	6060886	6061285	400	201	18	61.91	7.6
chr1	6063956	6064700	745	209	32	83.93	11.14
chr1	6071358	6072069	712	432	29	66.29	7.48
chr1	6075345	6075854	510	250	24	85.84	8.86
chr1	6122936	6123510	575	234	22	64.19	8.02
chr1	6135308	6135884	577	423	33	134.22	12.95
chr1	6141481	6142092	612	289	78	193.2	9.24
chr1	6145443	6146442	1000	454	84	116.68	5.82
chr1	6150587	6151631	1045	540	127	316.98	10.73
chr1	6155401	6156253	853	574	65	52.02	6.04
chr1	6157395	6158223	829	620	129	284.74	10.97
chr1	6162157	6162683	527	319	32	97.88	8.52
chr1	6164777	6166621	1845	508	110	132.67	6.8
chr1	6168586	6170049	1464	942	167	304.56	9.71
chr1	6173461	6173975	515	268	56	165.53	8.11
chr1	6181157	6181964	808	459	50	98.57	6.86
chr1	6186725	6187681	957	712	137	410.81	12.45
chr1	6196748	6197255	508	263	50	87.34	5.98
chr1	6197965	6199055	1092	568	117	238.02	14.98
chr1	6212101	6212869	769	259	41	104.02	7.35
chr1	6220493	6221110	618	332	28	94.04	10.13
chr1	6233391	6233718	328	165	28	165.41	9.66
chr1	6239689	6240784	1096	531	105	229.64	12.69
chr1	6245967	6246881	915	432	40	98.85	11.55
chr1	6340320	6340942	623	355	25	62.3	6.13
chr1	6339653	6340307	655	198	31	92.81	9.37
chr1	6380225	6381250	1026	505	62	202.16	14.76
chr1	6388776	6389471	696	302	55	217.29	13.91
chr1	6392267	6392733	467	221	56	311.18	15.98
chr1	6395509	6395934	426	207	58	304.85	14.59
chr1	6398260	6398986	727	265	36	89.51	8.69
chr1	6402865	6403283	419	210	45	176.84	10.01
chr1	6414326	6415494	1169	471	49	69.59	4.66
chr1	6420349	6421184	836	489	42	121.93	12.61
chr1	6427145	6427871	727	249	29	78.69	10.55
chr1	6435822	6436836	1015	430	125	243.68	12.47
chr1	6437036	6437667	632	404	58	75.45	5.95
chr1	6445849	6446711	863	603	107	299.09	13.08
chr1	6452408	6452835	428	230	23	52.38	5.46
chr1	6454119	6454923	805	312	55	156	9.06
chr1	6464312	6464961	650	168	27	83.17	7.6
chr1	6468840	6469696	857	366	43	126.41	13.15
chr1	6472595	6473206	612	209	26	78.62	6.86
chr1	6486524	6486898	375	188	18	74.75	7.6
chr1	6496796	6497462	667	315	90	311.41	11.58
chr1	6498840	6499203	364	183	30	62.79	4.52
chr1	6501450	6501811	362	182	28	158.78	11.11
chr1	6511342	6512046	705	502	52	125.35	10.44
chr1	6519269	6519850	582	331	87	454.59	18.57
chr1	6528086	6528998	913	577	41	55.49	6.47
chr1	6530473	6531143	671	361	40	72.07	6.16
chr1	6533882	6534621	740	223	37	126.39	10.09
chr1	6536977	6537632	657	448	114	571.48	19.48
chr1	6540612	6541092	481	246	41	225.98	16.04
chr1	6544196	6545747	1552	887	122	264.32	7.94
chr1	6554209	6554721	513	207	20	60.8	7.6
chr1	6563895	6564427	533	312	43	137.16	9.29
chr1	6566372	6566785	414	208	33	59.7	5.04
chr1	6566930	6567508	579	301	78	330.54	13.87
chr1	6574540	6575438	899	621	50	128.51	7.84
chr1	6580760	6581764	1005	447	64	72.57	8.57
chr1	6581872	6583073	1202	557	83	108.75	6.74
chr1	6587255	6588002	748	278	43	155.48	14.74
chr1	6596156	6596752	597	289	115	463.95	13.33
chr1	6601156	6601802	647	362	36	63.56	6.22
chr1	6619617	6620045	429	220	47	282.15	17.38
chr1	6629040	6629526	487	245	99	511.76	16.51
chr1	6632116	6632503	388	195	40	225.98	13.23
chr1	6644329	6644767	439	238	18	59.13	7.18
chr1	6648114	6648931	818	367	25	53.43	7.18
chr1	6652073	6652518	446	243	19	64.21	7.6
chr1	6658140	6658648	509	297	25	92.61	8.44
chr1	6658770	6659330	561	178	24	71.85	8.44
chr1	6663404	6663926	523	275	22	71.25	7.6
chr1	6669601	6670076	476	214	26	105.69	10.13
chr1	6678409	6678779	371	186	19	81.47	8.02
chr1	6698571	6699460	890	477	55	144.02	13.11
chr1	6703711	6704459	749	560	37	50.59	7.1
chr1	6705102	6706011	910	319	61	117.49	8.14
chr1	6711201	6711780	580	217	22	63.55	7.6
chr1	6799674	6800291	618	364	54	174	9.75
chr1	6818346	6818854	509	322	32	135.42	12.66
chr1	6821381	6824084	2713	1909	241	160.77	10.61
chr1	6826530	6827204	675	472	39	73	6.93
chr1	6827396	6827948	551	236	37	81.46	4.55
chr1	6838052	6838620	569	315	30	100.74	7.69
chr1	6844675	6845629	956	436	34	81.01	8.21
chr1	6856338	6856900	563	322	20	54.62	5.91
chr1	6862469	6863359	898	322	149	409.39	14.48
chr1	6866730	6867283	554	349	21	53.63	7.18
chr1	6880099	6880677	579	209	26	87.54	9.29
chr1	6898025	6898732	708	206	36	131.18	12.66
chr1	6901361	6901746	386	194	31	139.43	9.84
chr1	6903013	6903439	427	221	19	52.2	6.04
chr1	6907734	6908169	436	230	41	241.75	16.89
chr1	6922652	6924089	1438	263	119	256.67	14.65
chr1	6961760	6962544	785	515	41	96.7	9.35
chr1	6989008	6989551	544	320	21	62.49	7.6
chr1	7015774	7016421	648	277	37	149.75	14.35
chr1	7042077	7042832	756	343	39	113.94	10.2
chr1	7056232	7057077	846	349	36	105.75	11.49
chr1	7061458	7062003	546	210	25	86.42	9.29
chr1	7071525	7072115	591	383	20	51.48	6.75
chr1	7098391	7098980	590	197	22	62.31	8.44
chr1	7141672	7142124	453	206	33	165.35	13.51
chr1	7162749	7163229	481	210	20	65.2	8.02
chr1	7171892	7172552	661	174	23	59.39	5.91
chr1	7215897	7216550	654	299	38	136.48	11.72
chr1	7234253	7234899	647	439	22	55.73	5.91
chr1	7243477	7243884	408	205	53	260.53	13.28
chr1	7246445	7247049	605	395	25	77.58	7.18
chr1	7276189	7276603	420	200	19	68.23	7.6
chr1	7301835	7302242	408	205	20	74.75	8.44
chr1	7308013	7308910	898	469	51	194.14	15.19
chr1	7328418	7328903	486	187	18	52.89	6.33
chr1	7352715	7353227	513	242	28	112.56	10.55
chr1	7359078	7359599	522	323	34	155.44	13.51
chr1	7370794	7371416	623	175	26	81.01	10.13
chr1	7374462	7374876	415	208	21	81.47	8.86
chr1	7381494	7381900	407	204	25	101.42	9.6
chr1	7386603	7387024	422	186	20	74.41	8.02
chr1	7396852	7397461	610	407	48	210.25	14.49
chr1	7432420	7433227	808	455	33	93.63	9.44
chr1	7436186	7436624	439	232	20	71.59	8.02
chr1	7455729	7456516	792	591	49	116.75	8.1
chr1	7454219	7454612	394	198	41	162.71	9.12
chr1	7441617	7442231	615	202	21	54.04	7.18
chr1	7498890	7499578	689	202	26	72.28	9.71
chr1	7522721	7523385	665	198	23	58.95	9.29
chr1	7553869	7554299	431	237	24	83.03	7.94
chr1	7556521	7557553	1033	489	76	217.49	16.87
chr1	7565363	7566061	699	235	95	316.79	13.74
chr1	7568860	7569342	483	255	68	285.48	11.34
chr1	7572601	7572997	397	199	22	60.88	6.02
chr1	7573200	7573593	394	198	27	88.93	7.84
chr1	7577793	7578722	930	463	140	501.79	15.92
chr1	7583047	7584077	1031	265	106	241.97	9.8
chr1	7597919	7598267	349	175	18	81.47	7.6
chr1	7637530	7637989	460	230	19	60.34	6.57
chr1	7650061	7650413	353	177	19	88.37	8.02
chr1	7660500	7660961	462	260	24	94.33	8.86
chr1	7676169	7676542	374	188	19	81.47	8.02
chr1	7693111	7693805	695	503	75	332.4	12.17
chr1	7715384	7715750	367	184	18	74.75	7.6
chr1	7725384	7725794	411	206	44	244.46	15.41
chr1	7734605	7735161	557	364	45	215.25	14.14
chr1	7744185	7744812	628	359	72	345.16	16.42
chr1	7776828	7777364	537	193	21	63.4	7.18
chr1	7815363	7815818	456	233	26	109.78	10.13
chr1	7830237	7830759	524	250	20	59.37	7.18
chr1	7849536	7849918	383	192	21	95.46	8.86
chr1	7925976	7926761	786	279	65	207.03	14.19
chr1	7946516	7947138	623	195	26	81.01	8.86
chr1	8003306	8003976	671	193	28	86.16	8.86
chr1	8023753	8024150	398	200	30	157.92	12.66
chr1	8048524	8049110	587	199	20	51.91	7.6
chr1	8055793	8056403	611	206	27	88.86	9.71
chr1	8091701	8092415	715	315	24	58.69	5.91
chr1	8102441	8102879	439	234	36	184.33	13.66
chr1	8128651	8129024	374	188	23	110.15	9.71
chr1	8137547	8138245	699	307	27	76.62	8.02
chr1	8152172	8152645	474	238	38	201.73	15.2
chr1	8223005	8223519	515	291	24	78.47	7.42
chr1	8243307	8244004	698	233	27	76.75	9.29
chr1	8259689	8260077	388	195	21	88.37	8.86
chr1	8283424	8284020	597	440	20	50.83	5.91
chr1	8295027	8295479	453	208	31	148.97	12.24
chr1	8305578	8306155	578	383	28	100.59	11.4
chr1	8317485	8318141	657	458	58	260.07	17.37
chr1	8320725	8321445	721	202	26	68.45	10.55
chr1	8325131	8325565	435	200	26	100.8	9.16
chr1	8327975	8328554	580	341	67	247.73	12
chr1	8356059	8356466	408	205	24	102.72	10.13
chr1	8366261	8366876	616	182	21	53.93	8.02
chr1	8371065	8371678	614	340	43	196.53	14.12
chr1	8377426	8378132	707	530	31	99.09	10.13
chr1	8386017	8386442	426	202	29	139.86	11.82
chr1	8396248	8396628	381	191	18	64.09	7.14
chr1	8397230	8397935	706	384	36	115.74	11.9
chr1	8418690	8419433	744	327	33	105.84	12.66
chr1	8424377	8424745	369	185	18	74.75	7.6
chr1	8430821	8431334	514	307	41	215.45	16.46
chr1	8501600	8501975	376	189	18	74.75	7.6
chr1	8512146	8512935	790	560	45	168.27	13.1
chr1	8518835	8519326	492	259	48	170.02	9.48
chr1	8520045	8520936	892	670	53	92.7	6.61
chr1	8530969	8531410	442	244	37	203.1	15.2
chr1	8545841	8546563	723	525	44	185.19	11.82
chr1	8613485	8613986	502	277	86	448.46	16.56
chr1	8619318	8619998	682	185	30	96.68	8.44
chr1	8626673	8627384	712	487	25	64.18	7.6
chr1	8641074	8641652	579	373	22	63.68	8.02
chr1	8647697	8648502	806	433	40	85.57	8.58
chr1	8702601	8703493	893	493	34	91.37	12.24
chr1	8705458	8705938	481	284	27	111.86	10.55
chr1	8721006	8721692	687	476	44	193.46	15.2
chr1	8727153	8727500	348	175	46	369.39	17.67
chr1	8731729	8732089	361	181	20	95.46	8.44
chr1	8776343	8776896	554	353	27	98.1	10.13
chr1	8800251	8801176	926	434	39	115.64	12.66
chr1	8813288	8813960	673	376	28	85.88	8.86
chr1	8825214	8825694	481	275	65	366	18.07
chr1	8829007	8829655	649	183	26	77.43	8.86
chr1	8837803	8838231	429	203	96	632.5	21.54
chr1	8847154	8847559	406	204	22	86.14	9.03
chr1	8856480	8857106	627	168	33	102.43	10.7
chr1	8891079	8891585	507	221	25	92.96	9.29
chr1	8896814	8897703	890	427	29	65.65	8.86
chr1	8901284	8901695	412	207	22	88.37	9.29
chr1	8911345	8912007	663	450	28	77	7.56
chr1	8918584	8919070	487	331	29	125.29	11.4
chr1	8936347	8936768	422	205	36	192.1	13.89
chr1	8940300	8940731	432	199	25	107.53	10.13
chr1	8944677	8945394	718	218	33	101.06	11.71
chr1	8957805	8958382	578	387	36	60.59	5.21
chr1	8959980	8960944	965	674	95	84.64	4.72
chr1	8962228	8963169	942	207	111	169.4	7.29
chr1	8965623	8966093	471	207	18	54.79	7.18
chr1	8999049	8999726	678	481	31	103.54	12.66
chr1	9009228	9009638	411	206	31	157.92	13.09
chr1	9015316	9015883	568	310	36	159.94	11.82
chr1	9018639	9018995	357	179	18	81.47	7.6
chr1	9023950	9024382	433	203	30	116.35	10.01
chr1	9046696	9047395	700	511	61	228.92	15.25
chr1	9049909	9050474	566	364	26	89.6	10.13
chr1	9059919	9060641	723	538	27	73.64	8.86
chr1	9085776	9086601	826	352	72	194.42	7.33
chr1	9088813	9089513	701	478	41	108.3	9.14
chr1	9089991	9090384	394	198	21	51.35	5.81
chr1	9097553	9098347	795	565	55	170.62	14.4
chr1	9104461	9104903	443	243	43	236.7	15.62
chr1	9111876	9112524	649	462	24	66.14	5.07
chr1	9125280	9125956	677	210	47	184.77	15.18
chr1	9140958	9141737	780	504	139	538.41	10.2
chr1	9154414	9155187	774	299	49	175.89	12.08
chr1	9174363	9175471	1109	595	129	374.11	11.42
chr1	9202984	9203456	473	206	21	72.57	8.02
chr1	9207093	9207716	624	249	50	232.75	15.38
chr1	9212625	9213068	444	235	49	310.82	19.7
chr1	9225034	9225469	436	242	45	181.75	10.48
chr1	9231022	9231801	780	506	92	65.7	3.54
chr1	9231913	9233264	1352	737	136	134.96	7.12
chr1	9241202	9241938	737	235	28	77.44	10.55
chr1	9245219	9245933	715	486	46	144.83	12.68
chr1	9254204	9254550	347	174	26	157.92	10.98
chr1	9273207	9273597	391	196	22	95.46	9.29
chr1	9280093	9280736	644	298	24	66.75	7.6
chr1	9289217	9289723	507	159	19	53.04	6.86
chr1	9291520	9291984	465	180	18	55.58	6.75
chr1	9302064	9302652	589	345	83	391.92	16.75
chr1	9308448	9309026	579	244	39	158.12	12.27
chr1	9336671	9337352	681	273	71	262.43	13.8
chr1	9349551	9350062	512	306	34	130.93	9.86
chr1	9359063	9359519	457	248	39	149.36	9.63
chr1	9361397	9361940	544	158	23	51.81	7.04
chr1	9364376	9365273	898	487	33	85.32	10.98
chr1	9392678	9393533	856	349	36	81.16	7.04
chr1	9395126	9395734	609	354	24	61.28	6.7
chr1	9417791	9418512	719	401	94	354.84	13.29
chr1	9448469	9448951	483	216	23	83.83	8.44
chr1	9469639	9470064	426	217	25	71.64	6.64
chr1	9471917	9472670	754	505	105	442.17	10.63
chr1	9489097	9489534	438	197	25	96.55	9.03
chr1	9497069	9497513	445	239	28	127.27	11.4
chr1	9511707	9512178	472	193	20	66.5	7.18
chr1	9519499	9520297	799	523	132	447.86	14.1
chr1	9542103	9542588	486	311	18	52.89	6.75
chr1	9547803	9548811	1009	513	41	89.89	10.7
chr1	9551144	9551631	488	204	18	52.64	7.18
chr1	9559840	9560625	786	505	97	394.6	17.64
chr1	9564065	9564649	585	268	35	121.41	10.2
chr1	9578520	9579248	729	203	42	169.16	16.46
chr1	9585364	9585985	622	202	44	184.12	14.79
chr1	9590466	9590928	463	239	30	103.22	8.55
chr1	9593472	9594340	869	364	37	75.42	8.66
chr1	9597290	9598270	981	250	98	276.62	11.72
chr1	9601406	9602099	694	335	28	50.57	6.1
chr1	9602964	9603471	508	282	27	76.17	7.02
chr1	9608985	9610125	1141	936	49	137.08	10.86
chr1	9627255	9627979	725	241	54	207.97	15.54
chr1	9635429	9636003	575	197	29	88.99	9.45
chr1	9637100	9637647	548	206	23	54.28	5.87
chr1	9642061	9642454	394	198	21	66.34	6.67
chr1	9644619	9645031	413	207	26	102.67	9.38
chr1	9647358	9647973	616	199	44	195.82	16.13
chr1	9668787	9669576	790	248	71	249.9	15.95
chr1	9672818	9673445	628	361	147	683.34	16.59
chr1	9693100	9693945	846	451	41	116.51	8.53
chr1	9696036	9697046	1011	450	38	51.37	6.02
chr1	9701314	9702151	838	474	41	108.19	10.91
chr1	9738267	9738722	456	234	22	81.83	8.44
chr1	9745437	9745905	469	206	59	239.95	11.3
chr1	9746221	9746604	384	193	41	123.04	6.97
chr1	9749119	9749669	551	293	44	173.61	11.9
chr1	9758497	9758922	426	219	53	187.03	9.04
chr1	9760198	9761074	877	579	72	148.12	8.39
chr1	9766988	9767806	819	330	47	73.24	5.75
chr1	9769402	9770117	716	356	48	119.16	9.8
chr1	9777327	9777775	449	261	20	65.68	7.54
chr1	9790521	9791053	533	342	29	115.7	11.4
chr1	9794775	9796402	1628	609	190	338.18	9.62
chr1	9803043	9803547	505	286	29	81.13	6.8
chr1	9803932	9804317	386	194	36	145.01	9.02
chr1	9806183	9807208	1026	525	36	86.61	8.86
chr1	9811612	9812013	402	202	19	68.23	8.02
chr1	9816335	9816831	497	210	83	354.36	13.34
chr1	9823214	9823798	585	267	26	64.94	6.3
chr1	9828960	9829525	566	160	22	65.35	8.44
chr1	9841710	9842424	715	409	26	69.15	7.6
chr1	9845183	9845575	393	197	25	117.74	10.55
chr1	9849302	9849996	695	199	25	66.12	9.71
chr1	9854671	9855116	446	243	20	70.47	8.02
chr1	9857756	9858325	570	386	22	55.76	5.95
chr1	9860596	9861273	678	436	23	56.77	8.35
chr1	9865120	9865562	443	249	30	82.53	6.9
chr1	9868411	9869023	613	284	54	168.64	10.27
chr1	9881224	9881923	700	507	47	156.87	12.36
chr1	9888936	9889845	910	274	61	101.25	7.03
chr1	9891398	9891867	470	242	50	145.8	8.11
chr1	9896143	9897175	1033	278	51	73.62	4.45
chr1	9899238	9900265	1028	497	84	202.47	13.86
chr1	9917937	9919067	1132	753	93	202.98	10.52
chr1	9933906	9934585	680	292	34	106.06	8.42
chr1	9930794	9931701	908	492	27	54.55	9.29
chr1	9923305	9923794	490	296	31	50.36	5.54
chr1	9922454	9923181	728	531	67	155.39	10.88
chr1	9958002	9958744	743	209	41	80.76	4.71
chr1	9965146	9965659	514	203	32	141.87	11.82
chr1	9988793	9989550	758	538	56	218.13	11.74
chr1	10018798	10020095	1298	216	79	167.98	6.07
chr1	10023326	10023875	550	357	31	126.59	12.24
chr1	10041855	10042587	733	252	55	144.12	8.6
chr1	10046173	10046631	459	254	37	175.46	12.63
chr1	10049187	10050886	1700	1099	207	300.68	8.88
chr1	10057430	10058155	726	521	40	83.68	8.35
chr1	10060074	10060804	731	223	36	55.17	4.01
chr1	10072882	10073702	821	519	44	114.84	11.15
chr1	10075750	10076728	979	546	104	269.63	13.35
chr1	10078806	10080136	1331	358	93	150.3	8.58
chr1	10084059	10084530	472	207	22	79.13	8.02
chr1	10090922	10091500	579	313	81	423.23	16.97
chr1	10096417	10097135	719	252	35	82.17	9.23
chr1	10098586	10099081	496	301	23	69.34	7.03
chr1	10106034	10106808	775	558	39	64.05	5.72
chr1	10107340	10107755	416	209	27	81.71	7.75
chr1	10131492	10131923	432	227	23	80.13	7.58
chr1	10139981	10140652	672	426	27	80.15	9.71
chr1	10142768	10143206	439	202	20	71.59	8.02
chr1	10145959	10146500	542	202	27	84.04	8.53
chr1	10152741	10153275	535	327	36	127.24	9.89
chr1	10156512	10157175	665	426	62	215.31	9.48
chr1	10176579	10177309	731	543	36	97.47	10.58
chr1	10179651	10180350	700	501	27	69.63	9.76
chr1	10181227	10181858	632	210	26	67.46	7.42
chr1	10187526	10188095	570	297	24	66.41	7.44
chr1	10195164	10196029	866	445	29	67.15	8.77
chr1	10199342	10199959	618	371	70	176.68	7.79
chr1	10203284	10203844	561	287	23	62.7	5.25
chr1	10206259	10206998	740	204	37	103.29	8.72
chr1	10209706	10210046	341	171	25	95.12	6.4
chr1	10222849	10223323	475	209	41	153.02	9.58
chr1	10242626	10243239	612	334	22	58.92	5.85
chr1	10243685	10244218	534	336	25	88.37	9.71
chr1	10246827	10247531	705	209	33	111.95	11.4
chr1	10259718	10260399	682	421	22	52.09	5.91
chr1	10264884	10265312	429	224	19	66.8	7.18
chr1	10279550	10279859	310	156	20	125.48	8.44
chr1	10282319	10282956	638	433	27	84.87	10.13
chr1	10334316	10334859	544	267	59	214.15	11.39
chr1	10334994	10335787	794	210	47	80.71	7.8
chr1	10337864	10338527	664	197	22	53.93	7.6
chr1	10344568	10344932	365	183	19	68.67	6.75
chr1	10347415	10348164	750	510	67	204.5	10.51
chr1	10417443	10418201	759	210	36	122.42	13.51
chr1	10425232	10425572	341	171	20	102.72	8.44
chr1	10432135	10432909	775	269	36	97.32	10.85
chr1	10444406	10445064	659	414	63	275.6	15.97
chr1	10447760	10448534	773	571	41	146.84	10.49
chr1	10363948	10364420	473	203	24	92.29	9.29
chr1	10378905	10379591	687	390	22	51.59	7.18
chr1	10384629	10385557	929	387	33	60.4	8.5
chr1	10394638	10395246	609	207	24	71.19	9.29
chr1	10403496	10404093	598	339	54	242.55	14.41
chr1	10411068	10411863	796	591	54	216.92	18.32
chr1	10453220	10453624	406	204	32	102.44	7.4
chr1	10453995	10454447	453	259	61	296.45	14.09
chr1	10460449	10460898	450	239	39	161.36	10.33
chr1	10488642	10488958	317	159	26	183.65	10.98
chr1	10491320	10491786	467	195	25	93.4	9.71
chr1	10521409	10522099	691	454	25	55.46	6.59
chr1	10523925	10524419	495	314	20	63.23	7.18
chr1	10527773	10528358	586	365	102	566.3	22.01
chr1	10545412	10546002	591	194	48	178.59	13.07
chr1	10552903	10553417	515	196	24	85.02	8.86
chr1	10563981	10564635	655	277	26	76.63	8.86
chr1	10580227	10580838	612	202	29	101.41	8.02
chr1	10587191	10587613	423	215	52	219.03	10.84
chr1	10588182	10588933	752	205	41	63.36	7.87
chr1	10594148	10594735	588	193	24	68.2	9.29
chr1	10596304	10596616	313	157	19	110.15	8.02
chr1	10606684	10607133	450	245	29	133.85	11.82
chr1	10484628	10485338	711	521	32	104.67	11.82
chr1	10622501	10623348	848	365	61	230.3	12.72
chr1	10643038	10643729	692	438	50	190.15	15.12
chr1	10648239	10649111	874	511	50	154.43	13.56
chr1	10653138	10653521	384	193	19	74.75	8.02
chr1	10668741	10669148	408	205	21	73.17	7.94
chr1	10671230	10671598	369	185	18	70.35	7.14
chr1	10686217	10686743	527	236	41	184.83	12.44
chr1	10690047	10690736	690	497	37	129.01	10.75
chr1	10717271	10717771	501	275	45	181.8	10.95
chr1	10719751	10720288	538	196	26	64.79	6.63
chr1	10724504	10724892	389	195	19	74.75	8.02
chr1	10736316	10736979	664	246	24	60.89	8.07
chr1	10739346	10740048	703	515	28	81.8	10.98
chr1	10758626	10759354	729	228	38	134.91	12.91
chr1	10782507	10783420	914	528	47	152.93	13.82
chr1	10789290	10789855	566	173	42	208.65	16.89
chr1	10798789	10799510	722	255	30	74.08	8.88
chr1	10799970	10800319	350	176	21	104.42	8.33
chr1	10809072	10809483	412	207	20	74.75	8.44
chr1	10815940	10816730	791	559	33	99.02	10.98
chr1	10835672	10836129	458	254	22	80.66	8.35
chr1	10837447	10837867	421	225	21	75.39	7.81
chr1	10842502	10842986	486	250	103	590.85	19.16
chr1	10883283	10884045	763	305	32	97.01	10.55
chr1	10908666	10909195	530	336	24	82.6	8.86
chr1	10967613	10968233	621	201	40	128.38	10.12
chr1	10969936	10970450	515	209	28	67.69	5.29
chr1	11005069	11005871	803	528	35	109.3	9.29
chr1	11014099	11014694	596	189	36	137.04	11.9
chr1	11052393	11052813	421	216	21	81.28	8.44
chr1	11064219	11064652	434	210	41	240.79	16.71
chr1	11073696	11074241	546	341	41	204.31	14.2
chr1	11076518	11076966	449	271	23	89.85	8.86
chr1	11082666	11083379	714	198	27	69.27	9.71
chr1	11086047	11086730	684	208	50	194.66	15.33
chr1	11094342	11095101	763	328	26	63.77	8.86
chr1	11104578	11105191	614	426	64	325.01	18.98
chr1	11114955	11115698	744	483	56	203.64	9.52
chr1	11123640	11124013	374	188	24	117.74	10.13
chr1	11164093	11164452	360	181	22	110.15	9.29
chr1	11167984	11168735	752	317	29	81.14	7.6
chr1	11177827	11178261	435	207	20	72.24	8.02
chr1	11217134	11217744	611	315	50	255.03	18.16
chr1	11223971	11225126	1156	940	53	160.64	10.55
chr1	11246156	11246762	607	228	91	436.55	15.09
chr1	11251159	11251558	403	202	21	81.47	8.86
chr1	11263021	11263670	649	157	23	60.74	8.86
chr1	11330350	11330848	499	282	26	101.23	9.71
chr1	11339987	11340510	524	178	22	71.1	8.44
chr1	11343172	11343557	386	194	18	68.23	7.6
chr1	11355349	11356289	941	506	48	149.37	13.76
chr1	11383506	11384539	1034	201	41	101.33	8.07
chr1	11394262	11394889	628	175	29	85.02	9.76
chr1	11397676	11398259	584	228	32	117.9	8.98
chr1	11403882	11404312	431	209	20	72.9	8.02
chr1	11414711	11415278	568	299	37	167.7	13.09
chr1	11423422	11424127	706	499	56	214.03	16.07
chr1	11429929	11430363	435	207	26	114.33	10.55
chr1	11440363	11441005	643	498	25	72.48	5.49
chr1	11465543	11466178	636	255	30	103.92	8.86
chr1	11512485	11512968	484	283	31	133.53	12.24
chr1	11537608	11538382	777	539	31	79.74	5.76
chr1	11554626	11555270	645	184	24	66.63	8.44
chr1	11567816	11568188	373	187	38	157.18	8.54
chr1	11569707	11570166	460	238	61	283.94	13.31
chr1	11615238	11615879	642	464	24	61.55	9.29
chr1	11628830	11629195	366	184	37	189.14	10.24
chr1	11629782	11630328	547	208	38	116.92	8.03
chr1	11648765	11649496	733	321	24	56.83	8.02
chr1	11718880	11719469	590	363	87	453.39	19.72
chr1	11729688	11730270	583	247	60	329.29	18.4
chr1	11737726	11738286	561	223	32	124.35	12.24
chr1	11763734	11764152	419	210	49	327.19	20.68
chr1	11776624	11777056	433	229	39	224.25	15.62
chr1	11818506	11819151	646	347	76	387.69	19.16
chr1	11860268	11860559	292	147	19	125.48	8.02
chr1	11863584	11864330	747	470	26	57.87	5.76
chr1	11866086	11866528	443	248	22	84.12	8.86
chr1	11869473	11869936	464	205	34	170.6	13.93
chr1	11895389	11895802	414	208	18	61.91	7.6
chr1	11912697	11913178	482	290	18	53.39	6.75
chr1	11944042	11944662	621	438	26	81.29	10.13
chr1	11947168	11947747	580	192	32	127.68	11.82
chr1	12000377	12000818	442	244	43	237.08	15.62
chr1	12011838	12012250	413	207	30	131.82	10.82
chr1	12016638	12017343	706	305	27	75.74	10.13
chr1	12045676	12046079	404	203	22	88.37	9.29
chr1	12277432	12277857	426	217	34	181.78	13.51
chr1	12270739	12271367	629	210	26	74.31	8.44
chr1	12265077	12265475	399	200	26	125.48	10.98
chr1	12261330	12261963	634	413	47	229.32	17.54
chr1	12256176	12256497	322	162	18	93.1	7.39
chr1	12254343	12254689	347	174	33	200.94	12.28
chr1	12240854	12241350	497	219	43	220.23	14.74
chr1	12057339	12058033	695	192	28	77.13	10.13
chr1	12067527	12067916	390	196	62	410.38	17.79
chr1	12077902	12078362	461	207	31	146.91	11.82
chr1	12088883	12089718	837	511	34	50.97	6.61
chr1	12094976	12095654	678	207	24	62.74	8.02
chr1	12098822	12099383	562	298	76	424.8	16.64
chr1	12113544	12113915	372	187	19	81.47	8.02
chr1	12121126	12121503	378	190	24	117.74	10.13
chr1	12127488	12127975	488	208	34	164.07	13.51
chr1	12140255	12140942	688	463	41	170.55	15.2
chr1	12146316	12146688	373	187	40	284.86	16.71
chr1	12150046	12150721	676	472	34	123.44	13.93
chr1	12496200	12496550	351	176	25	141.42	10.55
chr1	12461771	12462425	655	428	22	54.88	5.91
chr1	12346032	12346345	314	158	34	286.75	14.35
chr1	12356183	12356589	407	204	21	81.47	8.86
chr1	12380825	12381268	444	209	18	58.43	6.75
chr1	12383441	12383945	505	255	29	121.41	9.29
chr1	12426882	12427723	842	236	90	374.26	18.8
chr1	12516885	12517392	508	334	28	113.56	10.98
chr1	12521102	12521602	501	253	39	202.15	14.35
chr1	12540980	12541463	485	204	22	77.02	8.86
chr1	12548474	12548940	470	208	25	99.79	10.13
chr1	12557166	12557794	629	439	40	176.36	14.77
chr1	12560515	12560973	459	202	20	68.45	7.6
chr1	12584250	12584702	453	257	25	103.15	10.13
chr1	12604368	12604963	596	390	20	50.94	7.18
chr1	12658380	12658800	421	208	50	318.09	18.82
chr1	12669647	12670674	1028	577	47	142.13	8.88
chr1	12693580	12694130	551	325	34	148.6	12.66
chr1	12705089	12706038	950	206	59	195.86	12.24
chr1	12713666	12714082	417	209	20	74.75	8.44
chr1	12762027	12762476	450	207	30	125.87	10.26
chr1	12773266	12773737	472	191	25	99.4	9.71
chr1	12811947	12812302	356	179	18	81.47	7.6
chr1	12818951	12819778	828	582	53	143.41	9.79
chr1	12870104	12870881	778	490	41	152.41	10.98
chr1	12890577	12891053	477	228	28	120.03	10.55
chr1	12935463	12935915	453	209	20	66.23	7.67
chr1	12937551	12937935	385	193	33	188.2	12.67
chr1	12952701	12953359	660	454	26	70.32	9.29
chr1	12958570	12959026	457	217	27	116.96	10.55
chr1	12997237	12997736	500	315	22	74.67	8.44
chr1	13038337	13038681	345	173	29	192.48	12.24
chr1	13110182	13110828	647	458	26	77.7	8.86
chr1	13131698	13132165	468	286	18	55.18	6.75
chr1	13136493	13136983	490	307	41	167.19	11.46
chr1	13168869	13169593	725	539	34	115.12	13.93
chr1	13209828	13210237	410	206	73	491.29	20.94
chr1	13232530	13233046	520	200	19	54.27	6.75
chr1	13236261	13236743	483	276	20	64.91	8.02
chr1	13239425	13240149	725	312	65	271.43	17.64
chr1	13268666	13269216	551	177	26	92.04	10.13
chr1	13279618	13280272	655	474	28	88.45	10.13
chr1	13304180	13304758	579	320	23	69.39	8.02
chr1	13314994	13315565	572	268	39	149.57	11.4
chr1	13318504	13318982	479	276	22	77.98	8.86
chr1	13337799	13338228	430	255	26	115.45	10.55
chr1	13357950	13358526	577	374	56	286.42	18.29
chr1	13384194	13384600	407	204	36	210.48	15.2
chr1	13400300	13400903	604	367	38	166.86	10.13
chr1	13409890	13410308	419	210	21	81.47	8.86
chr1	13476038	13476644	609	247	21	54.7	7.6
chr1	13483133	13484084	952	414	66	238.68	19.11
chr1	13498075	13498433	359	180	19	88.37	8.02
chr1	13508531	13509097	567	369	24	76.99	9.29
chr1	13570858	13571396	539	239	20	57.49	7.18
chr1	13575773	13576675	903	470	27	54.99	8.86
chr1	13591713	13592076	364	183	29	174.95	12.24
chr1	13617467	13617957	491	295	26	102.75	9.29
chr1	13620254	13621025	772	390	29	78.66	7.6
chr1	13627640	13628274	635	203	22	57.05	8.02
chr1	13631930	13632486	557	368	54	309.37	21.95
chr1	13667974	13668427	454	203	18	57.05	7.18
chr1	13677872	13678317	446	163	20	70.47	7.6
chr1	13690131	13690715	585	349	21	57.44	6.75
chr1	13703046	13703635	590	298	21	56.86	6.75
chr1	13729302	13729795	494	209	42	141.88	8.81
chr1	13730893	13731693	801	486	45	93.08	9.02
chr1	13766893	13767411	519	204	31	133.18	12.24
chr1	13813126	13813989	864	342	80	241.16	15.32
chr1	13847607	13848129	523	327	22	71.25	8.02
chr1	13907780	13908216	437	208	27	121.46	10.98
chr1	13951586	13952038	453	255	24	96.05	9.29
chr1	13981821	13982468	648	201	22	55.63	8.02
chr1	14033750	14034129	380	191	18	68.23	7.6
chr1	14036977	14037722	746	278	32	99.44	7.6
chr1	14088204	14088731	528	330	20	58.86	7.6
chr1	14111469	14111950	482	257	24	90.67	9.29
chr1	14128988	14129837	850	419	42	130.31	8.31
chr1	14167079	14167794	716	486	27	74.49	10.55
chr1	14182625	14183147	523	260	39	147.33	10.16
chr1	14212138	14212927	790	460	27	65.99	9.71
chr1	14260686	14261138	453	185	22	82.35	8.86
chr1	14268554	14269027	474	244	22	78.8	8.02
chr1	14318023	14318518	505	280	20	61.86	7.18
chr1	14344282	14344652	371	186	21	95.46	8.86
chr1	14361723	14362083	361	181	22	75.78	6.31
chr1	14362856	14363304	449	201	50	259.3	15.24
chr1	14371284	14372141	858	566	63	238.84	16.41
chr1	14397338	14397651	314	158	19	110.15	8.02
chr1	14404021	14404499	479	247	30	134.69	10.98
chr1	14416166	14416832	667	225	34	125.05	12.66
chr1	14553798	14554488	691	210	31	101.52	12.66
chr1	14578392	14578864	473	184	21	72.57	8.02
chr1	14626297	14626778	482	281	18	53.39	7.18
chr1	14645120	14645738	619	203	22	58.86	7.6
chr1	14767025	14767804	780	340	32	94.65	10.13
chr1	14771923	14772451	529	267	59	313.33	16.83
chr1	14784888	14785535	648	429	36	142.56	12.66
chr1	14812817	14813402	586	158	23	68.47	8.86
chr1	14820050	14820518	469	224	18	55.05	6.75
chr1	14855079	14855449	371	186	20	88.37	8.44
chr1	14872639	14873049	411	206	27	102.6	9.05
chr1	14889223	14890012	790	233	51	143.71	12.72
chr1	14920258	14920757	500	293	24	87.53	8.86
chr1	14937209	14937880	672	263	27	80.15	8.86
chr1	14940066	14940448	383	192	30	166.37	12.66
chr1	14975609	14976381	773	389	32	95.61	11.82
chr1	15014953	15015462	511	223	47	270.27	19
chr1	15067422	15067993	572	353	34	143.91	12.66
chr1	15088561	15089378	818	541	34	94.23	11.9
chr1	15097529	15097936	408	205	23	95.46	9.71
chr1	15128339	15129189	851	504	57	228.59	18.6
chr1	15143995	15144577	583	204	23	68.86	8.86
chr1	15158374	15158804	432	228	30	146.38	12.24
chr1	15166290	15166751	462	253	28	123.35	10.98
chr1	15218724	15219341	618	227	27	87.81	9.29
chr1	15227504	15227901	398	200	18	61.91	7.6
chr1	15229193	15229791	599	413	26	84.49	10.13
chr1	15236937	15237319	383	192	23	110.15	9.71
chr1	15241810	15242824	1015	473	78	228.69	17.01
chr1	15275915	15276455	541	310	36	158.19	12.7
chr1	15425207	15425955	749	208	54	113.36	8.52
chr1	15427285	15428135	851	515	59	105.14	9.27
chr1	15444464	15444925	462	186	34	171.16	13.51
chr1	15448668	15449386	719	185	42	154.61	12.47
chr1	15461822	15462694	873	432	29	67.37	10.98
chr1	15512686	15513075	390	196	18	68.23	7.6
chr1	15532594	15533218	625	406	29	83.94	9.22
chr1	15545894	15546296	403	202	69	460.5	19.79
chr1	15550261	15550708	448	253	49	267.44	15.54
chr1	15561176	15561512	337	169	25	157.92	10.55
chr1	15603857	15604256	405	203	20	62.69	7.11
chr1	15605868	15606590	723	519	42	136.34	13.75
chr1	15612680	15613122	443	235	49	316.72	20.26
chr1	15616161	15616625	465	188	20	67.54	7.6
chr1	15623423	15623959	537	195	20	57.73	7.6
chr1	15648454	15649201	748	275	28	70.67	8.44
chr1	15652756	15653297	542	373	27	100.2	9.71
chr1	15699934	15700820	887	314	41	133.68	11.82
chr1	15709252	15709776	525	196	22	70.96	8.44
chr1	15712242	15712657	416	209	40	228.93	16.89
chr1	15718886	15719437	552	207	23	73.12	9.29
chr1	15729137	15729528	392	197	22	95.46	9.29
chr1	15776762	15777184	423	202	22	87.8	8.86
chr1	15816300	15817071	772	406	25	53.01	8.86
chr1	15829734	15830353	620	415	29	97.28	10.26
chr1	15890455	15890993	539	344	23	60.65	6.65
chr1	15893564	15894239	676	344	29	85.46	9.71
chr1	15902663	15903083	421	241	18	61.76	7.18
chr1	15920991	15922103	1113	578	50	147.32	17.76
chr1	15927700	15928222	523	304	29	117.7	9.71
chr1	15943167	15943567	401	201	23	102.72	9.71
chr1	15952036	15952729	694	197	33	97.8	11.72
chr1	15952884	15953318	435	203	18	57.96	6.98
chr1	15976370	15977090	721	426	37	135.6	14.35
chr1	16240203	16240635	433	187	18	59.99	7.18
chr1	16264352	16264807	456	203	52	220.68	10.86
chr1	16264985	16265384	400	201	46	158.93	8.42
chr1	16267220	16267868	651	195	30	56.23	7.48
chr1	16336697	16337320	624	225	26	80.87	7.6
chr1	16361269	16361918	650	159	28	89.18	10.13
chr1	16363577	16364292	716	511	26	69.04	9.29
chr1	16372099	16372761	663	419	47	212.39	14.68
chr1	16374884	16375464	581	266	111	554.55	13.68
chr1	16409740	16410294	555	276	24	78.76	7.18
chr1	16441209	16441630	422	210	18	61.61	7.18
chr1	16446452	16446938	487	282	24	89.78	8.86
chr1	16463051	16463456	406	204	25	110.15	10.55
chr1	16502316	16502961	646	179	23	61.09	9.29
chr1	16531156	16531835	680	203	23	57.32	8.86
chr1	16600036	16600587	552	205	29	112.03	10.55
chr1	16629644	16630302	659	388	24	64.95	8.44
chr1	16649342	16650041	700	497	26	70.94	10.13
chr1	16656296	16657176	881	452	55	172.07	12.37
chr1	16793415	16793994	580	236	61	225.75	9.61
chr1	16794847	16795314	468	207	33	80.23	6.61
chr1	16708917	16709490	574	209	22	64.32	6.33
chr1	16714062	16714629	568	234	20	54.04	7.18
chr1	16722055	16722686	632	388	31	111.14	8.86
chr1	16723617	16724028	412	207	21	69.18	8.2
chr1	16729255	16729616	362	182	19	88.37	8.02
chr1	16830420	16830823	404	203	23	95.46	9.71
chr1	16842262	16842912	651	478	41	89.82	8.68
chr1	16844232	16844929	698	301	54	109.75	8.29
chr1	16888478	16889201	724	207	26	68.11	8.02
chr1	16930355	16930987	633	207	24	68.11	9.29
chr1	16947040	16948042	1003	574	39	101.91	8.21
chr1	16967246	16968106	861	462	37	112.95	10.13
chr1	17022418	17022796	379	190	18	68.23	7.6
chr1	17037672	17038194	523	234	50	241.56	14.8
chr1	17145322	17145740	419	210	39	228.93	16.46
chr1	17149114	17149561	448	170	26	111.48	10.13
chr1	17162480	17163179	700	515	29	78.03	9.28
chr1	17174363	17174843	481	198	56	349.44	20.74
chr1	17215692	17216156	465	208	43	249.78	17.31
chr1	17372700	17373309	610	407	36	150.47	13.09
chr1	17392544	17393259	716	483	55	248.77	17.86
chr1	17246845	17247687	843	393	28	60.56	7.6
chr1	17254676	17255148	473	303	31	143.91	12.66
chr1	17261218	17261918	701	494	27	70.82	6.33
chr1	17277498	17277888	391	196	60	449.37	21.65
chr1	17286252	17286690	439	201	23	91.73	9.29
chr1	17289791	17290211	421	198	21	81.28	8.44
chr1	17314312	17314842	531	201	39	193.48	15.62
chr1	17327637	17328460	824	292	45	171.42	15.62
chr1	17363968	17364559	592	201	21	56.62	7.18
chr1	17404180	17404542	364	183	18	74.75	7.6
chr1	17419870	17420523	654	457	27	82.61	8.86
chr1	17432201	17432595	395	198	38	238.31	16.04
chr1	17440494	17441237	744	384	172	788.16	18.19
chr1	17475443	17476082	640	424	84	300.19	13.63
chr1	17477898	17478485	588	350	40	72.36	6.19
chr1	17481696	17482643	948	440	45	142.97	13.93
chr1	17501139	17501917	779	202	72	310.01	11.61
chr1	17512312	17512899	588	384	23	68.2	8.02
chr1	17548644	17549223	580	200	27	93.74	10.13
chr1	17578814	17579433	620	411	24	69.76	8.86
chr1	17585811	17586254	444	236	18	58.43	6.75
chr1	17627999	17628557	559	188	34	146.79	13.51
chr1	17639767	17640386	620	371	28	71.01	6.28
chr1	17641492	17641908	417	209	29	124.32	10.46
chr1	17746355	17746848	494	249	22	75.6	8.02
chr1	17755422	17755873	452	251	21	75.93	8.44
chr1	17776953	17777524	572	332	22	64.57	6.33
chr1	17798652	17799036	385	193	26	133.38	10.98
chr1	17808645	17809616	972	575	47	97.89	11.05
chr1	17858508	17859015	508	203	19	55.75	7.18
chr1	17876125	17876579	455	253	21	75.44	8.02
chr1	17900186	17900890	705	285	65	231.37	13.23
chr1	17925807	17926261	455	255	47	291.78	19
chr1	17959238	17959711	474	205	20	66.21	7.6
chr1	18009760	18010562	791	274	27	65.88	6.75
chr1	18020952	18021346	395	198	23	102.72	9.71
chr1	18024268	18024893	627	188	22	57.95	6.75
chr1	18068813	18069817	1005	488	122	401.3	11.73
chr1	18083010	18083515	506	210	20	61.73	7.6
chr1	18086090	18086637	548	362	23	73.69	8.02
chr1	18130176	18130644	469	216	24	93.03	8.86
chr1	18156473	18157309	837	492	37	115.16	13.37
chr1	18167282	18167918	637	284	35	137.65	11.4
chr1	18172495	18172902	408	205	22	88.37	9.29
chr1	18188203	18188678	476	192	20	65.92	7.6
chr1	18192594	18193107	514	307	20	60.67	7.6
chr1	18214991	18215388	398	200	18	61.91	7.6
chr1	18221802	18222317	516	243	26	98.1	9.29
chr1	18233149	18233842	694	200	46	188.62	16.25
chr1	18249686	18250162	477	202	20	65.77	8.02
chr1	18321967	18322721	755	252	33	82.38	9.66
chr1	18335408	18335922	515	307	35	163.72	13.78
chr1	18340688	18341524	837	455	58	95.12	7.42
chr1	18361495	18361895	401	201	29	138.83	11.14
chr1	18362538	18362939	402	202	26	105.58	9.67
chr1	18369067	18369599	533	213	28	108.69	9.71
chr1	18430833	18431349	517	190	44	240.9	17.73
chr1	18441202	18441690	489	245	20	63.34	7.52
chr1	18443256	18443985	730	533	31	61.48	7.74
chr1	18486412	18487108	697	524	44	191.11	17.73
chr1	18451649	18452353	705	503	27	75.86	7.6
chr1	18466287	18466978	692	487	25	66.47	6.33
chr1	18474456	18474932	477	245	27	112.69	10.55
chr1	18477278	18478047	770	363	28	59.8	8.3
chr1	18481710	18482100	391	196	22	95.46	9.29
chr1	18494952	18495313	362	182	32	210.48	13.51
chr1	18525568	18526207	640	250	47	194.33	8.97
chr1	18529999	18530724	727	276	28	78.69	10.13
chr1	18532602	18533340	739	538	58	216.34	16.46
chr1	18550615	18551283	669	203	26	59.13	4.84
chr1	18551899	18552675	777	247	27	59.49	7.3
chr1	18558738	18559390	653	461	37	148.72	14.77
chr1	18598346	18598922	577	270	24	75.56	8.86
chr1	18605160	18605524	380	191	20	88.37	8.44
chr1	18621880	18622471	592	246	28	98.23	10.55
chr1	18625190	18625780	591	151	28	72.84	7.72
chr1	18639047	18639506	460	237	30	139.24	11.82
chr1	18672938	18673532	595	233	65	285.58	15.36
chr1	18679712	18680260	549	271	43	158.76	10.49
chr1	18701584	18702331	758	517	119	499.9	16.11
chr1	18718132	18718719	588	210	36	155.33	12.24
chr1	18731425	18731995	571	292	35	127.95	10.5
chr1	18734658	18735035	378	190	28	150.6	11.11
chr1	18737248	18737673	426	194	19	61.02	7.6
chr1	18754581	18755199	619	206	44	192.42	14.36
chr1	18761334	18761964	631	259	63	218.41	11.57
chr1	18774174	18775001	828	291	52	151.52	12.91
chr1	18768716	18769212	497	274	49	282.42	18.25
chr1	18795509	18796015	507	214	20	61.59	6.33
chr1	18800472	18800934	463	192	41	232.07	16.46
chr1	18805106	18805473	368	185	20	88.37	8.44
chr1	18835319	18836338	1020	484	73	221.17	16.59
chr1	18845199	18845830	632	425	36	145.82	13.93
chr1	18860098	18860696	599	409	26	84.49	10.13
chr1	18870376	18870778	403	202	38	228.93	16.04
chr1	18900081	18900624	544	341	43	195.55	10.31
chr1	18904285	18905015	731	383	37	123.69	12.88
chr1	18927708	18928152	445	203	20	70.63	8.02
chr1	18928895	18929314	420	210	21	74.75	8.44
chr1	18935514	18936314	801	504	53	97.47	7.94
chr1	18937767	18938337	571	374	36	86.99	7.78
chr1	18953045	18954097	1053	730	120	265.9	8.43
chr1	18960263	18960802	540	285	58	235.66	12.02
chr1	18963301	18963874	574	199	36	137.92	11.9
chr1	18968807	18969237	431	228	25	96.19	8.93
chr1	18980602	18981532	931	358	55	150.56	11.9
chr1	18987455	18987920	466	203	33	56.22	5.22
chr1	18988313	18989185	873	308	80	193.37	7.46
chr1	18991743	18992890	1148	689	93	264.44	8.32
chr1	19008938	19009415	478	280	24	91.38	9.29
chr1	19017092	19017657	566	305	56	234.88	11.38
chr1	19028553	19028993	441	233	39	212.05	15.08
chr1	19049679	19050049	371	186	27	149.6	11.4
chr1	19054564	19055383	820	246	41	122.79	9.74
chr1	19062690	19063276	587	302	20	51.91	5.91
chr1	19066837	19067176	340	171	22	125.48	9.29
chr1	19069157	19069588	432	198	19	60.14	7.6
chr1	19072480	19072936	457	251	22	81.66	8.86
chr1	19078204	19078936	733	541	24	56.83	8.44
chr1	19081700	19082416	717	269	73	343.6	19.29
chr1	19084497	19085237	741	542	51	235.11	10.98
chr1	19103537	19104254	718	501	55	107.57	7.65
chr1	19105715	19106462	748	540	54	104.79	7.69
chr1	19110080	19110965	886	668	72	233.38	9.77
chr1	19117120	19117805	686	227	38	134.27	11.72
chr1	19122937	19124049	1113	487	65	136.83	8.5
chr1	19129011	19129479	469	206	48	242.58	14.92
chr1	19140915	19141559	645	449	21	50.87	8.02
chr1	19147634	19148236	603	215	33	130.21	11.4
chr1	19152512	19153099	588	208	67	232.97	11.81
chr1	19153432	19154029	598	206	37	59.57	6.1
chr1	19159754	19160096	343	172	19	95.46	8.02
chr1	19167037	19167648	612	407	46	218.31	17.46
chr1	19175887	19176194	308	155	18	102.72	7.6
chr1	19218263	19218617	355	178	20	95.46	8.44
chr1	19229861	19230746	886	283	67	177.98	11.68
chr1	19238924	19239462	539	339	34	133.7	11.72
chr1	19240723	19241193	471	209	26	84.29	8.53
chr1	19253107	19253951	845	406	33	81.79	10.37
chr1	19286089	19286617	529	288	30	123.68	11.4
chr1	19290332	19291339	1008	511	103	302.06	15.31
chr1	19297496	19298001	506	220	35	167.44	11.82
chr1	19302630	19303627	998	513	40	95.57	8.18
chr1	19316936	19317659	724	207	31	70.75	9.46
chr1	19317999	19318629	631	357	35	101.35	8.48
chr1	19328511	19329293	783	512	47	165.45	13.86
chr1	19395105	19395723	619	205	27	87.66	8.86
chr1	19399636	19400180	545	200	22	68.15	8.44
chr1	19408772	19409485	714	208	31	78.97	10.15
chr1	19417695	19418108	414	208	31	157.92	13.09
chr1	19436189	19436827	639	325	22	56.61	6.75
chr1	19448541	19449324	784	281	63	256.18	17.46
chr1	19484811	19485529	719	339	36	129.22	11.82
chr1	19498804	19499549	746	446	42	146.85	10.42
chr1	19522215	19522532	318	160	19	110.15	8.02
chr1	19530883	19531291	409	205	45	245.19	14.29
chr1	19532870	19533429	560	209	27	65.77	7.62
chr1	19542087	19543017	931	725	41	120.89	8.02
chr1	19552753	19553434	682	361	22	52.09	5.91
chr1	19558857	19559462	606	340	34	114.21	10.5
chr1	19559867	19560283	417	209	23	73.71	8.05
chr1	19579030	19579533	504	209	32	134.93	11.71
chr1	19581557	19582037	481	252	23	84.17	8.44
chr1	19599797	19600360	565	356	21	59.84	6.33
chr1	19602716	19603172	457	251	21	75.11	8.02
chr1	19618816	19619194	379	190	19	81.47	8.02
chr1	19622643	19623406	764	332	31	89.91	9.61
chr1	19632073	19632742	670	209	28	61.88	8.37
chr1	19645288	19645924	637	382	29	97.37	8.44
chr1	19649172	19649848	677	482	27	79.48	10.55
chr1	19668665	19669287	623	244	27	81.01	9.71
chr1	19673228	19673642	415	208	26	117.74	10.98
chr1	19675958	19676400	443	252	18	58.57	7.18
chr1	19690508	19691137	630	239	94	468.1	18.19
chr1	19693200	19694020	821	498	53	202.52	16.25
chr1	19775681	19776033	353	177	18	81.47	7.6
chr1	19780113	19781257	1145	592	129	349.27	16.98
chr1	19806990	19807691	702	310	40	160.28	16.04
chr1	19812993	19814040	1048	566	61	162.42	16.26
chr1	19844399	19845105	707	517	40	136.99	12.99
chr1	19847156	19847786	631	205	51	181.95	8.4
chr1	19873367	19874074	708	202	55	230.04	17.1
chr1	19926343	19926742	400	201	20	81.47	8.44
chr1	19935183	19936449	1267	540	73	117.64	8.15
chr1	19947232	19947805	575	368	34	143.25	10.55
chr1	19952962	19953440	479	274	75	342.32	13.61
chr1	19953819	19954261	443	206	29	51.48	5.06
chr1	19956997	19957398	402	202	32	174.95	13.51
chr1	19960213	19961203	991	561	63	195.91	15.57
chr1	19966801	19967376	576	195	32	128.48	10.55
chr1	19997517	19997934	418	210	48	311.58	19.7
chr1	20005881	20006534	654	196	30	101.01	11.82
chr1	20019139	20019507	369	185	27	131.82	9.74
chr1	20019615	20020118	504	308	30	113.35	10.54
chr1	20027661	20028396	736	241	83	359.64	18.35
chr1	20057955	20058574	620	281	22	58.74	8.02
chr1	20062476	20062927	452	248	21	75.93	7.6
chr1	20105758	20106141	384	193	21	88.37	8.86
chr1	20116898	20117884	987	424	48	102.22	8.89
chr1	20118063	20118472	410	206	30	102.89	8.82
chr1	20130787	20131156	370	186	19	81.47	8.02
chr1	20158718	20159688	971	445	82	296.03	17.86
chr1	20163676	20164302	627	412	21	52.75	7.18
chr1	20180269	20181002	734	263	110	512.63	20.7
chr1	20200016	20200781	766	491	37	127.74	10.13
chr1	20212815	20213222	408	205	50	347.93	21.11
chr1	20222357	20223128	772	544	61	230.8	16.67
chr1	20228094	20228797	704	383	75	361.7	16.07
chr1	20258209	20258746	538	330	34	151.61	13.09
chr1	20273465	20274066	602	390	31	60.57	4.86
chr1	20274180	20274723	544	315	62	267.84	12.4
chr1	20323465	20323915	451	203	26	110.84	10.55
chr1	20345358	20345773	416	209	19	68.23	8.02
chr1	20359781	20360457	677	487	23	57.64	5.91
chr1	20407914	20408658	745	537	43	168.75	16.01
chr1	20418177	20418710	534	335	49	190.96	10.28
chr1	20450177	20450813	637	188	26	73.26	7.18
chr1	20480390	20480900	511	313	19	55.38	6.75
chr1	20500394	20501047	654	473	29	94.74	10.13
chr1	20504220	20504920	701	186	29	80.37	8.2
chr1	20587588	20588327	740	200	25	61.12	8.86
chr1	20601108	20601530	423	189	26	117.05	10.55
chr1	20607994	20608865	872	342	48	132.5	10.3
chr1	20610704	20611312	609	316	24	71.19	6.75
chr1	20622750	20623327	578	206	29	107.26	10.13
chr1	20626478	20626965	488	218	47	264.34	17.56
chr1	20636959	20637532	574	372	25	82.08	9.29
chr1	20661774	20662533	760	552	65	251.85	17.29
chr1	20664686	20665346	661	456	47	199.03	15.02
chr1	20668553	20669105	553	317	21	61.34	8.02
chr1	20672620	20673026	407	204	27	125.48	11.4
chr1	20684508	20684948	441	233	34	99.68	7.19
chr1	20686171	20687251	1081	565	69	141.64	7.64
chr1	20690344	20691133	790	365	31	87.57	10.13
chr1	20705227	20706102	876	354	40	129.12	15.62
chr1	20710662	20710963	302	152	19	117.74	8.02
chr1	20717189	20717869	681	436	70	293.33	16.82
chr1	20721732	20722271	540	244	137	700.33	16.99
chr1	20728165	20728733	569	205	24	76.71	9.29
chr1	20734590	20735140	551	299	26	92.04	9.71
chr1	20739171	20739610	440	188	22	84.65	8.86
chr1	20746230	20747362	1133	263	46	122.53	9.29
chr1	20755260	20756658	1399	368	92	212.64	11.78
chr1	20765040	20765752	713	515	64	213.34	13.64
chr1	20771359	20772178	820	271	59	164.36	12.42
chr1	20778951	20779398	448	207	55	322.62	17.53
chr1	20783531	20783951	421	200	56	333.87	17.23
chr1	20792867	20793556	690	285	29	89.44	9.71
chr1	20797547	20799423	1877	516	114	160.19	7.05
chr1	20818184	20818915	732	204	58	223.45	15.97
chr1	20831668	20832143	476	255	74	465.27	20.24
chr1	20834958	20835324	367	184	19	81.47	8.02
chr1	20854442	20854991	550	343	21	59.77	7.39
chr1	20856698	20857072	375	188	23	104.42	9.13
chr1	20861754	20862232	479	204	20	65.48	7.6
chr1	20877651	20878030	380	191	18	68.23	7.6
chr1	20915663	20916204	542	342	21	57.3	7.03
chr1	20916392	20917098	707	201	26	52.59	6.85
chr1	20925464	20926221	758	555	30	86.03	7.18
chr1	20981623	20982120	498	246	24	87.87	8.02
chr1	20990918	20991530	613	206	23	56.82	7.94
chr1	20998559	20999304	746	520	32	82.89	9.02
chr1	21016517	21017296	780	379	26	61.98	6.75
chr1	21020115	21020802	688	290	29	89.73	10.98
chr1	21029157	21030015	859	276	56	181.72	11.75
chr1	21034067	21034991	925	381	31	67.05	8.02
chr1	21039524	21040241	718	191	39	149.96	16.04
chr1	21050232	21050857	626	358	56	260.18	17.53
chr1	21092677	21093621	945	276	111	182.88	7.76
chr1	21094539	21095545	1007	200	113	141.99	6.9
chr1	21099876	21100165	290	146	18	117.74	7.6
chr1	21114688	21115319	632	437	23	62.72	8.86
chr1	21145604	21146327	724	477	79	333.67	13.89
chr1	21155054	21155370	317	159	27	192.48	11.4
chr1	21168302	21168739	438	203	26	97.33	8.88
chr1	21182378	21183117	740	261	34	112.71	10.55
chr1	21232907	21233376	470	260	24	92.84	8.44
chr1	21235799	21236207	409	205	39	238.31	16.46
chr1	21242351	21242980	630	422	26	80.03	9.29
chr1	21257709	21258112	404	203	46	292.1	17.95
chr1	21278370	21278788	419	210	44	244.46	15.41
chr1	21298200	21298857	658	266	117	447.87	14.34
chr1	21299204	21299898	695	208	52	64.23	5.99
chr1	21336530	21337232	703	207	53	201.44	16.41
chr1	21339116	21339975	860	512	49	112.3	10.09
chr1	21348719	21349449	731	241	93	355.31	13.82
chr1	21353406	21353925	520	250	34	155.93	12.66
chr1	21362868	21363678	811	460	86	275.44	15.94
chr1	21365050	21365367	318	160	22	65.3	4.37
chr1	21371171	21372185	1015	518	36	87.82	13.09
chr1	21386418	21386859	442	233	23	91.16	8.86
chr1	21387300	21387723	424	208	18	61.31	7.18
chr1	21391653	21392322	671	184	22	52.48	7.94
chr1	21393954	21394653	700	466	48	213.7	10.13
chr1	21397434	21397971	538	369	21	63.27	8.02
chr1	21404302	21404723	422	229	30	143.92	11.7
chr1	21413355	21413846	499	203	77	327.26	12.87
chr1	21414440	21414960	521	289	31	58.41	4.93
chr1	21418769	21419352	589	212	26	86	8.44
chr1	21421355	21421772	418	210	27	125.48	11.4
chr1	21428515	21428940	426	230	22	87.23	8.86
chr1	21431981	21432564	584	359	28	95.17	9.69
chr1	21436903	21437628	726	518	42	135.75	13.08
chr1	21441951	21442496	546	377	22	65.94	8.21
chr1	21444183	21444633	451	206	29	130.57	11.08
chr1	21448381	21448888	508	198	34	158.91	13.51
chr1	21457544	21458078	535	318	48	199.7	12.2
chr1	21466399	21467004	606	400	26	83.46	8.44
chr1	21469241	21469693	453	210	70	462.44	22.8
chr1	21484664	21485317	654	449	36	96.71	9.99
chr1	21494353	21494908	556	202	26	91.22	9.71
chr1	21501746	21502701	956	456	33	70.9	11.32
chr1	21505125	21505952	828	210	40	104.27	7.61
chr1	21520149	21520700	552	347	19	50.55	6.33
chr1	21524729	21525335	607	241	39	173.85	13.51
chr1	21540627	21541302	676	476	32	110.26	12.66
chr1	21548337	21549276	940	566	112	293.45	14.23
chr1	21562106	21562485	380	191	23	104.42	9.13
chr1	21574598	21575059	462	200	21	67.39	7.68
chr1	21575332	21575681	350	176	34	209.67	12.65
chr1	21585644	21586237	594	204	28	97.9	10.98
chr1	21591986	21592477	492	209	60	335.95	18.17
chr1	21627342	21627874	532	196	20	58.36	7.6
chr1	21635363	21635786	424	205	22	69.72	7.04
chr1	21636313	21637004	692	456	44	125.47	9.58
chr1	21658281	21659003	728	227	33	99.53	10.15
chr1	21669644	21670080	437	186	28	129.18	11.4
chr1	21678415	21678818	404	203	25	110.15	10.55
chr1	21682115	21682622	508	261	19	55.75	7.18
chr1	21693768	21694724	957	336	108	109.4	5.76
chr1	21694767	21696162	1396	783	141	109.51	7.33
chr1	21702992	21703854	863	526	39	116.76	9.92
chr1	21725141	21725595	455	228	37	166.55	11.74
chr1	21731994	21732696	703	414	37	138.92	13.51
chr1	21753566	21754146	581	386	26	87.23	9.29
chr1	21771692	21772520	829	503	29	60.81	9.3
chr1	21787230	21787868	639	233	39	153.03	13.44
chr1	21821635	21822050	416	209	28	115.41	9.95
chr1	21822539	21823220	682	484	31	82.06	6.56
chr1	21835956	21836459	504	256	18	50.71	6.75
chr1	21839092	21839517	426	229	21	80.39	8.44
chr1	21842863	21844426	1564	491	112	197.35	7.82
chr1	21856116	21857026	911	403	32	78.57	10.13
chr1	21913536	21913851	316	159	25	174.95	10.55
chr1	21962895	21963369	475	231	30	123.36	10.58
chr1	21936201	21936846	646	199	23	61.09	7.6
chr1	21925138	21925858	721	206	43	123.43	12.52
chr1	21917185	21917831	647	482	38	153.4	14.78
chr1	21975519	21976122	604	234	27	89.94	9.71
chr1	21984719	21985692	974	351	82	253.59	8.87
chr1	21992797	21993588	792	555	109	437.69	20.03
chr1	22003518	22003930	413	207	50	252.45	13.68
chr1	22023626	22024390	765	535	58	247.49	20.15
chr1	22067931	22068704	777	569	49	51.16	6.22
chr1	22069356	22069803	448	221	99	492.97	14.94
chr1	22089461	22090508	1048	439	39	77.63	10.5
chr1	22104036	22104638	603	270	32	103.86	9.59
chr1	22115324	22115878	555	181	21	61.08	7.6
chr1	22117966	22118440	478	277	19	59.66	6.33
chr1	22127379	22127996	618	207	25	75.79	9.29
chr1	22143995	22145073	1079	668	38	80.92	6.86
chr1	22161222	22162151	930	432	31	71.47	10.55
chr1	22167737	22168293	557	343	33	139.75	11.82
chr1	22181682	22182294	613	350	33	128.25	11.4
chr1	22195462	22195931	470	278	23	85.2	9.19
chr1	22209140	22209546	407	204	40	153.09	9.16
chr1	22213236	22214146	911	555	53	98.45	7.72
chr1	22238119	22238628	510	251	37	174.5	14.35
chr1	22245194	22246237	1044	543	44	122.18	12.51
chr1	22256833	22257457	625	407	39	128.15	9.71
chr1	22260311	22260716	406	204	23	70.43	7.71
chr1	22269595	22270419	825	391	34	100.2	9.29
chr1	22294250	22294873	624	266	50	203.94	13.16
chr1	22297557	22298134	578	343	42	176.05	14.01
chr1	22305038	22305652	615	343	38	164.33	13.51
chr1	22311443	22311965	523	294	52	107.52	6.51
chr1	22312584	22313076	493	224	110	495.61	13.47
chr1	22336384	22336848	465	238	51	311.23	19.13
chr1	22344575	22345147	573	338	43	215.03	16.89
chr1	22352465	22353440	976	454	74	250.01	17.65
chr1	22377599	22378237	639	186	23	61.9	5.07
chr1	22380332	22380866	535	289	30	113.95	8.98
chr1	22384530	22384973	444	237	33	120.75	8.89
chr1	22385426	22385833	408	205	24	75.42	7.94
chr1	22408400	22409122	723	259	23	52.92	8.86
chr1	22412071	22412783	713	200	26	69.39	8.44
chr1	22419921	22421079	1159	590	55	125.72	10.03
chr1	22422762	22423161	400	201	21	88.37	8.86
chr1	22437167	22437602	436	199	33	170.19	12.66
chr1	22470004	22470515	512	191	29	119.95	11.4
chr1	22525867	22526582	716	204	35	79.95	9.29
chr1	22527474	22528393	920	533	35	54.7	4.36
chr1	22553130	22553529	400	201	42	266.07	16.67
chr1	22573195	22573993	799	468	93	328.85	16.65
chr1	22602402	22602990	589	383	21	55.07	7.39
chr1	22616429	22616853	425	195	28	132.13	11.4
chr1	22634275	22634760	486	241	26	103.72	9.71
chr1	22652649	22653150	502	207	56	298.4	16.83
chr1	22660932	22661349	418	210	31	157.92	13.09
chr1	22673995	22674371	377	189	20	88.37	8.44
chr1	22681371	22681857	487	302	20	64.34	7.6
chr1	22700612	22701231	620	208	45	197.25	16
chr1	22714432	22714970	539	238	62	317.36	15.58
chr1	22721249	22722012	764	255	35	115.24	12.24
chr1	22726840	22727461	622	196	26	81.15	10.13
chr1	22735180	22735581	402	202	19	68.23	8.02
chr1	22751349	22752331	983	454	35	63.56	7.14
chr1	22762483	22762952	470	230	18	54.92	6.75
chr1	22794307	22794725	419	210	18	61.91	7.6
chr1	22800242	22801200	959	456	30	63.79	10.55
chr1	22818607	22819126	520	183	21	65.69	8.02
chr1	22837433	22838324	892	310	35	78.06	6.4
chr1	22843163	22843964	802	397	32	91.7	9.71
chr1	22851608	22852106	499	238	51	236.84	13.2
chr1	22865198	22865894	697	486	40	136.88	13.15
chr1	22868355	22869043	689	307	28	83.67	9.71
chr1	22874956	22875297	342	172	27	174.95	11.4
chr1	22880114	22880473	360	181	21	102.72	8.86
chr1	22911387	22911862	476	288	35	175.57	13.51
chr1	22927453	22927913	461	199	23	87.66	9.29
chr1	22942804	22943216	413	207	22	88.37	9.29
chr1	22988283	22988821	539	320	19	52.03	6.75
chr1	22990341	22991013	673	359	22	53	7.18
chr1	23010187	23010876	690	483	34	111.73	11.71
chr1	23021649	23022310	662	435	24	64.59	8.02
chr1	23092222	23092648	427	220	41	187.98	11.76
chr1	23093003	23093403	401	201	27	87.8	7.75
chr1	23115147	23115851	705	431	36	131.72	11.4
chr1	23158373	23159163	791	620	42	150.01	9.29
chr1	23169368	23169879	512	305	19	55.25	5.07
chr1	23205196	23205965	770	301	26	58.03	8.86
chr1	23219145	23219578	434	190	22	85.75	8.44
chr1	23285523	23285893	371	186	23	116.71	9.61
chr1	23287719	23288208	490	186	28	116.18	10.86
chr1	23300103	23300861	759	311	59	251.8	16.56
chr1	23326243	23326735	493	256	28	116.63	10.98
chr1	23333371	23333871	501	292	48	223.5	14.04
chr1	23341061	23341680	620	329	29	100.09	9.71
chr1	23290291	23290634	354	178	22	117.74	9.29
chr1	23374513	23374958	446	243	19	64.21	7.6
chr1	23418670	23419165	497	319	22	75.13	8.02
chr1	23489956	23490723	768	502	53	191.96	11.9
chr1	24983928	24984442	515	229	34	157.16	13.09
chr1	24965966	24966335	370	186	18	74.75	7.6
chr1	24962015	24962420	406	204	31	166.37	13.09
chr1	24939650	24940020	371	186	29	166.37	12.24
chr1	24934420	24935208	789	246	64	224.09	16.33
chr1	24928247	24929207	961	448	40	110.75	12.51
chr1	24909016	24909620	605	176	24	71.72	9.29
chr1	24901511	24902040	530	190	24	82.6	9.29
chr1	24868689	24869183	495	288	20	63.23	7.6
chr1	24864514	24865221	713	455	80	358.35	18.89
chr1	24856236	24856639	404	203	22	58.97	6.31
chr1	24855524	24856034	513	285	45	169.01	10.82
chr1	24844727	24845244	518	200	25	91.05	9.71
chr1	24837223	24837621	399	200	20	81.47	8.44
chr1	24830892	24831281	390	196	26	133.38	10.98
chr1	24822381	24823114	734	292	29	83.45	10.98
chr1	24819286	24819794	509	268	27	106.29	10.13
chr1	24797910	24798376	467	266	24	93.4	9.29
chr1	24775616	24776493	878	392	27	57.24	8.02
chr1	24773296	24773707	412	207	38	215.49	15.6
chr1	24765778	24766192	415	208	91	636.04	22.81
chr1	24759624	24760030	407	204	21	81.47	8.86
chr1	24752394	24753069	676	194	23	57.75	6.75
chr1	24725394	24726207	815	395	42	105.03	9.64
chr1	24721733	24722394	662	455	65	241.17	14.62
chr1	24709359	24709783	425	240	34	182.09	13.93
chr1	24684331	24684956	626	258	28	92.8	10.13
chr1	24656390	24656910	521	313	29	115.16	10.26
chr1	24651763	24652208	446	276	21	76.93	8.02
chr1	24639051	24639479	431	195	22	86.3	8.86
chr1	24635806	24636204	399	200	24	110.15	10.13
chr1	24632868	24633280	413	207	18	61.91	7.6
chr1	24626396	24626813	418	210	44	203.06	12.04
chr1	24577535	24578195	661	476	23	59.39	9.29
chr1	24574619	24575156	538	348	31	102.17	7.61
chr1	24571020	24571643	624	250	30	85.33	8.97
chr1	24568115	24568536	422	208	33	168.62	12.91
chr1	24496684	24497201	518	315	23	78.16	8.44
chr1	24484013	24484538	526	210	24	83.23	8.86
chr1	24462292	24463456	1165	586	93	232.93	17.81
chr1	24400947	24401353	407	204	18	61.91	7.6
chr1	24377500	24378180	681	480	23	57.21	8.86
chr1	24370406	24371028	623	209	24	69.37	8.86
chr1	24366058	24366660	603	191	24	71.99	7.6
chr1	24352188	24352666	479	246	27	109.51	10.26
chr1	24340080	24340519	440	233	47	198.42	10.93
chr1	24339276	24339924	649	446	44	113.49	9.57
chr1	24335368	24336034	667	461	27	71.22	6.05
chr1	24331417	24332011	595	399	34	125.48	11.34
chr1	24328810	24329299	490	209	25	96.02	9.29
chr1	24304861	24305350	490	193	23	72.55	7.81
chr1	24303172	24303571	400	201	34	159.33	11.9
chr1	24262011	24262626	616	352	55	286.59	19.59
chr1	24258699	24259594	896	525	53	162.51	14.55
chr1	24254040	24254478	439	226	94	569.53	19.05
chr1	24245360	24246108	749	207	29	81.52	10.98
chr1	24220879	24221372	494	263	133	744.61	18.75
chr1	24213515	24213936	422	207	42	254.85	17.13
chr1	24210966	24211324	359	180	18	81.47	7.6
chr1	24204037	24204561	525	217	67	381.29	19.17
chr1	24198109	24199177	1065	528	49	143.14	15.22
chr1	24194847	24195377	531	209	37	177.06	14.77
chr1	24167176	24167552	377	189	23	110.15	9.71
chr1	24154986	24155741	757	316	29	80.51	10.55
chr1	24118200	24118896	697	185	24	60.63	9.29
chr1	24093089	24093540	452	195	18	57.32	7.18
chr1	24087185	24087885	701	456	45	154.04	11.26
chr1	24076005	24076408	404	203	32	174.95	13.51
chr1	24057103	24057513	411	206	33	93.23	7.02
chr1	24055621	24056072	452	215	67	332.76	14.11
chr1	24047745	24048159	414	208	25	110.15	10.55
chr1	24031964	24032492	529	202	21	64.47	6.75
chr1	24020485	24021427	943	196	49	146.53	9.89
chr1	24007281	24008105	825	594	46	162.88	10.75
chr1	23995412	23995970	559	320	37	161.4	13.49
chr1	23985766	23986683	923	577	38	85.79	8.97
[truncated: 260,672+ more rows]
