# Supplementary material for: DNA methylation patterns in peripheral blood mononuclear cells from Holstein cattle with variable milk yield
Source: BMC Genomics. 2018 Oct 11;19:744. doi: 10.1186/s12864-018-5124-9 (PMC6182825; doi:10.1186/s12864-018-5124-9)
Supplement: Supplementary file 6 — Table S6. Chromosome, start nucleotide, end nucleotide, length, summit, tags, Log P, and fold enrichment of significant peaks for Farm 4. DNA methylation peak information for Farm 4. (XLSX 13513 kb) [file 12864_2018_5124_MOESM6_ESM.xlsx]

## Sheet: S6
Table S6. Chromosome, start nucleotide, end nucleotide, length, summit, tags, Log_P, and fold enrichment of significant peaks for Farm 4.
Genomic coordinates correspond to: UMD_3.1 (http://www.ncbi.nlm.nih.gov/assembly/GCA_000003055.4)
ChrLift	start	end	length	summit	tags	Log_P	fold_enrichment
chr1	51101	52163	1063	557	41	103.14	10.74
chr1	48377	49255	894	287	88	269.1	14.71
chr1	42281	42836	556	295	59	305.11	16.2
chr1	66193	67122	930	664	90	249.32	8.44
chr1	34629	35483	855	205	38	100.2	6.17
chr1	89889	90578	690	424	26	53.48	7.33
chr1	111691	112488	798	237	58	243.01	17.83
chr1	116823	117247	425	213	18	64.17	7.87
chr1	130194	130624	431	216	18	64.17	7.87
chr1	138164	138901	738	325	60	195.14	9.9
chr1	156183	156540	358	180	19	91.76	7.68
chr1	163222	163586	365	183	26	130.17	8.65
chr1	164289	164811	523	206	35	116.92	9.7
chr1	167963	169573	1611	1404	60	58.71	5.05
chr1	173063	173677	615	404	27	87.28	9.92
chr1	177661	178379	719	408	37	130.1	11.89
chr1	187602	188228	627	415	37	100.17	8.42
chr1	193152	193940	789	545	45	63.19	6.77
chr1	196362	197190	829	247	28	74.61	5.69
chr1	207896	208448	553	337	30	102.12	8.57
chr1	204624	205262	639	192	22	59.7	5.03
chr1	220501	221225	725	510	26	56.5	8.01
chr1	243038	243457	420	211	51	309.6	16.25
chr1	247872	249137	1266	624	93	240.92	8.35
chr1	257530	258395	866	495	72	147.77	6.9
chr1	263878	264994	1115	597	59	115.57	10.59
chr1	267921	269401	1481	234	163	255.11	7.83
chr1	272604	273447	844	219	76	97.04	7.28
chr1	275010	275502	493	278	46	107.84	6.83
chr1	278066	279198	1133	556	53	55.25	6.84
chr1	284024	284694	671	456	59	189.9	12.28
chr1	293739	295202	1464	1178	112	171.79	6.94
chr1	301588	302598	1011	530	38	97.64	7.14
chr1	304797	305949	1153	579	148	293.4	11.89
chr1	310856	312109	1254	336	103	127.11	7.2
chr1	317761	318582	822	501	49	99.48	8.62
chr1	321110	322027	918	669	79	124.05	7.23
chr1	322279	322966	688	215	73	135.67	7.94
chr1	327818	328551	734	252	79	315.23	15.46
chr1	330231	331176	946	585	91	311.92	16.59
chr1	334795	335207	413	207	30	83.26	6.11
chr1	348904	349655	752	206	34	121.04	8.75
chr1	352690	353929	1240	609	106	235.56	11.65
chr1	357094	358766	1673	369	140	165.49	5.63
chr1	360685	363290	2606	514	243	168.2	6.14
chr1	364272	364779	508	303	26	51.48	5.48
chr1	371194	371720	527	326	31	141.4	12.25
chr1	378848	380258	1411	454	173	297.17	8.05
chr1	386247	386968	722	372	67	249.2	13.57
chr1	400498	400898	401	201	33	124.84	7.86
chr1	401406	401840	435	218	41	132.58	8.51
chr1	406765	407683	919	663	59	126.7	8.25
chr1	414375	415141	767	534	41	98.15	9.32
chr1	421359	422321	963	217	59	126.89	7.76
chr1	426294	426774	481	250	21	77.75	8.31
chr1	437810	438502	697	264	87	340.4	12.36
chr1	442712	443485	775	551	39	110.74	8.73
chr1	445728	446594	867	543	43	87.99	7.97
chr1	460147	460615	469	288	24	82.26	7.78
chr1	464965	465917	953	576	113	172.81	9.3
chr1	466078	466553	476	260	92	279.1	8.78
chr1	473618	474361	744	440	55	71.79	4.71
chr1	474513	475444	932	513	60	65.48	5.98
chr1	480609	481517	909	289	38	100.35	11.31
chr1	485811	486616	806	281	94	312.37	14.16
chr1	494428	495233	806	424	52	148.15	12.66
chr1	500595	501140	546	348	60	297.31	16.2
chr1	507410	507944	535	208	19	57.97	6.12
chr1	516937	517919	983	544	36	63.64	5.58
chr1	523877	524502	626	274	35	122.19	9.05
chr1	529003	529723	722	479	59	238.98	12.34
chr1	572335	572666	332	167	20	108.46	7.67
chr1	571337	571642	306	154	20	129.11	8.75
chr1	565049	565635	587	220	48	202.33	12.97
chr1	558784	559252	469	209	29	106.54	8.73
chr1	556015	556445	431	216	19	70.63	8.31
chr1	543692	544234	543	203	26	87.76	8.3
chr1	532846	533350	505	263	40	187.95	11.83
chr1	775367	775909	543	178	28	75.74	7.54
chr1	776142	776851	710	194	36	83.53	9.62
chr1	790020	790781	762	544	36	73.03	5.79
chr1	791840	793001	1162	179	48	70.14	5.66
chr1	819240	820534	1295	284	170	377.65	12.1
chr1	824720	825291	574	356	57	293.05	17.45
chr1	836991	837541	551	306	28	52.83	5.95
chr1	845713	846881	1169	576	55	52.54	6.2
chr1	849065	849605	541	220	31	63.77	6.11
chr1	857808	859111	1304	395	131	278.66	9.42
chr1	866253	866841	589	308	48	178.1	11.58
chr1	874101	874662	562	220	74	315.68	10.62
chr1	886289	887024	736	379	67	232.66	11.54
chr1	894505	895551	1047	615	127	332.88	10.9
chr1	899635	900256	622	337	23	68.67	8.11
chr1	909687	910697	1011	415	50	87.4	10.22
chr1	914168	914983	816	465	53	173.51	9.7
chr1	917130	917806	677	440	64	189.72	9.35
chr1	919443	920505	1063	833	131	410.66	15.3
chr1	925530	927089	1560	903	177	199.22	8.94
chr1	931140	932359	1220	388	74	53.91	4.81
chr1	934196	935236	1041	782	153	419.77	12.5
chr1	937596	938106	511	288	44	226.83	14.96
chr1	941260	941994	735	414	96	172.29	6.46
chr1	942419	943639	1221	820	119	90.09	5.82
chr1	950180	951289	1110	285	116	174.44	8.42
chr1	953364	954759	1396	468	125	146.04	7.84
chr1	956869	957415	546	312	50	184.62	11.19
chr1	960663	961382	720	189	34	123.34	14.09
chr1	966858	967635	778	453	58	130.9	8.11
chr1	974960	975689	729	188	37	53.16	5.95
chr1	987242	988764	1523	214	100	53.85	5.15
chr1	1007761	1008444	684	228	44	137.66	9.78
chr1	1010663	1011228	566	232	67	270.21	12.84
chr1	1016353	1016984	632	248	62	74.49	4.52
chr1	1018623	1021152	2530	405	280	78.78	5.14
chr1	1026215	1027488	1274	699	177	415.35	7.95
chr1	1030006	1030463	458	277	29	133.37	11.81
chr1	1032959	1033763	805	552	103	199.6	9.52
chr1	1034124	1035410	1287	911	110	88.47	6.03
chr1	1038812	1039511	700	357	22	56.28	7.44
chr1	1049407	1049874	468	260	18	60.54	7.44
chr1	1051785	1052462	678	465	24	67.6	8.54
chr1	1057291	1058094	804	211	53	216.78	13.87
chr1	1065260	1065742	483	276	54	294.51	15.81
chr1	1068156	1069255	1100	545	63	154.49	13.94
chr1	1071053	1072448	1396	852	249	499.21	11.31
chr1	1079657	1080475	819	587	94	330.28	16.5
chr1	1087316	1088163	849	615	64	178.38	11.66
chr1	1091228	1092699	1472	451	109	161.92	9.02
chr1	1097363	1097724	362	182	27	142.95	9.4
chr1	1100402	1101011	610	357	94	453.76	16.67
chr1	1106168	1107274	1107	458	42	67.2	5.15
chr1	1112617	1113540	925	527	64	198.5	10.38
chr1	1125146	1126364	1219	409	34	72.56	4.61
chr1	1138572	1139022	451	261	27	101.32	8.44
chr1	1147115	1147590	476	217	68	258.08	9.49
chr1	1148860	1149881	1022	544	56	58.69	6.03
chr1	1153804	1154454	651	261	59	210.1	9
chr1	1162827	1164118	1292	244	88	114.49	9.52
chr1	1165578	1166008	431	216	44	181.16	10.06
chr1	1169807	1171826	2020	1137	173	176.13	6.21
chr1	1183765	1184608	844	306	97	335.24	12.59
chr1	1193186	1193724	539	208	39	107.8	7.91
chr1	1195572	1196304	733	269	50	117.33	8.8
chr1	1203594	1204050	457	201	28	123.39	10.72
chr1	1207090	1207526	437	219	19	70.63	8.31
chr1	1212589	1213150	562	321	109	513.25	14.61
chr1	1240303	1241239	937	476	109	373.07	11.85
chr1	1251515	1252699	1185	523	216	255.04	8.69
chr1	1253747	1254792	1046	585	179	126.48	5.19
chr1	1256147	1257119	973	602	119	114.51	6.52
chr1	1268288	1268719	432	217	20	77.3	8.75
chr1	1272720	1273569	850	538	65	164.03	9.7
chr1	1275239	1275660	422	212	28	52.8	4.8
chr1	1280541	1280938	399	200	22	105.89	9.62
chr1	1283458	1284103	646	345	106	450.49	14.44
chr1	1290974	1291377	404	203	59	396.84	17.34
chr1	1302997	1303491	495	243	42	200.23	11.98
chr1	1311037	1311677	641	276	44	125.35	9.87
chr1	1317347	1317969	623	210	62	215.2	11.72
chr1	1321785	1322614	830	217	34	67.77	4.47
chr1	1329622	1330866	1245	528	98	163.33	6.79
chr1	1333132	1333660	529	259	36	50.73	3.94
chr1	1334499	1335652	1154	570	108	127.65	4.93
chr1	1340417	1341253	837	547	77	164.52	10.64
chr1	1344610	1345331	722	453	43	67.6	7.24
chr1	1357104	1357800	697	435	31	82.83	6.08
chr1	1361591	1362052	462	259	42	98.03	6.31
chr1	1366775	1367418	645	384	40	100.8	7.96
chr1	1376461	1377568	1108	493	51	90.96	6.43
chr1	1381345	1383310	1966	1425	200	185.66	9.48
chr1	1389327	1390087	761	206	69	62.51	5.47
chr1	1390240	1391052	813	214	93	193.31	10.46
chr1	1401014	1402257	1244	885	48	50.34	5.18
chr1	1405429	1406095	667	181	35	142.78	12.68
chr1	1409845	1410562	718	220	27	53.81	7.54
chr1	1412476	1413582	1107	630	81	83.64	6.87
chr1	1413597	1414186	590	346	64	135.36	7.67
chr1	1421196	1421602	407	204	25	129.11	10.93
chr1	1426532	1427585	1054	452	52	60.7	7.22
chr1	1429986	1431316	1331	581	140	147.14	7.75
chr1	1436253	1437031	779	540	69	73.79	3.53
chr1	1438751	1439403	653	317	68	57.15	4.3
chr1	1440252	1441555	1304	633	105	75.75	7.88
chr1	1453188	1453886	699	215	32	116.21	7.87
chr1	1461594	1462378	785	214	60	248.93	17.13
chr1	1467529	1469968	2440	867	233	166.62	7.48
chr1	1471935	1472589	655	410	43	155.37	7.86
chr1	1476131	1477694	1565	1294	189	379.3	7.5
chr1	1480525	1482123	1599	980	214	406.5	7.14
chr1	1485303	1486836	1534	1183	92	120.8	9.65
chr1	1503250	1503850	601	210	34	148.55	14
chr1	1523085	1523755	671	457	27	66.51	5.83
chr1	1529106	1530355	1251	288	76	110.76	7.66
chr1	1531796	1532366	571	204	25	65.71	4.59
chr1	1539761	1540450	690	178	30	54.33	5.45
chr1	1551636	1552339	704	496	21	50.81	7.87
chr1	1558623	1559358	736	530	84	257.9	10.58
chr1	1564200	1565331	1132	520	83	119.09	6.44
chr1	1568292	1569038	747	218	30	50.96	6.46
chr1	1570504	1571389	886	631	74	207.73	7.75
chr1	1575943	1577284	1341	548	81	122.8	8.65
chr1	1580154	1580994	841	553	47	142.39	13.51
chr1	1583112	1584125	1014	595	64	100.47	9.19
chr1	1600166	1601078	913	366	39	70.73	8.45
chr1	1603684	1604111	428	215	60	358.46	16.97
chr1	1607489	1608464	976	620	60	112.92	8.08
chr1	1611312	1612470	1159	390	67	152.94	8.64
chr1	1615780	1617105	1326	250	73	63.38	5.62
chr1	1618184	1618980	797	316	121	259.06	6.7
chr1	1624156	1624874	719	250	67	297.99	11.6
chr1	1628453	1629655	1203	594	63	180.97	15.74
chr1	1633314	1634063	750	565	23	56.49	5.25
chr1	1640465	1641161	697	418	74	239.64	11.13
chr1	1644525	1645815	1291	747	88	110.95	5.28
chr1	1652912	1653681	770	455	37	96.86	10.06
chr1	1655764	1657174	1411	959	96	155.55	6.68
chr1	1670717	1671565	849	202	42	60.9	4.77
chr1	1675099	1675726	632	307	144	640.68	13.23
chr1	1682474	1683293	820	208	38	71.72	6.17
chr1	1687196	1688210	1015	690	82	179.86	6.24
chr1	1690449	1691046	598	218	28	59.04	5.03
chr1	1700886	1702074	1189	217	77	77.14	5.37
chr1	1705678	1706497	820	209	51	125.1	6.91
chr1	1708642	1709843	1202	639	114	128.63	8.7
chr1	1711333	1713005	1673	1421	186	151.6	4.18
chr1	1717695	1718382	688	220	43	87.87	8.15
chr1	1723798	1725026	1229	1003	118	180.88	5.54
chr1	1726305	1726962	658	444	54	57.74	3.18
chr1	1728826	1729358	533	314	46	133.93	8.56
chr1	1731881	1732599	719	458	48	134.41	10.08
chr1	1738727	1739491	765	231	80	230.91	8.55
chr1	1747891	1748422	532	320	34	107.58	7.73
chr1	1756922	1757672	751	378	33	74.38	6.03
chr1	1761239	1761757	519	241	30	96.85	7.95
chr1	1762196	1762823	628	347	30	72.9	7.25
chr1	1767779	1768706	928	680	46	60.57	4.76
chr1	1782262	1782659	398	200	20	61.9	6.46
chr1	1788332	1789549	1218	982	89	52.81	4.08
chr1	1796725	1797544	820	311	36	75.03	6.94
chr1	1800931	1801738	808	205	52	147.65	10.4
chr1	1808958	1809856	899	522	78	160.68	8.52
chr1	1823155	1823662	508	208	24	93.6	10.06
chr1	1830862	1831511	650	455	48	215.13	9.34
chr1	1834318	1834919	602	392	47	181.75	11.46
chr1	1842668	1843517	850	209	63	138	7.29
chr1	1850466	1851258	793	218	50	131.67	11.57
chr1	1861990	1863384	1395	1081	84	67.96	4.89
chr1	1873373	1874134	762	301	24	54.49	7.68
chr1	1887564	1888332	770	341	46	161.5	14.18
chr1	1894924	1896145	1222	1015	84	103.97	7.69
chr1	1897676	1898535	861	217	55	68.39	6.09
chr1	1916265	1917122	858	363	38	71.86	8.08
chr1	1924265	1925035	771	206	31	74.38	7.88
chr1	1934902	1935454	553	344	47	209.83	13.95
chr1	1946396	1947865	1470	220	178	94.67	6.37
chr1	1951218	1951597	380	191	22	51.59	4.65
chr1	1952745	1953331	587	209	23	58.24	8.3
chr1	1962392	1962784	393	197	27	153.69	11.81
chr1	1965616	1966630	1015	469	46	81.29	9.51
chr1	1967732	1969219	1488	941	100	146.1	8.82
chr1	1975789	1976476	688	526	28	92.03	11.81
chr1	1984204	1984889	686	199	23	63.06	9.18
chr1	1987464	1989129	1666	967	166	286.65	9.55
chr1	1996789	1997352	564	340	35	82.15	5.55
chr1	1998188	1998691	504	291	31	55.47	5.37
chr1	2002909	2003833	925	458	43	119.89	12.53
chr1	2008539	2009061	523	282	81	392.54	14.36
chr1	2014173	2014631	459	254	32	136.67	10.63
chr1	2016910	2017750	841	255	37	120.42	9.62
chr1	2019557	2020448	892	642	59	135.42	7.76
chr1	2023518	2024733	1216	332	53	74.36	5.84
chr1	2026248	2026795	548	334	36	78.16	6.75
chr1	2028299	2029078	780	206	32	54.43	4.52
chr1	2032905	2033564	666	354	27	80.01	9.13
chr1	2037041	2038395	1359	239	117	245.5	12.46
chr1	2042287	2043358	1073	519	57	67.97	6.28
chr1	2046533	2048260	1729	551	181	187.76	7.42
chr1	2050791	2051955	1165	198	60	132.52	8.89
chr1	2074980	2075453	474	259	53	283.9	15.38
chr1	2077527	2077943	417	209	20	66.08	6.86
chr1	2083476	2084333	858	292	64	158.52	11.01
chr1	2084919	2085424	506	241	36	90.91	7.11
chr1	2088195	2089085	891	469	58	204.04	16.72
chr1	2092454	2093331	878	461	30	80.11	7.87
chr1	2115183	2115976	794	396	29	84.22	6.56
chr1	2120215	2121140	926	476	28	56.65	7.54
chr1	2126653	2127289	637	228	54	81.82	5.88
chr1	2127296	2128177	882	603	96	121.7	6.37
chr1	2129243	2130193	951	634	87	100.36	6.03
chr1	2133172	2133919	749	218	58	143.83	10.92
chr1	2135669	2136600	932	415	132	270.37	9.42
chr1	2136665	2137266	602	331	87	160.89	6.92
chr1	2138933	2139738	806	555	59	118.29	7.6
chr1	2145469	2145931	463	217	39	186.09	12.64
chr1	2148992	2149542	551	188	22	73.86	7.87
chr1	2159633	2160099	467	249	18	59.16	7.26
chr1	2166371	2167793	1423	569	73	128.89	9.43
chr1	2171911	2173070	1160	902	57	105.27	6.22
chr1	2175886	2176332	447	228	52	236.02	11.9
chr1	2178579	2179229	651	259	98	356.7	10.72
chr1	2184381	2184908	528	319	24	71.26	7.31
chr1	2188408	2188906	499	220	175	977.57	18.36
chr1	2195997	2196563	567	316	97	472.14	14.48
chr1	2201428	2201932	505	262	50	115.14	6.55
chr1	2203306	2204138	833	390	86	223.52	11.7
chr1	2211615	2213247	1633	659	170	91.79	5.51
chr1	2217463	2218360	898	327	136	220.55	9
chr1	2222337	2223135	799	301	40	63.79	6.25
chr1	2224205	2224868	664	256	36	90.78	8.08
chr1	2228219	2228747	529	318	19	58.7	7.44
chr1	2229001	2229526	526	216	19	53.34	6.56
chr1	2238965	2242034	3070	483	254	107.55	5.08
chr1	2244816	2245167	352	177	28	72.17	4.43
chr1	2249056	2250391	1336	736	148	203.26	7.8
chr1	2260964	2261790	827	238	58	129.18	10.92
chr1	2262854	2264267	1414	922	85	119.99	6.24
chr1	2266074	2267487	1414	1143	128	255.08	11.46
chr1	2272943	2273528	586	386	40	182.74	14.04
chr1	2276274	2277170	897	423	43	76.91	7.78
chr1	2279025	2279726	702	225	80	81.4	4.38
chr1	2280014	2281033	1020	373	124	139.86	4.78
chr1	2283290	2285242	1953	1419	119	54.64	5.86
chr1	2290298	2292059	1762	621	135	105.49	7.21
chr1	2293951	2294741	791	575	74	165.42	9.26
chr1	2299989	2301926	1938	1356	145	153.98	7.54
chr1	2304325	2305483	1159	571	76	51.28	5.74
chr1	2318198	2318662	465	241	54	212.21	10.12
chr1	2328307	2329321	1015	552	45	55.17	5.98
chr1	2333002	2333638	637	286	26	80.56	9.62
chr1	2336016	2337490	1475	451	88	139.04	6.83
chr1	2345350	2346060	711	415	106	466.28	15.82
chr1	2356591	2357394	804	320	25	61.41	8.75
chr1	2361836	2363029	1194	531	57	93.82	5.95
chr1	2364608	2365134	526	267	32	86.94	7.29
chr1	2368236	2369225	990	295	48	72.52	5.05
chr1	2371738	2372272	535	297	27	56.01	5.54
chr1	2374918	2375416	499	215	57	297.21	15.75
chr1	2378446	2379153	709	468	61	201.42	11.31
chr1	2380028	2380406	379	190	30	106.97	7.22
chr1	2385961	2386999	1039	454	88	153.3	8.88
chr1	2396033	2396651	619	217	106	237.95	8.42
chr1	2407539	2408445	907	248	83	58.81	3.67
chr1	2417191	2418625	1435	1218	91	61.25	3.73
chr1	2423133	2423675	543	215	24	66.63	7.09
chr1	2426669	2427073	405	203	24	69.37	5.97
chr1	2431861	2433710	1850	1388	77	60.11	8.82
chr1	2437325	2437686	362	182	22	55.49	4.61
chr1	2447984	2449890	1907	458	166	121.72	8.66
chr1	2459942	2460548	607	219	97	389.6	13.98
chr1	2465120	2466041	922	445	40	68.7	8.84
chr1	2468137	2469210	1074	459	70	183.7	11.8
chr1	2476494	2477349	856	244	37	84.57	9.11
chr1	2479639	2480488	850	213	57	155.65	9
chr1	2482602	2483233	632	205	24	70.24	7.4
chr1	2492380	2492800	421	211	34	197.33	14.87
chr1	2495350	2496076	727	219	47	137.39	10.26
chr1	2497048	2497558	511	252	23	55.47	5.58
chr1	2503471	2504975	1505	1281	119	188.2	8.34
chr1	2508399	2510441	2043	566	84	53.19	5.8
chr1	2513727	2514574	848	523	138	344.37	10.52
chr1	2518840	2519631	792	526	55	56.68	6.77
chr1	2524342	2524762	421	211	41	125.22	7.08
chr1	2525258	2525924	667	218	58	150.32	7.6
chr1	2529660	2530160	501	286	23	87.94	9.18
chr1	2534838	2535376	539	278	24	88.5	9.62
chr1	2537603	2538540	938	624	131	354.28	12.65
chr1	2545477	2546295	819	273	33	63.3	8.52
chr1	2548842	2549414	573	364	19	53.61	7.44
chr1	2554444	2555156	713	381	22	54.99	7
chr1	2557760	2558202	443	200	37	128.44	8.4
chr1	2560710	2561303	594	265	50	151.2	8.38
chr1	2572402	2573193	792	473	41	54.27	6.83
chr1	2582730	2583738	1009	451	45	74.98	7.54
chr1	2592420	2593310	892	525	39	132.05	8.31
chr1	2604520	2605179	660	314	40	106.17	8.9
chr1	2619144	2619636	493	248	22	71.04	7.54
chr1	2622612	2623016	405	203	21	78.14	7.79
chr1	2627646	2629048	1403	540	73	136.18	9.15
chr1	2636676	2637435	760	291	49	71.88	6.51
chr1	2638233	2638966	734	341	40	75.38	5.93
chr1	2644001	2645003	1003	587	99	256.33	8.36
chr1	2646923	2647342	420	211	39	126.71	7.41
chr1	2667819	2668739	921	411	58	148.43	12.05
chr1	2673378	2674555	1178	549	108	82.05	6.26
chr1	2675264	2676468	1205	564	122	127.32	6.29
chr1	2682533	2683026	494	231	37	124.07	8.04
chr1	2688803	2689683	881	560	61	157.56	11.09
chr1	2705879	2706476	598	219	44	183.3	13.77
chr1	2709202	2709585	384	193	18	75.55	7.68
chr1	2712260	2712846	587	236	26	54.85	5.79
chr1	2720413	2721512	1100	498	73	85.32	7.25
chr1	2722090	2722888	800	486	49	64.52	5.82
chr1	2727007	2727470	464	245	39	226.91	16.62
chr1	2729620	2730310	691	215	27	79.51	10.93
chr1	2738490	2739233	744	212	29	50.17	5.87
chr1	2739419	2740192	774	220	37	67.81	6.61
chr1	2744457	2745536	1081	545	51	139.4	11.66
chr1	2747881	2748730	844	319	98	353.2	16.21
chr1	2750830	2751530	701	458	42	153.73	12.53
chr1	2763409	2764176	769	213	33	74.71	9.3
chr1	2769349	2770088	740	491	47	70.05	6.17
chr1	2771963	2772946	984	532	48	75.81	9.41
chr1	2778397	2779130	734	330	131	399.53	12.05
chr1	2785459	2786914	1456	1233	69	72.43	7.73
chr1	2790827	2791277	451	214	57	194.89	9.02
chr1	2808695	2809558	864	217	35	101.56	7.68
chr1	2818977	2820925	1944	1299	151	162.17	10.14
chr1	2836160	2836898	739	207	60	56.95	6.05
chr1	2838848	2839436	589	263	36	140.6	10.77
chr1	2844243	2845993	1751	570	94	76.91	8.02
chr1	2852243	2853073	831	198	40	61.64	5.27
chr1	2857102	2857709	608	246	22	61.96	7.82
chr1	2865471	2867004	1534	281	89	50.99	4.88
chr1	2868011	2868759	749	431	131	380.67	8.37
chr1	2870719	2872577	1859	346	274	377.85	7.39
chr1	2873856	2875049	1194	663	90	102.83	7.02
chr1	2878162	2879263	1102	305	111	159.18	6.74
chr1	2886377	2887831	1455	925	84	120.48	5.98
chr1	2890321	2891053	733	526	42	142.73	13.51
chr1	2895194	2895813	620	244	37	97.42	7.37
chr1	2903101	2903719	619	209	66	125.47	7.74
chr1	2910095	2911051	957	368	86	184.67	8.21
chr1	2913961	2914462	502	295	45	165.63	10.13
chr1	2924198	2925063	866	334	67	102.2	7.26
chr1	2932003	2933003	1001	403	102	301.74	14.96
chr1	2934966	2935843	878	606	105	319.75	9.21
chr1	2945248	2945903	655	203	57	239.18	15.75
chr1	2956317	2957237	921	520	44	160.6	14.43
chr1	2968439	2968773	335	168	25	154.61	9.59
chr1	2974307	2975005	699	354	28	58.32	4.89
chr1	2978609	2980143	1536	924	129	187.49	9.5
chr1	2984267	2985231	965	402	77	157.58	9.05
chr1	2993726	2994605	880	591	66	69.92	7.18
chr1	2996245	2997371	1127	566	147	219.9	8.61
chr1	3002331	3003263	933	317	129	374.28	15.08
chr1	3016243	3017034	792	580	60	150.78	10.91
chr1	3025845	3026410	566	242	56	259.22	14.42
chr1	3028256	3029431	1176	382	57	99.57	5.6
chr1	3037188	3037883	696	209	27	84.82	9.62
chr1	3064386	3064815	430	216	34	140.53	10.26
chr1	3066614	3066957	344	173	26	98.95	5.82
chr1	3067785	3068466	682	466	30	63.9	4.78
chr1	3075294	3075738	445	208	59	356.14	17.73
chr1	3088300	3088920	621	177	47	160.64	11.18
chr1	3090410	3091408	999	717	70	99.91	5.47
chr1	3093249	3093961	713	262	71	182.21	10.6
chr1	3102728	3103177	450	239	22	59.4	6.17
chr1	3110909	3111975	1067	228	107	309.58	12.13
chr1	3115136	3116286	1151	532	48	65.14	4.33
chr1	3118490	3119086	605	264	47	81.78	6.4
chr1	3137939	3138418	480	242	45	181.45	10.44
chr1	3140539	3141195	658	463	26	63.03	7.54
chr1	3144168	3144615	448	237	21	83.14	8.75
chr1	3153247	3154088	842	571	61	92.98	6.18
chr1	3155271	3155608	340	171	24	62.26	4.14
chr1	3211551	3212612	1062	643	91	243.82	13.15
chr1	3207341	3208385	1045	213	49	104.12	6.22
chr1	3200425	3201246	822	611	48	97.52	8.57
chr1	3183574	3184498	925	353	69	115.27	9.21
chr1	3182552	3183274	723	483	57	96.73	7.49
chr1	3178475	3179046	572	250	22	71.02	8.31
chr1	3174550	3175377	828	217	34	85.84	6.36
chr1	3168095	3169847	1753	1490	100	188.18	7.77
chr1	3231083	3231940	858	572	62	210.88	15.75
chr1	3236413	3236868	456	247	49	289.6	17.24
chr1	3246312	3249535	3222	1263	272	61.12	4.91
chr1	3251472	3251895	424	213	30	101.73	7.71
chr1	3253560	3255350	1791	1248	85	72.43	9.05
chr1	3258563	3259412	854	239	81	165.71	9.9
chr1	3260430	3260873	444	229	51	146.48	7.35
chr1	3264214	3264730	517	301	23	69.6	7.54
chr1	3284588	3284977	390	196	23	89.88	7.23
chr1	3285279	3285761	483	218	22	54.81	6.69
chr1	3289561	3291463	1905	247	142	68.01	5.8
chr1	3299870	3300468	599	242	95	327.95	10.91
chr1	3305140	3306214	1080	873	65	55.47	5.52
chr1	3307452	3308443	992	570	82	54.06	5.29
chr1	3308467	3309110	646	322	61	74.5	5.68
chr1	3314592	3315680	1089	360	64	103.68	5.03
chr1	3322080	3322920	841	629	45	115.09	9.33
chr1	3325223	3326501	1279	379	95	68.1	7.18
chr1	3326729	3327788	1060	220	87	93.81	5.34
chr1	3330980	3332089	1110	810	64	178.06	8.41
chr1	3335655	3336977	1323	713	63	112.9	8.84
chr1	3340249	3340692	444	206	39	106.83	6.82
chr1	3350691	3352098	1408	1134	92	121.69	6.63
chr1	3354951	3356583	1633	260	95	119.07	7.07
chr1	3362098	3363216	1119	607	85	143.11	10.3
chr1	3367931	3368961	1030	418	40	68.52	8.41
chr1	3372430	3373086	657	214	32	57.97	5.13
chr1	3384777	3385420	644	207	41	138.64	11.76
chr1	3393111	3393890	781	235	42	117.8	11.16
chr1	3400128	3400976	849	572	33	70.46	7.87
chr1	3417558	3419213	1656	209	106	90.51	6.43
chr1	3430832	3431380	549	208	73	291.13	13.17
chr1	3433471	3433992	522	315	31	87.13	7.82
chr1	3437129	3438085	957	485	38	106.55	12.52
chr1	3440510	3442499	1990	295	232	307.56	7.54
chr1	3445798	3446326	527	219	30	83.78	7.09
chr1	3452672	3453576	905	593	44	98.03	5.59
chr1	3453760	3454214	455	207	28	78.34	7.19
chr1	3456849	3457979	1131	728	141	329.43	11.31
chr1	3463883	3465419	1537	601	180	191.84	8.54
chr1	3492645	3493267	623	215	44	55.38	5.69
chr1	3493483	3494274	792	480	58	80.84	4.79
chr1	3502645	3503587	943	523	54	97.63	5.66
chr1	3504149	3504865	717	397	45	65.51	4.79
chr1	3520255	3521945	1692	313	121	159.47	6.55
chr1	3527410	3527978	569	333	59	249.57	13.62
chr1	3530567	3531427	861	512	32	67.23	9.79
chr1	3534822	3535712	891	527	36	79.9	7.54
chr1	3544566	3545316	751	392	28	73.2	8.58
chr1	3555769	3556349	581	378	21	63.95	8.31
chr1	3560860	3561394	535	323	49	182.64	10.84
chr1	3564286	3566163	1878	1286	105	58.23	6.06
chr1	3568035	3568602	568	358	84	293.66	11.67
chr1	3570780	3571312	533	270	108	489.11	14.03
chr1	3576160	3577164	1005	591	67	119.04	9.95
chr1	3580028	3580632	605	207	45	88.77	4.87
chr1	3587024	3588139	1116	638	141	153.06	8.84
chr1	3588239	3589465	1226	703	134	88.36	4.07
chr1	3598637	3599530	886	370	51	78.85	6.98
chr1	3606712	3607136	425	213	20	63.41	7.18
chr1	3614339	3616129	1791	726	193	278.88	7.82
chr1	3622184	3622656	473	212	21	60.23	6.75
chr1	3624674	3625153	480	217	28	55.87	5.5
chr1	3625596	3626095	500	218	50	148.14	8.62
chr1	3627534	3628137	604	230	37	80.29	5.98
chr1	3633813	3635067	1255	920	44	81.55	6.01
chr1	3648114	3649723	1610	1119	117	90.37	5.48
chr1	3651955	3652606	652	263	54	165.07	10.75
chr1	3663892	3665124	1233	658	60	88.16	6.15
chr1	3672588	3674077	1492	479	100	157.34	10.44
chr1	3680287	3681046	760	209	28	76.87	11.37
chr1	3688038	3689272	1235	894	60	111.97	7.12
chr1	3692482	3693391	910	498	32	54.26	8.06
chr1	3697898	3698901	1004	618	40	79.22	6.79
chr1	3712951	3713596	646	212	39	69.52	3.97
chr1	3713759	3714352	595	220	45	53.47	4.7
chr1	3715637	3716191	555	317	64	122.27	6.34
chr1	3717145	3718055	911	595	90	183.55	10.9
chr1	3721763	3722274	512	255	52	262.41	14.37
chr1	3748409	3749750	1342	756	76	89.23	8.88
chr1	3763172	3764289	1118	524	72	148.19	9.13
chr1	3767459	3767927	469	251	57	234.22	11.01
chr1	3784581	3785207	627	183	23	69.93	7.44
chr1	3787062	3787596	535	219	20	63.83	7.87
chr1	3798418	3799066	649	217	35	102.43	8.25
chr1	3806053	3806616	564	358	26	97.87	10.5
chr1	3815103	3815930	828	332	25	59.11	6.12
chr1	3826214	3826927	714	217	33	115.5	10.47
chr1	3841394	3841959	566	197	29	53.67	5.99
chr1	3842598	3843020	423	212	48	205.62	10.65
chr1	3870597	3871759	1153	640	77	179.11	13.4
chr1	3880296	3880847	552	355	18	50.45	6.12
chr1	3884544	3885074	531	330	24	89.78	9.62
chr1	3892999	3893584	586	311	75	374.06	12.79
chr1	3913338	3913932	595	318	20	50.38	5.56
chr1	3915849	3916289	441	227	29	130.9	10.74
chr1	3943873	3944994	1122	337	50	145.69	11.11
chr1	3966408	3967088	681	372	26	65.34	7.3
chr1	3969151	3969817	667	395	31	84.65	8.01
chr1	4027851	4028490	640	205	25	80.16	10.06
chr1	4035883	4036362	480	168	22	84.62	8.75
chr1	4058456	4058942	487	220	22	83.47	7.44
chr1	4121917	4122648	731	263	39	156.17	13.66
chr1	4134444	4135124	681	479	24	69.18	10.06
chr1	4115054	4115644	591	378	24	74.14	9.57
chr1	4257333	4257862	530	213	40	187.79	13.87
chr1	4298621	4298975	356	179	19	98.47	8.31
chr1	4316872	4317316	445	218	35	180.86	13.26
chr1	4322488	4323206	719	245	26	76.05	9.18
chr1	4352804	4353349	546	304	21	68.4	7.87
chr1	4359103	4359734	632	196	21	52.73	8.31
chr1	4364169	4364602	434	218	24	105.89	10.5
chr1	4376014	4376556	543	211	39	203.05	15.75
chr1	4412678	4413059	382	192	22	72.53	6.07
chr1	4413320	4414142	823	383	52	113.33	8.65
chr1	4415792	4416426	635	422	24	53.62	6.65
chr1	4422640	4423027	388	195	22	95.34	7.9
chr1	4423503	4424043	541	329	37	153.83	10.22
chr1	4428892	4429478	587	378	26	94.18	10.5
chr1	4438486	4439197	712	498	21	50.07	7.44
chr1	4454884	4455392	509	218	18	55.34	6.56
chr1	4462938	4463736	799	214	47	167.11	15.32
chr1	4468700	4469379	680	271	46	200.27	15.08
chr1	4479217	4479839	623	240	95	400.53	12.59
chr1	4529499	4530153	655	199	36	108.85	8.06
chr1	4531901	4532400	500	218	40	126.15	8.51
chr1	4546966	4547854	880	352	27	64.18	8.31
chr1	4605618	4605980	363	182	24	130.9	9.2
chr1	4606830	4607260	431	216	53	310.28	16.2
chr1	4648357	4649319	963	478	67	158.37	8.67
chr1	4654498	4655293	796	209	37	133.97	14.43
chr1	4717770	4718314	545	278	53	205.56	10.73
chr1	4741788	4742279	492	236	60	358.61	17.38
chr1	4747858	4748359	502	220	47	268.4	16.77
chr1	4753199	4755243	2045	645	201	225.02	6.84
chr1	4761058	4761665	608	378	24	78.37	9.18
chr1	4766881	4767660	780	213	30	91.82	7.87
chr1	4777304	4777769	466	203	26	108.4	10.1
chr1	4786358	4786720	363	182	29	196.61	12.62
chr1	4789095	4789640	546	299	30	129.74	11.37
chr1	4797839	4798263	425	213	25	121.21	10.93
chr1	4819410	4820136	724	241	26	67.23	9.13
chr1	4822794	4823562	769	253	39	143.93	14.4
chr1	4847993	4848576	584	239	96	407.92	14.02
chr1	4862739	4863157	419	210	47	322.78	20.45
chr1	4867666	4868050	385	193	33	196.64	12.65
chr1	4877706	4878223	518	302	43	162.28	10.66
chr1	4883946	4884540	594	351	41	206.31	16.62
chr1	4901575	4902390	816	598	41	91.83	10.23
chr1	4911088	4911653	566	212	31	133.16	9.18
chr1	4918131	4919411	1281	406	119	295.89	10.55
chr1	4949272	4950138	867	622	116	445.57	10.23
chr1	4955406	4956372	967	727	78	266.9	10.93
chr1	4974337	4974865	529	194	34	136.51	11.13
chr1	4987258	4988028	771	328	53	181.51	12.18
chr1	5028177	5028994	818	613	44	143.81	8.01
chr1	5036114	5036809	696	508	25	73.08	6.56
chr1	5048374	5049366	993	373	89	304.92	18.47
chr1	5052734	5053357	624	219	52	261.49	18.17
chr1	5065988	5066657	670	354	30	107.54	10.5
chr1	5078676	5079136	461	215	18	61.49	7
chr1	5081458	5082146	689	268	22	57.39	7.44
chr1	5087104	5087495	392	197	20	91.23	8.75
chr1	5095671	5096631	961	506	105	370.46	16.53
chr1	5104361	5105000	640	175	22	62.69	7
chr1	5107533	5107983	451	233	40	207.51	13.43
chr1	5124157	5125085	929	293	109	338.72	13.71
chr1	5141054	5141565	512	311	20	66.86	6.56
chr1	5158550	5159159	610	219	24	78.1	9.62
chr1	5171063	5171486	424	213	23	98.47	10.06
chr1	5221104	5221590	478	243	61	361.63	17.98
chr1	5231010	5231680	671	401	34	134.85	12.68
chr1	5296312	5296800	489	230	20	70.08	7
chr1	5299451	5300159	709	423	26	77.26	8.75
chr1	5309954	5310961	1008	509	35	62.51	6.89
chr1	5312524	5313107	584	297	29	90.38	8.39
chr1	5316731	5317314	584	385	19	52.42	7.44
chr1	5325147	5325568	422	212	23	91.38	8.53
chr1	5341990	5342696	707	493	21	50.53	5.69
chr1	5346645	5347287	643	218	37	162.54	14.87
chr1	5351527	5352908	1386	929	43	65.6	5.66
chr1	5377941	5378806	867	661	75	236.35	9.86
chr1	5396352	5396762	412	207	30	170.76	13.12
chr1	5404037	5404538	502	254	24	94.64	9.18
chr1	5409937	5410347	411	206	30	158.81	11.91
chr1	5431481	5432007	528	224	24	90.27	9.18
chr1	5448580	5449505	926	463	45	151.34	12.3
chr1	5451582	5452063	482	272	58	328.4	17.43
chr1	5467956	5468419	464	216	27	124.15	10.93
chr1	5479772	5480238	468	260	21	79.82	8.75
chr1	5481198	5481613	422	212	17	51.89	7.44
chr1	5497514	5498517	1004	449	30	67.47	9.62
chr1	5511246	5511630	385	193	19	84.17	8.31
chr1	5516748	5517556	809	251	39	127.5	13.04
chr1	5526129	5526557	429	215	22	78.14	8.16
chr1	5528060	5528402	343	172	27	77.27	4.7
chr1	5529172	5529593	422	212	43	146.75	8.61
chr1	5540172	5540561	390	196	17	70.63	7.44
chr1	5542501	5542927	427	214	25	77.4	7.86
chr1	5544234	5544901	668	219	30	73.37	5.9
chr1	5551177	5552305	1129	544	94	186.93	12.11
chr1	5572598	5573049	452	195	45	238.17	14.43
chr1	5577569	5578174	606	328	52	217.05	13.46
chr1	5586455	5586850	396	199	35	224.96	14.4
chr1	5592065	5592469	405	203	39	263.32	17.06
chr1	5604844	5605395	552	340	19	55.97	6.56
chr1	5614449	5614911	463	233	41	246.02	16.18
chr1	5625917	5626634	718	214	36	139.8	14.36
chr1	5639877	5640344	468	254	23	93.63	9.62
chr1	5646155	5646506	352	177	20	113.47	8.75
chr1	5679529	5680037	509	269	43	232.85	16.27
chr1	5683783	5684187	405	203	21	91.23	9.18
chr1	5710230	5710684	455	245	65	402.62	19.05
chr1	5714093	5714590	498	283	21	75.16	8.31
chr1	5719340	5719886	547	176	22	74.42	8.75
chr1	5729704	5730220	517	197	18	54.39	7
chr1	5745033	5745568	536	247	73	410.83	18.26
chr1	5764107	5764852	746	217	42	142.36	12.68
chr1	5768736	5769609	874	374	28	67.75	6.83
chr1	5774214	5774622	409	205	17	64.17	7.44
chr1	5788197	5788552	356	179	23	95.11	6.67
chr1	5790115	5791080	966	755	62	134.12	5.98
chr1	5792787	5793569	783	548	44	127.15	11.61
chr1	5795968	5796445	478	268	38	213.27	16.18
chr1	5824783	5825521	739	536	36	106.47	10.28
chr1	5855767	5856589	823	272	48	208.23	18.37
chr1	5869195	5869939	745	186	33	69.99	9.16
chr1	5870873	5871392	521	283	28	88.33	7.65
chr1	5882871	5883527	657	340	26	83.97	7
chr1	5908027	5908925	899	583	57	193.83	12.25
chr1	5912789	5913471	685	238	29	98.76	10.93
chr1	5918948	5919477	530	340	36	165.49	12.87
chr1	5967867	5968298	432	217	19	70.63	8.31
chr1	5971484	5972258	775	557	41	128.5	9.12
chr1	5975997	5976763	767	505	35	103.57	12.04
chr1	6005812	6007451	1640	1185	78	118.42	6.53
chr1	6028451	6029203	753	237	31	101.58	12.25
chr1	6039699	6040466	768	514	67	197.2	12.52
chr1	6048421	6048852	432	217	26	121.21	11.37
chr1	6054748	6055120	373	187	34	243.93	14.87
chr1	6057926	6058473	548	269	61	364.19	20.11
chr1	6063920	6064446	527	193	18	53.23	7
chr1	6064663	6065682	1020	557	29	56.25	7.4
chr1	6078236	6078628	394	198	20	91.23	8.75
chr1	6081361	6082033	673	217	21	53.8	7.87
chr1	6091469	6092260	792	300	26	67.83	7.87
chr1	6097229	6097989	761	202	25	65.78	10.06
chr1	6107984	6108313	330	166	17	91.23	7.44
chr1	6122968	6123300	333	167	30	227.77	12.57
chr1	6135232	6135894	663	496	32	122.23	12.25
chr1	6141596	6142900	1305	184	87	142.37	8.73
chr1	6145421	6146453	1033	459	81	111.95	6.44
chr1	6150374	6151561	1188	761	131	248.69	8.05
chr1	6157501	6158421	921	505	114	257.62	11.61
chr1	6162219	6162969	751	234	38	86.9	9.16
chr1	6165144	6165514	371	186	33	140.65	7.62
chr1	6166032	6166643	612	411	34	74.41	5.66
chr1	6168645	6170074	1430	894	213	421.41	7.79
chr1	6173216	6174004	789	504	49	75.7	6.61
chr1	6181195	6181889	695	477	23	51.34	6.79
chr1	6186703	6187659	957	730	117	295.51	11.25
chr1	6191206	6192033	828	536	28	50.67	6.61
chr1	6196595	6197249	655	411	51	75.01	6.37
chr1	6198217	6199151	935	309	110	277.71	12.87
chr1	6212057	6212774	718	458	61	209.62	10.33
chr1	6216234	6216684	451	197	30	99.49	8.41
chr1	6220703	6221099	397	199	17	57.91	7.44
chr1	6233005	6233739	735	554	32	82.1	10.25
chr1	6239711	6240633	923	478	77	247.17	13.62
chr1	6246202	6246909	708	187	22	55.48	7.87
chr1	6339853	6340786	934	218	85	328.69	14.65
chr1	6363823	6364268	446	229	25	98.94	9.05
chr1	6374979	6375445	467	218	21	79.98	8.75
chr1	6380188	6381246	1059	580	40	114.58	12.62
chr1	6383174	6384113	940	450	26	54.06	9.62
chr1	6388505	6389494	990	575	48	165.93	15.22
chr1	6392145	6392670	526	310	38	190.58	14.43
chr1	6395509	6395930	422	212	29	146.64	11.93
chr1	6402778	6403418	641	264	45	120.64	9.41
chr1	6414129	6415600	1472	1051	83	131.04	6.26
chr1	6420654	6421254	601	208	38	121.93	9.16
chr1	6427124	6427619	496	278	35	181.66	13.12
chr1	6436000	6436763	764	240	104	290.91	12.33
chr1	6437115	6437708	594	320	60	106.64	5.96
chr1	6442399	6442948	550	213	20	61.94	7.87
chr1	6445501	6446971	1470	962	109	142.49	11.24
chr1	6452380	6452861	482	206	26	53.97	5.6
chr1	6454001	6454667	667	401	63	209.04	10.17
chr1	6464164	6465366	1203	258	39	66.45	4.67
chr1	6468757	6469688	932	419	28	64.27	10.06
chr1	6489925	6490684	760	554	24	60.62	7
chr1	6496765	6497493	729	335	79	237.55	11.56
chr1	6507972	6508608	637	175	27	87.34	8.64
chr1	6511354	6512411	1058	514	40	61.51	8.66
chr1	6519264	6520053	790	306	88	363.15	17.42
chr1	6530395	6531383	989	445	47	63.04	6.08
chr1	6531844	6532230	387	194	24	65.83	5.38
chr1	6536978	6537856	880	478	63	221.56	12.76
chr1	6540664	6541189	526	207	26	104.42	10.5
chr1	6544153	6545566	1414	926	84	190.57	9.94
chr1	6554188	6554536	349	175	17	84.17	7.44
chr1	6563949	6564449	501	285	44	178.25	10.38
chr1	6567015	6567524	510	216	71	346.83	14.48
chr1	6574823	6575496	674	329	25	70	7
chr1	6580676	6581539	864	522	62	92.73	6.94
chr1	6581836	6583088	1253	633	79	83.33	5.8
chr1	6587268	6587850	583	337	56	263.76	13.99
chr1	6596219	6596728	510	228	55	210.09	10.79
chr1	6601142	6601692	551	341	28	50.03	5.66
chr1	6619585	6620042	458	216	20	74.74	8.31
chr1	6629025	6629802	778	246	105	383.76	15.69
chr1	6632120	6632885	766	197	29	87.18	12.18
chr1	6644319	6645075	757	234	29	88.84	9.18
chr1	6648122	6648693	572	362	35	162.68	14.43
chr1	6651827	6652521	695	489	21	51.66	8.31
chr1	6658181	6658624	444	243	18	63.88	7
chr1	6663335	6663885	551	358	22	73.86	8.75
chr1	6668388	6669061	674	370	24	70	8.75
chr1	6678340	6678820	481	251	39	184.88	12.68
chr1	6698740	6699519	780	254	27	74.57	9.62
chr1	6705093	6705992	900	347	38	78.95	8.17
chr1	6762384	6762859	476	258	20	63.99	7.41
chr1	6812359	6812764	406	204	17	64.17	7.44
chr1	6818476	6819229	754	198	42	157.3	15.72
chr1	6821687	6823935	2258	1632	195	170.87	9.7
chr1	6827404	6827963	558	299	50	134.31	5.7
chr1	6844752	6845656	906	346	36	111.28	9.62
chr1	6855500	6856278	779	523	30	91.95	11.37
chr1	6861160	6861645	486	256	45	97.56	6.05
chr1	6862370	6863028	659	447	76	223.36	10.77
chr1	6874233	6874971	739	306	44	121.06	10.23
chr1	6876746	6877180	435	218	25	76.72	7.25
chr1	6879887	6880727	841	435	24	53.07	7
chr1	6892958	6893609	652	455	22	61.34	6.56
chr1	6898035	6898450	416	209	34	206.42	14.87
chr1	6902708	6903367	660	441	23	56.22	8.05
chr1	6907776	6908509	734	201	32	110.73	12.68
chr1	6922535	6923535	1001	398	88	251.08	13.69
chr1	6946870	6947410	541	329	19	57.26	5.69
chr1	6952481	6952910	430	216	21	80.89	8.8
chr1	6962068	6962513	446	218	39	164.36	10.48
chr1	6970947	6971825	879	307	28	64.28	10.06
chr1	6981266	6981947	682	359	22	53.82	7.4
chr1	6996581	6997237	657	210	20	50.24	7.44
chr1	7042186	7042893	708	220	35	125.37	12.12
chr1	7056228	7057121	894	349	28	67.89	8.75
chr1	7061530	7062183	654	223	28	96.95	7.44
chr1	7071533	7072267	735	387	38	150.88	14.79
chr1	7141630	7142104	475	215	29	137.4	12.25
chr1	7172242	7172600	359	180	34	253.57	14.87
chr1	7215824	7216307	484	309	17	52.58	6.56
chr1	7243497	7243863	367	184	20	105.89	8.75
chr1	7246480	7247093	614	360	22	65.72	6.56
chr1	7301849	7302267	419	210	21	91.23	9.18
chr1	7307948	7308749	802	562	87	380.76	14.42
chr1	7318724	7319292	569	265	26	97.05	8.75
chr1	7352703	7353186	484	218	30	143.28	12.68
chr1	7359068	7359608	541	352	28	115.98	10.5
chr1	7369705	7370410	706	201	22	55.68	7
chr1	7374476	7375007	532	169	23	83	8.31
chr1	7381449	7382133	685	214	28	81.61	9.75
chr1	7397025	7397767	743	259	48	197.24	16.69
chr1	7425896	7426424	529	293	21	70.7	6.12
chr1	7432352	7433044	693	509	33	123.98	12.25
chr1	7438206	7438789	584	389	20	57.91	7.87
chr1	7454123	7454690	568	262	31	97.79	9.12
chr1	7441664	7442210	547	219	21	68.27	8.31
chr1	7460325	7460851	527	209	19	58.94	5.25
chr1	7498863	7499255	393	197	17	70.63	7.44
chr1	7501175	7501598	424	213	17	57.91	7.44
chr1	7553852	7554466	615	215	23	71.43	7
chr1	7556459	7557560	1102	563	48	122.1	13.23
chr1	7565371	7565896	526	257	86	391.17	14.16
chr1	7568869	7569604	736	266	33	59.72	7.88
chr1	7578023	7578803	781	258	87	368.88	13.29
chr1	7582122	7582810	689	212	52	116.85	8.83
chr1	7583025	7583782	758	364	68	179.56	8.65
chr1	7611988	7612488	501	237	18	56.31	6.12
chr1	7637174	7638022	849	537	34	95.8	11.51
chr1	7650066	7650442	377	189	33	224.96	14.43
chr1	7654693	7655101	409	205	17	64.17	7.44
chr1	7660516	7660964	449	241	18	63.16	7.44
chr1	7693102	7694060	959	513	66	195.38	12.08
chr1	7725360	7725791	432	217	28	137.16	12.25
chr1	7734782	7735191	410	206	25	121.21	10.93
chr1	7744198	7744836	639	365	56	253.02	12.4
chr1	7776738	7777189	452	247	21	82.46	8.75
chr1	7784658	7784992	335	168	26	188.35	11.37
chr1	7833710	7834231	522	329	18	53.8	7
chr1	7849497	7849938	442	218	18	64.17	7.44
chr1	7926034	7926480	447	233	50	236.37	12.46
chr1	7926762	7927310	549	218	28	58.33	6.36
chr1	8003302	8003850	549	209	22	74.14	8.75
chr1	8023703	8024186	484	218	29	135.34	11.81
chr1	8048457	8048988	532	321	22	76.56	8.31
chr1	8055842	8056424	583	206	26	94.81	9.18
chr1	8091667	8092484	818	343	24	55.11	5.25
chr1	8102503	8103192	690	177	25	73.81	10.06
chr1	8128606	8129094	489	212	17	51.98	7
chr1	8137674	8138142	469	218	18	60.41	7.44
chr1	8152208	8152598	391	196	17	70.63	7.44
chr1	8223035	8223607	573	216	22	70.89	5.69
chr1	8243304	8243870	567	348	30	125.57	8.31
chr1	8286994	8287396	403	202	18	64.11	7.14
chr1	8292052	8292497	446	236	18	63.59	7.44
chr1	8305761	8306477	717	193	33	112.91	13.16
chr1	8309219	8310010	792	251	27	67.83	10.06
chr1	8317712	8318379	668	213	43	180.94	16.27
chr1	8320752	8321143	392	197	33	206.73	13.57
chr1	8324775	8325582	808	567	31	58.17	7.54
chr1	8327833	8328500	668	452	82	267.89	11.8
chr1	8335475	8335974	500	226	22	81.39	8.75
chr1	8371126	8371924	799	342	27	72.46	7.44
chr1	8385961	8386593	633	275	25	81.1	9.18
chr1	8397078	8397785	708	506	29	78.56	10.14
chr1	8406076	8406572	497	246	25	102.59	10.06
chr1	8430936	8431287	352	177	24	153.69	10.5
chr1	8512157	8512949	793	537	47	181.68	15.46
chr1	8518562	8519594	1033	479	45	52.24	8.25
chr1	8520503	8520946	444	230	40	137.12	8.4
chr1	8531028	8531586	559	178	39	181.79	14.43
chr1	8613137	8614040	904	633	113	346.72	16.14
chr1	8626711	8627639	929	433	29	69.56	8.31
chr1	8645881	8646295	415	208	29	144.59	11.72
chr1	8682118	8682703	586	372	22	69.2	7
chr1	8702864	8703380	517	200	21	72.39	8.31
chr1	8705519	8705903	385	193	17	70.63	7.44
chr1	8721180	8721737	558	212	20	60.96	7.44
chr1	8727132	8727580	449	233	51	325.07	19.17
chr1	8731711	8732311	601	254	40	196.16	14.43
chr1	8776482	8777160	679	207	32	119.51	13.12
chr1	8800505	8800938	434	218	31	146.57	11.89
chr1	8813270	8813912	643	429	24	73.79	7.44
chr1	8822195	8822677	483	208	24	97.55	9.57
chr1	8824993	8825778	786	488	55	220.76	17.22
chr1	8828975	8829359	385	193	19	84.17	8.31
chr1	8837695	8838209	515	307	59	293.84	15.35
chr1	8840774	8841329	556	197	19	55.51	6.12
chr1	8858465	8859123	659	154	35	74.27	4.81
chr1	8887347	8887798	452	257	18	62.74	7
chr1	8891079	8891624	546	209	33	152.81	13.56
chr1	8907657	8908113	457	220	17	55.93	7
chr1	8911581	8912047	467	210	20	62.98	7.16
chr1	8936120	8936684	565	386	31	133.37	13.12
chr1	8944721	8945117	397	199	20	78.14	7.42
chr1	8962222	8964002	1781	282	142	97.71	5.73
chr1	8965611	8966055	445	233	23	80.22	7.78
chr1	8970148	8970648	501	194	31	139.37	11.81
chr1	8999319	9000061	743	190	43	166.52	16.11
chr1	9015441	9015887	447	217	18	63.45	7.44
chr1	9018304	9018994	691	476	30	104.3	11.37
chr1	9024959	9025358	400	201	26	137.16	11.37
chr1	9033829	9034282	454	236	20	67.27	7.41
chr1	9041497	9042260	764	339	23	55.15	7.87
chr1	9046667	9047409	743	554	54	190.33	14.14
chr1	9049995	9050421	427	214	20	77.3	8.75
chr1	9060242	9060644	403	202	23	113.47	10.06
chr1	9085630	9086906	1277	503	61	104.99	8.36
chr1	9088677	9089446	770	556	43	108.16	9.32
chr1	9097894	9098330	437	219	30	153.69	13.12
chr1	9111910	9112542	633	439	30	106.81	11.37
chr1	9125015	9126023	1009	485	42	133.21	14.79
chr1	9140901	9141732	832	552	103	381.63	10.04
chr1	9154431	9155147	717	272	37	139.64	9.87
chr1	9160400	9160765	366	184	17	77.3	7.44
chr1	9168762	9169162	401	201	18	70.63	7.87
chr1	9174560	9175488	929	403	111	363.5	9.72
chr1	9207226	9207773	548	195	42	227.81	17.49
chr1	9212387	9213023	638	427	43	187.73	15.46
chr1	9224738	9225483	746	509	42	92.56	8.34
chr1	9231944	9233066	1123	695	151	261.57	7.54
chr1	9235314	9235920	607	219	21	60.87	7.87
chr1	9245206	9245972	767	496	63	208.56	14.05
chr1	9254129	9254575	447	234	26	120.11	10.93
chr1	9276656	9277224	569	320	19	54.05	7
chr1	9289177	9289543	367	184	21	95.34	7.54
chr1	9291059	9291434	376	189	17	53.67	5.74
chr1	9291573	9292276	704	188	26	51.78	7.43
chr1	9297240	9297655	416	209	25	121.21	10.93
chr1	9302183	9302614	432	217	64	358.64	15.57
chr1	9308492	9308923	432	217	20	77.3	8.75
chr1	9336408	9337340	932	559	69	225.84	15
chr1	9349609	9350082	474	261	23	88.97	9.22
chr1	9358936	9359601	666	321	43	133.62	8.55
chr1	9364412	9365054	643	448	20	51.62	7
chr1	9392451	9393651	1201	599	56	114.05	12.29
chr1	9415345	9415793	449	235	19	69.56	7.87
chr1	9417808	9418483	673	395	87	310.11	11.48
chr1	9456818	9457380	563	209	33	112.98	9.37
chr1	9459135	9459672	538	337	31	114.94	10.61
chr1	9469612	9470133	522	217	26	97.69	9.7
chr1	9471763	9472629	867	665	66	223.04	12.1
chr1	9487811	9488338	528	320	30	99.34	8.6
chr1	9489078	9489490	413	207	24	87.27	8.48
chr1	9496913	9497496	584	366	66	282.45	14.14
chr1	9519533	9520534	1002	498	122	354.27	13.9
chr1	9522989	9523498	510	210	36	126.55	9.4
chr1	9525543	9526018	476	208	32	125.56	10.02
chr1	9533960	9534908	947	397	38	87.98	7.54
chr1	9541939	9542603	665	466	21	54.61	7.44
chr1	9559727	9560617	891	674	73	279.01	14.52
chr1	9564129	9564633	505	196	41	232.02	17.06
chr1	9578550	9579217	668	202	42	183.68	16.16
chr1	9585362	9585775	414	208	24	113.47	10.5
chr1	9590255	9591018	764	433	49	123.88	9.9
chr1	9593452	9594385	934	345	42	78.51	9.32
chr1	9597280	9598340	1061	232	66	168.88	9.8
chr1	9609734	9610052	319	160	19	121.21	8.31
chr1	9626920	9627999	1080	580	60	125.9	13.24
chr1	9642101	9642533	433	217	20	75.55	8.54
chr1	9644524	9645008	485	220	17	52.46	7
chr1	9647300	9648108	809	266	52	190.99	17.24
chr1	9656830	9657623	794	358	30	73.96	7.79
chr1	9662346	9662784	439	220	22	91.23	9.62
chr1	9668791	9669364	574	217	71	316.06	14.28
chr1	9672638	9673413	776	542	143	475.53	13.71
chr1	9687244	9687891	648	431	20	51.12	6.56
chr1	9693130	9693797	668	424	55	256.69	15.77
chr1	9696323	9697463	1141	184	54	94.69	6.22
chr1	9701610	9702084	475	224	26	114.19	10.06
chr1	9720306	9720790	485	232	22	77.57	7.68
chr1	9740045	9740377	333	167	23	153.69	10.06
chr1	9745448	9746091	644	205	40	132.23	11.46
chr1	9746219	9746620	402	202	30	79.73	6.23
chr1	9748286	9748959	674	313	36	62.2	5.45
chr1	9749211	9749824	614	190	42	138.04	11.46
chr1	9758409	9759316	908	319	61	95.01	9.62
chr1	9760382	9761099	718	413	65	151.54	7.06
chr1	9766674	9767654	981	674	55	83.91	5.61
chr1	9769571	9770091	521	189	22	55.78	6.46
chr1	9790655	9791098	444	227	24	105.48	10.06
chr1	9794905	9796457	1553	468	228	449.08	10.84
chr1	9803081	9803485	405	203	21	53.71	5.59
chr1	9803897	9804293	397	199	35	141.45	9
chr1	9806441	9806891	451	219	30	143.11	12.68
chr1	9809590	9810079	490	263	17	51.87	5.69
chr1	9816117	9816815	699	464	75	222.03	11.81
chr1	9823239	9823842	604	216	25	85.16	8.75
chr1	9828919	9829572	654	198	24	72.42	9.62
chr1	9841805	9842364	560	215	19	55.06	5.69
chr1	9845025	9845585	561	410	25	91.65	10.06
chr1	9854673	9855134	462	220	20	74.12	7.44
chr1	9857782	9858322	541	344	20	63.07	7.87
chr1	9865094	9865544	451	240	24	59.05	5.85
chr1	9866619	9867110	492	271	31	51.97	5.21
chr1	9868451	9869025	575	240	51	152.06	9.58
chr1	9873503	9873909	407	204	23	77.4	7.23
chr1	9881241	9881914	674	501	28	94.02	11.37
chr1	9888717	9889746	1030	525	66	70.8	6.59
chr1	9891429	9892208	780	204	71	138.45	9.62
chr1	9899251	9900168	918	517	66	133.35	11.13
chr1	9901844	9902788	945	516	26	53.65	7
chr1	9907079	9908286	1208	868	48	53.57	6.13
chr1	9933961	9934584	624	249	39	143.48	9.32
chr1	9922428	9922839	412	207	59	196.87	7.9
chr1	9944215	9944870	656	447	40	156.41	12.41
chr1	9957925	9958682	758	540	31	53.84	4.31
chr1	9959469	9959915	447	214	25	70.6	6.54
chr1	9965102	9965564	463	247	24	101.75	10.06
chr1	9988699	9989548	850	446	62	236.86	12.09
chr1	10004454	10005189	736	214	27	79.75	7.44
chr1	10018488	10019767	1280	513	62	129.53	10.21
chr1	10041462	10042400	939	620	51	102.49	9.73
chr1	10045861	10046660	800	567	37	114.4	11.69
chr1	10049354	10050650	1297	924	173	425.58	12.76
chr1	10057438	10058149	712	541	31	72.34	8.37
chr1	10060086	10060971	886	542	32	71.8	7.29
chr1	10073180	10073633	454	207	45	234.92	14.22
chr1	10075780	10076541	762	507	70	254.52	12.96
chr1	10078972	10079733	762	218	51	138.37	11.93
chr1	10090909	10091593	685	342	50	231.73	16.27
chr1	10094843	10095239	397	199	20	91.23	8.75
chr1	10098610	10099078	469	219	20	73.04	7.87
chr1	10104199	10104687	489	203	17	51.98	6.56
chr1	10106345	10106788	444	235	18	55.65	6.52
chr1	10139798	10140577	780	600	37	102.15	6.32
chr1	10156496	10157227	733	450	37	79.74	5.93
chr1	10171038	10171661	624	220	37	115.91	10.12
chr1	10176917	10177552	636	210	31	115.23	12.15
chr1	10187580	10188343	764	215	25	65.46	9.62
chr1	10195428	10196068	641	169	24	66.29	8.73
chr1	10198469	10199292	824	610	61	56.77	5.08
chr1	10199458	10199985	528	282	51	83.45	5.51
chr1	10209641	10210036	396	199	20	76.88	7.3
chr1	10222543	10223331	789	516	29	74.03	9.36
chr1	10234663	10235341	679	432	26	81.05	7.44
chr1	10246805	10247238	434	218	27	129.11	11.81
chr1	10264630	10265280	651	434	26	84.79	7.87
chr1	10274409	10274799	391	196	27	153.69	11.81
chr1	10277989	10278430	442	212	21	74.25	7.67
chr1	10279181	10279881	701	505	23	61.45	8.31
chr1	10282333	10283007	675	458	27	87.65	9.62
chr1	10334389	10334867	479	207	56	239.44	11.53
chr1	10335029	10335461	433	217	39	133.97	9
chr1	10337889	10338547	659	177	38	166.78	11.37
chr1	10347497	10348477	981	403	73	197.81	14.2
chr1	10417397	10418176	780	219	39	150.47	9.62
chr1	10422961	10423831	871	552	35	66.12	7.93
chr1	10425079	10425565	487	268	35	123	8.72
chr1	10432173	10432594	422	212	27	124.72	11.31
chr1	10444468	10445052	585	367	53	286.51	19.23
chr1	10447886	10448585	695	410	48	221.05	11.91
chr1	11048396	11049482	1087	637	36	82.98	7.82
chr1	10363887	10364671	785	311	32	103.31	10.5
chr1	10384462	10385310	849	553	38	95.66	10.16
chr1	10387198	10387639	442	217	21	53.58	6.2
chr1	10403563	10404394	832	267	64	216.53	14.3
chr1	10411058	10411857	800	596	38	114.27	12.57
chr1	10453190	10453626	438	220	26	95.12	8.65
chr1	10454042	10454500	459	203	32	127.57	10.47
chr1	10460512	10461167	656	199	43	155.14	12.57
chr1	10522613	10523061	449	212	24	104.48	10.06
chr1	10527916	10528356	441	232	81	544.61	21.55
chr1	10532021	10532399	379	190	18	77.3	7.87
chr1	10545384	10545841	458	245	52	259.39	13.74
chr1	10552910	10553335	426	214	18	64.17	7.87
chr1	10554827	10555183	357	179	20	98.47	8.75
chr1	10580228	10580833	606	240	37	170.71	12.25
chr1	10587167	10587632	466	251	59	235.97	10.84
chr1	10596296	10596737	442	205	44	248.8	15.44
chr1	10606699	10607132	434	218	18	64.17	7.87
chr1	10484917	10485331	415	208	46	323.79	20.12
chr1	10622494	10623317	824	342	82	351	12.1
chr1	10643282	10643653	372	187	52	404.98	17.83
chr1	10648560	10649113	554	200	33	151.01	11.81
chr1	10668702	10669282	581	311	24	82.15	9.18
chr1	10686198	10686764	567	270	36	171.85	13.56
chr1	10708262	10708745	484	208	18	58.44	7
chr1	10717339	10717796	458	220	58	310.53	15.92
chr1	10736349	10736769	421	211	27	137.16	11.81
chr1	10739661	10740103	443	226	18	64.02	7.44
chr1	10750037	10750550	514	195	21	72.82	8.31
chr1	10782471	10783410	940	581	36	106.83	12.68
chr1	10789308	10789916	609	200	27	97.33	9.62
chr1	10798847	10799548	702	198	36	109.05	10.65
chr1	10799903	10800319	417	209	21	72.09	7.2
chr1	10809111	10809473	363	182	24	145.35	10.5
chr1	10815954	10816629	676	461	34	133.94	10.93
chr1	10821773	10822247	475	172	18	59.61	7
chr1	10837483	10838155	673	184	26	81.83	10.5
chr1	10842257	10842932	678	486	65	299.6	17.04
chr1	10883075	10883795	721	502	31	106.23	10.5
chr1	10927496	10927905	410	206	19	77.3	8.31
chr1	10967431	10967971	541	350	21	69.07	8.31
chr1	11005104	11005816	713	509	26	76.78	8.75
chr1	11013815	11014697	883	465	41	88.09	10.46
chr1	11064225	11064744	520	207	32	150.85	13.12
chr1	11073436	11074222	787	506	24	57.98	9.18
chr1	11086066	11086788	723	211	46	210.97	19.21
chr1	11094490	11094962	473	275	20	72.44	7.87
chr1	11104564	11105175	612	427	41	201.65	16.18
chr1	11177850	11178243	394	198	23	113.47	10.06
chr1	11217264	11217832	569	194	25	90.4	10.5
chr1	11224004	11224552	549	201	22	74.14	7
chr1	11224610	11225200	591	214	27	93.55	10.5
chr1	11245873	11246702	830	496	90	362.24	16.06
chr1	11251162	11251670	512	220	21	73.1	8.31
chr1	11259900	11260245	346	174	18	91.23	7.87
chr1	11262973	11263324	352	177	26	170.76	11.37
chr1	11279452	11280152	701	515	25	72.49	10.5
chr1	11289345	11289917	573	371	19	53.61	7.44
chr1	11330374	11330857	484	242	24	97.83	9.62
chr1	11339984	11340340	357	179	17	84.17	7.44
chr1	11355671	11356327	657	335	21	55.42	7
chr1	11397687	11398224	538	265	37	147.67	10.16
chr1	11403733	11404298	566	364	28	111.36	10.5
chr1	11414765	11415300	536	287	39	205	15.75
chr1	11423734	11424142	409	205	45	289.11	16.42
chr1	11432599	11433220	622	436	29	108.62	10.93
chr1	11535972	11536496	525	327	24	68.12	6.65
chr1	11537521	11538342	824	554	27	52.25	4.95
chr1	11554289	11555178	890	493	34	101.41	10.5
chr1	11567801	11568226	426	214	42	135.47	7.79
chr1	11569728	11570153	426	214	75	387.32	14.14
chr1	11615449	11615956	508	292	18	55.46	7
chr1	11628692	11629197	506	293	36	98.61	7.47
chr1	11629507	11630439	933	515	57	122.72	8.23
chr1	11644533	11644984	452	234	30	151.11	12.68
chr1	11648847	11649277	432	217	22	91.23	9.62
chr1	11719012	11719445	434	218	45	257.98	16.16
chr1	11729535	11730239	705	474	55	255.17	17.6
chr1	11737754	11738134	381	191	43	334.19	18.81
chr1	11776300	11777107	808	500	42	166.67	14.87
chr1	11818574	11819174	601	270	74	397.88	18.67
chr1	11840561	11841368	808	487	27	71.48	5.69
chr1	11866141	11866649	509	178	20	67.27	7.87
chr1	11869454	11870020	567	219	35	163.83	12.68
chr1	11895345	11895800	456	216	20	75.05	8.31
chr1	11912817	11913245	429	215	21	84.17	9.18
chr1	11947166	11947809	644	193	27	92.03	10.93
chr1	11979777	11980203	427	214	27	129.11	11.81
chr1	12009551	12010043	494	280	17	51.4	6.56
chr1	12016617	12017186	570	319	24	83.75	8.31
chr1	12277480	12277835	356	179	26	170.76	11.37
chr1	12265076	12265503	428	215	41	256.14	17.18
chr1	12261324	12262071	748	532	42	178.46	17.06
chr1	12253995	12254679	685	191	28	68.72	9.7
chr1	12240733	12241412	680	280	57	237.38	16.2
chr1	12058431	12058843	413	207	21	91.23	9.18
chr1	12067498	12067931	434	218	33	160.66	12.44
chr1	12072017	12072384	368	185	28	179.49	12.25
chr1	12077579	12078304	726	532	45	146.53	12.97
chr1	12091873	12092787	915	557	35	66.53	9.3
chr1	12098518	12099702	1191	593	62	149.82	15.28
chr1	12113615	12113937	323	162	22	153.69	9.62
chr1	12121076	12121725	650	393	27	91.16	8.75
chr1	12127151	12127905	755	521	28	83.21	8.31
chr1	12140183	12140904	722	527	42	183.93	13.12
chr1	12146292	12146702	411	206	37	234.39	16.18
chr1	12150330	12150758	429	215	39	243.93	17.06
chr1	12461826	12462370	545	328	28	115.22	8.31
chr1	12345809	12346338	530	300	24	89.94	9.18
chr1	12356211	12356641	431	216	20	77.3	8.75
chr1	12383404	12384206	803	368	23	51.62	7
chr1	12426893	12427757	869	248	67	281.55	17.71
chr1	12517013	12517688	676	177	24	69.76	9.18
chr1	12521112	12521674	563	281	31	133.77	11.37
chr1	12552721	12553259	539	338	21	69.34	8.31
chr1	12557419	12557865	447	211	33	178.05	14
chr1	12584328	12584794	467	249	31	155.6	13.12
chr1	12640239	12641014	776	249	43	165.14	15.88
chr1	12658325	12658808	484	266	52	284.74	16.48
chr1	12669518	12670389	872	296	32	92	6.56
chr1	12680895	12681565	671	277	23	64.73	8.75
chr1	12693667	12694256	591	255	37	174.19	14.43
chr1	12711748	12712430	683	217	23	58.84	5.35
chr1	12713686	12714115	430	216	21	84.17	9.18
chr1	12761927	12762795	869	314	32	84.09	9.7
chr1	12791573	12791966	394	198	17	70.63	7.44
chr1	12803977	12804529	553	220	18	50.34	5.69
chr1	12818831	12819956	1126	716	42	77.67	7.01
chr1	12870107	12870992	886	437	33	96.06	11.37
chr1	12884055	12884418	364	183	17	77.3	7.44
chr1	12890236	12891287	1052	561	35	74.07	11.5
chr1	12901606	12901983	378	190	22	113.47	9.62
chr1	12935470	12935896	427	214	20	77.3	8.75
chr1	13038257	13038677	421	211	22	98.47	9.62
chr1	13110205	13110870	666	393	23	65.3	7.87
chr1	13136339	13136985	646	443	33	132.32	12.68
chr1	13194503	13195007	505	308	18	55.82	6.56
chr1	13196468	13196875	408	205	17	57.91	7.44
chr1	13209835	13210375	541	214	38	195.05	15.75
chr1	13232547	13232963	417	209	21	91.23	9.18
chr1	13236222	13236671	450	247	17	56.85	7
chr1	13239500	13239968	469	219	54	338.78	19.29
chr1	13246878	13247282	405	203	17	64.17	7.44
chr1	13268371	13269053	683	491	29	99.06	11.81
chr1	13279647	13280601	955	418	27	57.44	10.06
chr1	13318476	13318930	455	243	19	68.66	7.87
chr1	13337813	13338411	599	317	37	161.38	13.33
chr1	13358122	13358537	416	209	41	250.75	15.72
chr1	13384192	13384913	722	219	53	203.55	15.29
chr1	13409943	13410305	363	182	19	98.47	8.31
chr1	13449185	13449738	554	258	31	135.62	11.81
chr1	13469201	13469588	388	195	17	70.63	7.44
chr1	13483285	13483783	499	292	41	233.94	17.06
chr1	13497985	13498583	599	214	28	105.65	11.37
chr1	13556179	13556653	475	256	26	114.19	10.5
chr1	13570888	13571306	419	210	23	105.89	10.06
chr1	13576100	13576430	331	166	20	121.21	8.75
chr1	13591702	13592166	465	203	41	245.33	16.62
chr1	13617412	13618009	598	301	44	230.86	15.75
chr1	13627619	13628048	430	216	17	57.91	7.44
chr1	13631956	13632497	542	332	47	251.29	17.26
chr1	13667894	13668403	510	212	23	86.46	8.75
chr1	13695794	13696140	347	174	25	162.16	10.93
chr1	13728939	13729835	897	510	35	84.09	9.34
chr1	13731171	13731567	397	199	19	69.43	6.82
chr1	13766723	13767255	533	336	23	82.85	7.87
chr1	13785560	13786138	579	188	19	52.96	7
chr1	13813258	13813666	409	205	47	305.25	16.88
chr1	13827928	13828346	419	210	23	105.89	10.06
chr1	13886287	13886773	487	213	22	83.47	7.87
chr1	13893172	13893767	596	246	24	80.02	9.18
chr1	13907803	13908151	349	175	18	91.23	7.87
chr1	13924666	13925095	430	216	18	64.17	7.87
chr1	13981827	13982293	467	232	25	108.33	10.06
chr1	13993142	13993534	393	197	34	224.96	14.87
chr1	13998239	13998725	487	273	22	83.47	7.44
chr1	14043197	14043801	605	201	19	50.24	6.56
chr1	14088370	14088717	348	175	18	72.09	6.17
chr1	14111501	14111940	440	229	35	191.45	14.25
chr1	14115814	14116374	561	200	30	126.74	12.68
chr1	14128756	14129611	856	467	68	247.78	13.63
chr1	14181769	14182252	484	245	20	61.69	6.9
chr1	14182663	14183084	422	212	23	83.35	8.39
chr1	14212290	14212783	494	277	42	220.58	15.08
chr1	14239881	14240579	699	198	25	72.73	9.18
chr1	14268520	14269058	539	324	20	63.32	6.56
chr1	14293477	14294262	786	373	31	97.04	8.31
chr1	14361611	14362094	484	269	22	80.57	8.38
chr1	14362822	14363283	462	204	24	94.72	10.06
chr1	14371621	14372056	436	219	53	344.94	19.98
chr1	14397281	14397985	705	193	26	77.76	10.5
chr1	14404038	14404762	725	207	28	87.03	10.5
chr1	14416118	14416576	459	242	47	275.61	17.06
chr1	14444027	14444601	575	388	20	58.94	7.87
chr1	14454891	14455543	653	215	22	61.23	7
chr1	14553813	14554165	353	177	22	129.11	9.62
chr1	14578197	14578777	581	372	22	69.84	7.44
chr1	14626352	14626908	557	214	21	66.96	7.87
chr1	14749585	14750005	421	211	38	211.71	14.33
chr1	14759011	14759470	460	205	17	55.55	7
chr1	14766823	14767877	1055	500	31	51.54	9.49
chr1	14771918	14772442	525	260	52	289.59	17.6
chr1	14784797	14785531	735	516	29	85.73	10.5
chr1	14812758	14813381	624	195	25	82.33	10.06
chr1	14839642	14840159	518	191	22	78.62	8.75
chr1	14864178	14864659	482	216	18	58.7	7.44
chr1	14872600	14873069	470	256	23	83.78	8.58
chr1	14889049	14890044	996	439	50	128.54	13.76
chr1	14937221	14937779	559	313	33	149.9	12.25
chr1	14947546	14947998	453	215	21	71.15	7.82
chr1	14975234	14975966	733	233	38	127.63	13.14
chr1	15040714	15041088	375	188	17	77.3	7.44
chr1	15014959	15015378	423	212	46	323.79	20.12
chr1	15103664	15104099	436	219	38	224.96	16.62
chr1	15128331	15129112	782	568	42	171.64	15.31
chr1	15143983	15144402	420	211	35	206.42	15.31
chr1	15158403	15158967	566	212	24	84.35	9.18
chr1	15166237	15166857	621	368	27	95.47	9.62
chr1	15236968	15237321	354	178	21	120.7	9.14
chr1	15241845	15242588	744	237	49	204.44	15.58
chr1	15108117	15108522	406	204	19	77.3	8.31
chr1	15275909	15276542	634	344	28	100	9.62
chr1	15427595	15428141	547	270	79	347.82	12.9
chr1	15450761	15451186	426	214	19	70.63	8.31
chr1	15461812	15462542	731	450	37	145.2	13.56
chr1	15495128	15495528	401	201	17	64.17	7.44
chr1	15518271	15518758	488	216	19	63.98	7
chr1	15545829	15546287	459	256	17	55.68	7
chr1	15561149	15561561	413	207	25	121.21	10.93
chr1	15603937	15604271	340	171	23	108.33	7.13
chr1	15606171	15606588	418	210	42	228.43	13.38
chr1	15612665	15613238	574	219	55	312.14	19.94
chr1	15623432	15623990	559	209	33	131.88	12.07
chr1	15648449	15648943	495	307	17	51.28	6.56
chr1	15652957	15653352	396	199	23	113.47	10.06
chr1	15699936	15700667	732	281	40	166.77	14.43
chr1	15709072	15709921	850	430	32	88.93	11.81
chr1	15712209	15712659	451	245	34	185.68	14.43
chr1	15718568	15719202	635	441	25	71.33	8.38
chr1	15729145	15729658	514	188	32	152.26	13.12
chr1	15748844	15749445	602	209	31	126.15	10.5
chr1	15752616	15753191	576	216	19	53.28	6.56
chr1	15776692	15777135	444	216	23	98.09	9.62
chr1	15829706	15830326	621	403	36	144.47	12.48
chr1	15889612	15890693	1082	553	37	63.81	9.84
chr1	15902730	15903107	378	190	22	113.47	9.62
chr1	15916650	15917165	516	188	31	143.85	12.68
chr1	15921302	15921806	505	271	50	317.93	20.56
chr1	15927792	15928232	441	232	19	70.63	7.87
chr1	15943010	15943506	497	325	27	117.22	10.93
chr1	15952046	15952458	413	207	33	197.33	14.43
chr1	15976583	15976914	332	167	33	273.16	14.43
chr1	16242627	16243275	649	207	20	51.02	7.44
chr1	16248618	16249207	590	359	40	176.68	11.31
chr1	16264220	16264785	566	347	35	134.67	10.44
chr1	16264970	16265412	443	198	21	50.84	5.95
chr1	16302035	16302503	469	288	18	60.41	7.44
chr1	16336685	16337509	825	242	56	178.85	10.21
chr1	16340895	16341236	342	172	18	98.47	7.87
chr1	16361217	16361588	372	187	18	84.17	7.87
chr1	16363525	16364211	687	531	21	52.43	8.75
chr1	16374854	16375836	983	350	107	363.12	15.78
chr1	16409697	16410270	574	363	21	64.81	7.44
chr1	16446341	16447023	683	419	28	92.23	10.01
chr1	16462875	16463429	555	367	18	50.13	6.12
chr1	16597493	16597951	460	254	19	67.93	7.87
chr1	16600051	16600699	649	210	34	129.23	12.93
chr1	16629882	16630436	555	178	26	99.37	10.5
chr1	16656565	16657134	570	200	32	139.87	11.37
chr1	16703528	16703991	464	228	22	62.03	6.28
chr1	16793070	16793965	896	595	56	103.31	8.78
chr1	16794832	16795251	420	211	36	100.53	7.02
chr1	16722185	16722697	513	297	25	99.7	9.62
chr1	16735456	16735940	485	204	23	90.63	9.18
chr1	16842573	16842944	372	187	17	66.77	6.41
chr1	16844322	16844890	569	227	37	129.33	9.65
chr1	16860404	16861213	811	601	29	82.19	10.06
chr1	16930060	16930879	820	602	31	92.62	12.68
chr1	16947031	16947847	817	211	25	60.15	7
chr1	16967399	16968151	753	220	33	114.32	12.68
chr1	17022386	17022901	516	206	25	99.17	9.18
chr1	17027449	17027882	434	218	20	77.3	8.75
chr1	17037718	17038167	450	246	32	167.89	13.49
chr1	17050015	17050421	407	204	18	70.63	7.87
chr1	17073060	17073642	583	385	19	52.53	4.81
chr1	17103957	17104472	516	300	32	148.86	11.53
chr1	17144979	17145720	742	552	26	73.34	8.75
chr1	17148830	17149453	624	421	28	101.58	11.37
chr1	17162835	17163367	533	206	23	69.74	7.79
chr1	17174114	17175053	940	413	49	181.5	17.69
chr1	17215704	17216185	482	230	61	332.04	16.28
chr1	17372829	17373571	743	271	35	129.21	11.37
chr1	17392816	17393335	520	258	22	78.32	8.75
chr1	17246966	17247466	501	295	18	56.31	7
chr1	17254482	17255173	692	486	46	195.36	15.99
chr1	17277525	17277875	351	176	43	378.02	18.02
chr1	17286257	17286677	421	211	26	129.11	11.37
chr1	17314250	17314765	516	249	40	218.79	16.1
chr1	17327647	17328482	836	271	41	148.31	14.66
chr1	17404096	17404582	488	290	19	63.98	7.44
chr1	17405960	17406411	452	249	21	75.69	8.31
chr1	17420183	17420576	394	198	19	84.17	8.31
chr1	17432202	17432756	555	198	24	86.01	9.62
chr1	17440514	17441395	882	373	155	614.02	17.43
chr1	17475536	17476117	582	363	64	275.54	14.14
chr1	17481926	17482445	520	220	54	331.2	20.24
chr1	17491852	17492449	598	183	19	50.95	6.56
chr1	17501146	17502161	1016	479	56	212.57	12.93
chr1	17548701	17549043	343	172	25	167.75	10.67
chr1	17566055	17566550	496	286	18	56.93	7
chr1	17578701	17579449	749	492	22	51.6	7.44
chr1	17628009	17628554	546	189	29	122.32	11.37
chr1	17639950	17640454	505	201	17	50.14	6.56
chr1	17754457	17754787	331	166	17	91.23	7.44
chr1	17761151	17761738	588	219	24	74.96	7
chr1	17768420	17768786	367	184	18	84.17	7.87
chr1	17777081	17777558	478	209	19	65.35	7
chr1	17780343	17781051	709	233	22	55.38	8.31
chr1	17794321	17794644	324	163	18	105.89	7.87
chr1	17798458	17799087	630	346	33	135.32	11.81
chr1	17808657	17809375	719	544	30	100.16	11.81
chr1	17858468	17858942	475	239	40	231.73	15.66
chr1	17876231	17876623	393	197	20	91.23	8.75
chr1	17900275	17900799	525	270	64	353.72	17.34
chr1	17925803	17926238	436	219	58	354.34	18.23
chr1	18020822	18021512	691	315	49	147.81	11.31
chr1	18025679	18026225	552	347	18	50.14	6.96
chr1	18052913	18053623	711	359	29	81.41	8.89
chr1	18053829	18054370	542	202	19	51.54	7
chr1	18068952	18069816	865	357	147	508.19	9.43
chr1	18082727	18083472	746	528	38	149.56	15.75
chr1	18130116	18130580	465	247	41	245.33	17.49
chr1	18137301	18138186	886	477	27	63.61	10.06
chr1	18156643	18157145	503	288	25	101.49	10.06
chr1	18167397	18167823	427	214	27	129.11	11.81
chr1	18188185	18188651	467	183	20	73.35	8.31
chr1	18232808	18233531	724	530	31	105.78	12.68
chr1	18306170	18307262	1093	514	37	94.54	12.25
chr1	18321943	18322656	714	260	25	70.97	9.18
chr1	18331638	18332042	405	203	21	91.23	9.18
chr1	18335310	18335909	600	391	23	73.36	9.18
chr1	18340762	18341461	700	387	70	173.18	9.48
chr1	18361482	18361952	471	217	39	187.97	13.03
chr1	18362556	18363001	446	211	21	55.73	6.46
chr1	18369077	18369627	551	198	26	96.05	10.06
chr1	18404680	18405056	376	189	23	129.11	10.06
chr1	18430760	18431244	485	239	31	143.05	12.68
chr1	18441135	18441639	505	290	19	61.72	7.44
chr1	18443392	18444103	712	381	30	72.62	7.21
chr1	18486614	18487129	516	316	37	193.32	14.43
chr1	18451651	18452296	646	466	20	51.32	5.25
chr1	18482866	18483243	378	190	18	84.17	7.87
chr1	18494598	18495346	749	534	31	95.95	13.12
chr1	18525574	18526250	677	401	35	140.89	8.75
chr1	18529867	18530436	571	372	32	139.66	12.25
chr1	18532934	18533657	724	202	40	151.83	14.82
chr1	18552042	18552773	732	538	25	68.93	6.12
chr1	18558692	18559388	697	491	34	130.2	10.93
chr1	18598364	18598876	513	260	42	228.58	16.04
chr1	18621867	18622472	606	241	23	72.58	8.31
chr1	18625139	18626008	870	181	34	95.05	6.06
chr1	18639013	18639512	500	248	28	123.59	10.01
chr1	18672937	18673560	624	219	90	399.24	16.77
chr1	18679649	18680469	821	327	42	137.55	13.14
chr1	18701621	18702339	729	450	105	464.77	18.02
chr1	18714996	18715744	749	254	25	67.06	8.75
chr1	18725925	18726332	408	205	18	70.63	7.87
chr1	18731470	18731985	516	214	39	191.05	13.8
chr1	18734540	18735073	534	331	32	138.2	11.31
chr1	18754498	18755350	853	281	43	122.9	11.15
chr1	18761030	18762156	1127	532	86	188.84	13.35
chr1	18774471	18775577	1107	819	74	190.55	11.19
chr1	18768733	18769191	459	246	53	310.73	17.3
chr1	18800459	18800866	408	205	44	291.98	17.16
chr1	18805148	18805561	414	208	22	76.88	8.03
chr1	18835261	18836088	828	616	50	186.86	16.88
chr1	18845183	18846096	914	428	40	134.45	15.23
chr1	18870409	18870793	385	193	22	113.47	9.62
chr1	18899892	18900609	718	349	27	81.98	9.18
chr1	18904504	18904891	388	195	27	153.69	11.81
chr1	18923953	18924351	399	200	19	84.17	8.31
chr1	18927705	18928181	477	252	34	167.94	12.93
chr1	18928904	18929320	417	209	20	71.62	8.08
chr1	18935716	18936235	520	321	33	73.74	6.02
chr1	18937744	18938402	659	444	54	180.62	12.15
chr1	18953121	18954079	959	630	94	180.72	9.79
chr1	18960041	18960732	692	483	43	135.33	11.02
chr1	18963292	18963865	574	210	19	53.5	7.44
chr1	18980811	18981577	767	427	35	125.29	11.37
chr1	18987206	18988023	818	442	55	74.36	6.49
chr1	18991699	18992909	1211	605	75	171.3	7.7
chr1	19005229	19006214	986	517	38	112.76	9.62
chr1	19012238	19012697	460	241	18	61.63	7
chr1	19017149	19017655	507	295	49	222.48	12.57
chr1	19028493	19028965	473	261	29	137.86	12.25
chr1	19049610	19050043	434	218	20	77.3	8.75
chr1	19054592	19055396	805	236	34	92.37	8.39
chr1	19056713	19057145	433	217	25	91.38	9.27
chr1	19069140	19069721	583	220	40	176	12.61
chr1	19072489	19072970	482	214	34	176.92	13.56
chr1	19081705	19082476	772	259	82	356.93	18.85
chr1	19084553	19085205	653	191	40	166.74	7.8
chr1	19100364	19100761	400	201	18	70.63	7.87
chr1	19103538	19104464	927	520	44	103.39	11.91
chr1	19110088	19110933	846	638	44	138.77	9.75
chr1	19117098	19117901	804	219	42	131.61	12.68
chr1	19123169	19124405	1237	255	62	85.49	6.55
chr1	19129013	19129436	424	213	26	129.11	11.37
chr1	19140862	19141760	899	542	30	77.83	9.62
chr1	19147507	19147999	493	289	24	96.22	9.62
chr1	19152527	19152973	447	199	61	322.72	14.51
chr1	19167032	19167631	600	392	45	219.34	17.16
chr1	19229904	19230657	754	236	62	251.65	13.81
chr1	19238996	19239723	730	280	38	108.98	9.43
chr1	19286090	19286600	511	305	20	67	8.31
chr1	19290327	19291291	965	464	87	282.47	16.1
chr1	19297429	19298025	597	266	21	62.03	7
chr1	19302646	19303381	736	522	44	167.32	11.31
chr1	19307614	19308034	421	211	24	113.47	10.5
chr1	19313691	19314311	621	260	22	64.89	8.75
chr1	19316928	19317362	435	218	18	64.17	7.87
chr1	19328822	19329234	413	207	28	145.35	12.25
chr1	19395110	19395867	758	203	24	60.83	7.44
chr1	19399632	19400168	537	197	26	102.47	8.75
chr1	19406823	19407223	401	201	17	64.17	7.44
chr1	19408829	19409196	368	185	19	84.17	8.31
chr1	19417574	19418092	519	268	37	192.49	14.43
chr1	19448599	19449103	505	215	64	336.04	15.52
chr1	19498762	19499483	722	388	34	125.93	11.37
chr1	19530940	19531297	358	180	27	179.49	11.81
chr1	19533004	19533305	302	152	18	121.21	7.87
chr1	19552022	19552532	511	163	22	79.69	8.75
chr1	19559014	19559501	488	210	29	134.44	12.25
chr1	19568583	19569084	502	294	20	68.24	7.87
chr1	19579029	19579622	594	207	21	62.39	8.31
chr1	19602546	19603248	703	405	36	143.22	11.81
chr1	19615519	19616084	566	206	19	54.38	5.25
chr1	19616262	19616568	307	154	18	100.43	7.4
chr1	19622791	19623190	400	201	21	98.47	9.18
chr1	19630096	19630918	823	278	30	65.64	6.68
chr1	19645484	19645886	403	202	23	113.47	10.06
chr1	19649454	19650064	611	220	45	207.73	15.21
chr1	19673174	19673920	747	209	48	173.22	15.2
chr1	19675689	19676322	634	433	24	74.93	9.62
chr1	19685102	19685758	657	400	22	60.79	7.87
chr1	19690553	19691290	738	242	73	300.78	16.84
chr1	19693467	19694040	574	210	62	327.1	17.67
chr1	19775667	19776058	392	197	25	137.16	10.93
chr1	19780131	19781263	1133	609	96	280.8	16.7
chr1	19812994	19814077	1084	511	48	145.24	15.08
chr1	19844774	19845120	347	174	17	65	5.74
chr1	19847176	19847733	558	218	63	314.77	12.97
chr1	19873354	19874371	1018	218	90	294.2	15.31
chr1	19884422	19885313	892	337	36	54.83	6.68
chr1	19952991	19953454	464	211	46	200.13	11.57
chr1	19956903	19957355	453	196	19	68.96	7.87
chr1	19960181	19961171	991	602	53	155.84	13.57
chr1	19966670	19967341	672	416	26	81.96	7.87
chr1	19997473	19998081	609	216	32	131.46	12.62
chr1	20005789	20006284	496	283	40	225.77	16.62
chr1	20019693	20020261	569	220	67	353.82	17.76
chr1	20027678	20028407	730	217	51	226.23	18.48
chr1	20031980	20032423	444	233	38	224.28	16.18
chr1	20062452	20063057	606	238	19	50.14	5.69
chr1	20105752	20106431	680	214	31	112.6	11.37
chr1	20117115	20117777	663	282	41	127.3	7.73
chr1	20117816	20118470	655	470	34	84.41	7.83
chr1	20158935	20159490	556	254	79	448.64	19.16
chr1	20163844	20164440	597	282	32	134.4	12.25
chr1	20180289	20180705	417	209	39	253.57	17.06
chr1	20199992	20200925	934	539	34	95.98	8.31
chr1	20212760	20213206	447	245	17	57.24	7
chr1	20222703	20223159	457	215	38	179.91	12.31
chr1	20228124	20229071	948	436	55	196.16	17.24
chr1	20231215	20231722	508	242	21	73.68	7
chr1	20258324	20258847	524	196	32	149.93	13.56
chr1	20273578	20274025	448	231	18	62.97	7.4
chr1	20274238	20274699	462	254	29	132.45	11.81
chr1	20290317	20290675	359	180	20	105.89	8.75
chr1	20291794	20292101	308	155	17	91.23	7.44
chr1	20333000	20333446	458	219	45	145.24	8.46
chr1	20345305	20345687	383	192	17	70.63	7.44
chr1	20359752	20360458	707	515	21	50.53	4.81
chr1	20408018	20408641	624	436	22	64.54	8.75
chr1	20418183	20418712	530	343	27	80.09	8.1
chr1	20497121	20497569	449	220	19	69.56	7.87
chr1	20527618	20528435	818	465	34	111.11	9.18
chr1	20581053	20581445	393	197	26	145.35	11.37
chr1	20601130	20601513	384	193	26	145.35	11.37
chr1	20607999	20608657	659	427	66	273.97	13.92
chr1	20622577	20623154	578	390	25	82.58	8.31
chr1	20626482	20626923	442	228	52	328.06	18.61
chr1	20662147	20662516	370	186	33	234.39	14.43
chr1	20664681	20665449	769	441	63	243.13	16.48
chr1	20672538	20673040	503	292	29	131.15	12.25
chr1	20684460	20685322	863	283	48	77.12	7.94
chr1	20686201	20687127	927	384	62	113.14	5.29
chr1	20690239	20691093	855	502	29	71.84	10.93
chr1	20705427	20705812	386	194	30	188.35	13.12
chr1	20710648	20711100	453	210	18	62.6	7.44
chr1	20717436	20718109	674	218	42	179.56	15.88
chr1	20721753	20722453	701	224	95	311.74	12.49
chr1	20728198	20728757	560	309	42	214.39	13.16
chr1	20734715	20735395	681	208	28	82.16	10.14
chr1	20738824	20739545	722	513	38	121.46	9.94
chr1	20746231	20747395	1165	178	42	102.74	7.12
chr1	20755131	20755866	736	512	78	276.17	13.81
chr1	20765210	20765763	554	339	59	285.67	15.92
chr1	20771309	20772091	783	303	40	119.04	11.64
chr1	20776783	20777273	491	290	24	61.65	6.01
chr1	20778841	20779394	554	309	49	197.87	11.98
chr1	20783542	20783983	442	213	56	311.99	15.55
chr1	20792799	20793361	563	370	28	111.9	11.37
chr1	20797873	20799530	1658	199	109	191.24	6.84
chr1	20803568	20804072	505	216	20	67.82	7.87
chr1	20818152	20818588	437	219	44	269.2	17.78
chr1	20831600	20832139	540	323	51	287.96	16.87
chr1	20845504	20845919	416	209	28	117.29	9.45
chr1	20856643	20857297	655	254	33	125.56	12.57
chr1	20904298	20904802	505	219	27	115.62	10.93
chr1	20981593	20982128	536	271	35	163.16	12.75
chr1	20986268	20986884	617	409	31	123.38	7.44
chr1	20993242	20993709	468	265	22	68.93	7.31
chr1	21020073	21020589	517	322	24	92.08	9.62
chr1	21026253	21026990	738	242	23	57.66	8.75
chr1	21028854	21029995	1142	564	60	154.92	12.8
chr1	21034126	21034923	798	328	55	217.76	15.2
chr1	21039417	21040057	641	292	44	212.01	16.34
chr1	21050275	21051095	821	289	40	150.22	14.87
chr1	21064575	21065672	1098	710	44	97.55	6.42
chr1	21092687	21093563	877	252	141	290.1	7.48
chr1	21113793	21114453	661	273	30	75.62	6.6
chr1	21138953	21139353	401	201	20	91.23	8.75
chr1	21145656	21146277	622	409	69	368.93	18.91
chr1	21154854	21155418	565	355	33	148.58	13.56
chr1	21165418	21166070	653	257	24	72.54	7.87
chr1	21168073	21168671	599	423	23	56.23	7.31
chr1	21232944	21233586	643	240	23	67.98	7
chr1	21235790	21236185	396	199	19	84.17	8.31
chr1	21246431	21247090	660	418	25	77.54	9.18
chr1	21257706	21258273	568	209	52	283.56	18.85
chr1	21260839	21261292	455	245	22	88.89	9.18
chr1	21275896	21276334	439	220	27	129.11	11.81
chr1	21278388	21278811	424	213	27	136.6	11.75
chr1	21297840	21298881	1038	615	95	196.2	12.8
chr1	21299094	21299695	602	355	49	87.66	6.59
chr1	21319479	21320051	573	359	26	96.4	9.62
chr1	21324780	21325194	415	208	17	64.17	7.44
chr1	21336449	21336953	505	306	41	189.08	12.64
chr1	21339215	21340160	946	405	59	139.15	10.03
chr1	21348721	21349580	860	248	80	319.96	17.94
chr1	21353392	21353822	431	216	31	159.25	13.23
chr1	21363093	21363507	415	208	64	386.19	15.57
chr1	21371452	21371883	432	217	38	224.96	16.62
chr1	21387200	21387643	444	218	19	70.32	7.87
chr1	21393578	21394600	1023	547	38	108.13	14
chr1	21404002	21404722	721	478	27	73.72	10.25
chr1	21411775	21412204	430	216	33	70.86	5.66
chr1	21413305	21414096	799	214	70	136	9.89
chr1	21414503	21414989	487	239	32	74.41	5.96
chr1	21418766	21419192	432	217	21	84.17	9.18
chr1	21428288	21428950	663	459	29	95.62	11.37
chr1	21436848	21437617	770	553	48	162.94	11.94
chr1	21444167	21444644	478	220	27	121.14	10.5
chr1	21448099	21448905	807	490	26	61.11	9.62
chr1	21453053	21453563	511	307	19	60.95	7
chr1	21466481	21467027	547	369	19	56.55	7.44
chr1	21469227	21469743	517	241	80	484.44	20.47
chr1	21481903	21482444	542	263	24	77	6.9
chr1	21484941	21485282	342	172	18	98.03	7.83
chr1	21494404	21494757	354	178	20	105.89	8.75
chr1	21502019	21502358	340	171	17	86.3	6.99
chr1	21520190	21520755	566	215	26	97.55	9.18
chr1	21524728	21525203	476	259	25	106.56	9.62
chr1	21540775	21541312	538	340	27	109.34	10.93
chr1	21548389	21549084	696	492	75	204.85	11.07
chr1	21550151	21550796	646	241	37	54.4	3.56
chr1	21562098	21562585	488	227	31	131.27	10.76
chr1	21575172	21575650	479	302	22	84.78	8.75
chr1	21591653	21592497	845	580	78	277.34	16.85
chr1	21612332	21612750	419	210	21	91.23	9.18
chr1	21627310	21627880	570	359	19	53.94	5.25
chr1	21636612	21637194	583	218	36	100.17	9.16
chr1	21658305	21659114	810	203	38	97.89	9.24
chr1	21669659	21670282	624	210	56	296.05	19.66
chr1	21678312	21679008	697	247	29	90.78	10.93
chr1	21681376	21682710	1335	1001	55	85.05	6.54
chr1	21682961	21683329	369	185	20	58.85	5.73
chr1	21693498	21694717	1220	543	100	59.7	6.77
chr1	21694985	21696212	1228	587	120	110.11	6.45
chr1	21702972	21703780	809	593	50	162.89	11.92
chr1	21719467	21719942	471	254	17	54.16	7
chr1	21732004	21732695	692	436	41	179.05	15.79
chr1	21753658	21754198	541	290	22	75.26	7.87
chr1	21769998	21770566	569	218	26	75.22	6.17
chr1	21771920	21772379	460	248	26	94.19	8.23
chr1	21784684	21785237	554	339	20	58.56	7.54
chr1	21821621	21822358	738	211	32	67.43	8.99
chr1	21822595	21823327	733	445	33	67.93	6.07
chr1	21842780	21844175	1396	570	93	166.04	9.27
chr1	21878151	21878748	598	194	20	56.34	7
chr1	21882597	21883005	409	205	17	64.17	7.44
chr1	21906191	21906825	635	472	20	52.42	7.87
chr1	21913497	21914123	630	196	26	81.51	9.18
chr1	21962904	21963387	484	266	37	172.36	12.02
chr1	21933079	21933825	747	531	26	59.16	7.79
chr1	21926080	21926451	372	187	17	50.99	5.06
chr1	21925442	21925875	434	218	34	131.69	10.12
chr1	21917163	21917542	380	191	35	243.1	15.23
chr1	21984729	21985440	712	360	66	274.61	11.31
chr1	21993120	21993729	610	220	74	336.94	15.93
chr1	22003311	22004143	833	422	46	114.82	10.77
chr1	22001797	22002235	439	220	23	62.4	6.42
chr1	22023804	22024455	652	403	26	84.65	10.06
chr1	22030672	22031050	379	190	26	153.69	11.37
chr1	22041900	22042524	625	324	24	70.17	7.87
chr1	22060207	22061007	801	522	32	71.35	8.2
chr1	22069338	22069754	417	209	54	281.24	12.73
chr1	22086529	22086953	425	213	22	91.23	9.62
chr1	22089766	22090544	779	219	37	111.64	11.49
chr1	22115347	22115905	559	178	32	142.18	12.25
chr1	22117982	22118453	475	265	22	85.45	9.18
chr1	22144036	22144827	792	218	24	57.51	6.12
chr1	22161448	22162026	579	201	36	168.3	10.88
chr1	22167781	22168465	685	284	41	174.99	14.4
chr1	22181795	22182248	454	218	28	134.3	11.81
chr1	22192378	22192828	451	233	24	104.08	10.06
chr1	22209164	22209508	345	173	19	87.27	6.72
chr1	22213237	22214149	913	535	70	192.69	11.75
chr1	22238125	22238600	476	260	20	71.99	8.31
chr1	22245238	22246202	965	539	35	91.02	10.28
chr1	22257957	22258583	627	219	40	61.25	6.34
chr1	22259098	22259571	474	247	34	57.5	4.89
chr1	22269694	22270479	786	254	32	102.6	6.96
chr1	22294061	22294817	757	512	32	102.58	11.73
chr1	22297533	22298145	613	341	39	154.41	12.37
chr1	22305157	22305566	410	206	22	98.47	9.62
chr1	22311478	22311927	450	239	47	124.62	6.74
chr1	22312289	22313086	798	551	94	256.73	11.97
chr1	22330368	22330816	449	203	21	82.97	8.31
chr1	22336317	22336855	539	287	44	241.22	14.66
chr1	22344715	22345131	417	209	22	98.47	9.62
chr1	22352697	22353147	451	214	47	281.92	17.35
chr1	22357841	22358486	646	385	26	85.48	7.87
chr1	22377696	22378280	585	374	24	50.56	5.29
chr1	22380224	22381188	965	450	52	125.91	8.72
chr1	22384428	22384981	554	323	47	172.01	10.44
chr1	22408451	22408821	371	186	34	243.93	14.87
chr1	22411975	22412751	777	281	37	133.96	14.09
chr1	22420233	22421005	773	240	31	98.8	9.62
chr1	22515624	22516274	651	439	25	78.71	8.75
chr1	22525602	22526324	723	467	48	140.56	11.06
chr1	22527698	22528261	564	241	26	51.63	4.58
chr1	22553133	22553709	577	209	40	162.98	13.08
chr1	22573089	22574002	914	564	57	182.63	15.08
chr1	22602661	22603042	382	192	18	71.62	7.27
chr1	22616217	22617009	793	326	25	62.49	9.18
chr1	22634261	22635010	750	195	24	61.64	9.62
chr1	22652690	22653125	436	219	37	215.63	16.18
chr1	22660958	22661423	466	204	28	131.53	11.37
chr1	22673866	22674624	759	256	28	82.72	10.93
chr1	22681321	22681860	540	315	20	63.19	7.87
chr1	22690231	22690694	464	209	18	61.08	7
chr1	22700628	22701018	391	196	36	225.9	14.04
chr1	22714415	22714909	495	262	63	337.62	15.92
chr1	22721271	22721730	460	203	38	218.98	15.75
chr1	22735152	22735594	443	226	23	98.28	9.62
chr1	22749953	22750470	518	245	18	54.27	7
chr1	22800240	22800921	682	464	27	86.69	10.93
chr1	22818599	22819276	678	188	33	126.56	13.56
chr1	22851612	22852428	817	215	52	162.43	14.03
chr1	22865376	22866077	702	281	36	137.84	13.41
chr1	22868442	22868811	370	186	25	145.35	10.93
chr1	22874908	22875291	384	193	24	129.11	10.5
chr1	22880081	22880460	380	191	21	105.89	9.18
chr1	22908459	22909350	892	350	38	125.64	14.43
chr1	22911211	22911830	620	429	26	89.18	9.62
chr1	22927441	22927908	468	216	25	108.13	10.5
chr1	23010447	23011117	671	211	43	169.7	13.79
chr1	23021853	23022341	489	274	40	227.99	17.06
chr1	23092193	23092795	603	237	34	104.97	9.48
chr1	23093069	23093484	416	209	21	59.93	6.6
chr1	23103323	23103778	456	247	26	118.16	10.93
chr1	23115207	23115787	581	365	33	137.69	11.93
chr1	23129367	23130353	987	462	47	159.87	17.69
chr1	23158463	23159153	691	486	39	158.89	14.4
chr1	23169407	23169860	454	210	22	89.07	8.75
chr1	23205278	23205742	465	218	26	116.25	10.5
chr1	23285535	23285985	451	202	23	77.9	7.66
chr1	23287631	23288127	497	309	34	151.73	11.87
chr1	23300212	23300768	557	215	22	73.03	7.87
chr1	23314933	23315429	497	281	18	56.8	6.56
chr1	23326266	23326735	470	218	59	311	15.73
chr1	23333458	23333822	365	183	30	206.42	13.12
chr1	23363747	23364743	997	496	27	54	9.18
chr1	23374549	23374967	419	210	17	57.91	7.44
chr1	23490144	23490678	535	350	30	132	10.5
chr1	24984046	24984717	672	487	21	53.9	8.75
chr1	24962001	24962464	464	208	19	67.34	7.87
chr1	24947995	24948311	317	159	18	113.47	7.87
chr1	24939413	24940039	627	206	33	135.9	13.56
chr1	24934422	24935199	778	219	47	184.89	16.21
chr1	24928152	24929235	1084	504	40	109.03	13.66
chr1	24889912	24890605	694	427	24	67.68	8.31
chr1	24864553	24865031	484	266	95	576.84	19.82
chr1	24855573	24856583	1013	820	56	177.63	9.4
chr1	24844750	24845298	549	220	22	74.14	7.87
chr1	24830582	24831278	697	211	22	56.58	8.75
chr1	24822543	24823089	547	321	35	168.58	11.81
chr1	24819272	24819719	448	195	26	119.89	10.93
chr1	24787469	24787835	367	184	18	84.17	7.87
chr1	24775665	24776567	903	470	25	52.51	9.62
chr1	24773331	24773696	366	184	35	250.1	14.14
chr1	24765763	24766241	479	252	69	407.77	18.49
chr1	24759558	24760016	459	220	25	109.94	10.5
chr1	24752503	24753186	684	297	33	125.52	13.12
chr1	24744201	24744870	670	220	28	94.6	9.18
chr1	24721747	24722504	758	545	88	285.35	14.69
chr1	24709284	24709717	434	218	26	121.21	11.37
chr1	24667903	24668621	719	204	28	87.82	10.5
chr1	24651678	24652109	432	217	36	206.42	15.75
chr1	24639062	24639746	687	481	23	62.95	9.18
chr1	24635801	24636267	467	210	29	139.26	12.25
chr1	24626320	24626819	500	217	33	149.54	12.09
chr1	24577533	24578254	722	537	24	64.58	8.31
chr1	24574269	24575066	798	218	24	52.05	8.31
chr1	24571155	24571603	449	215	17	56.98	7
chr1	24568040	24568494	455	218	18	62.32	7.44
chr1	24551141	24551877	738	187	26	68.26	7.87
chr1	24548339	24549011	673	298	21	53.8	7.44
chr1	24483988	24484690	703	353	48	236.51	16.18
chr1	24470327	24471305	979	493	28	60.09	9.62
chr1	24462659	24463449	791	574	78	298.32	16.33
chr1	24434319	24434912	594	264	28	106.49	9.18
chr1	24398002	24398710	709	213	27	83.13	10.93
chr1	24340095	24340533	439	220	47	237.73	13.63
chr1	24339237	24339706	470	218	24	62.57	6.85
chr1	24335241	24335984	744	248	22	52.05	5.25
chr1	24331385	24331842	458	204	17	55.81	7
chr1	24328992	24329328	337	169	20	121.21	8.75
chr1	24304964	24305316	353	177	26	132.52	8.29
chr1	24303158	24303592	435	218	34	117.14	8.94
chr1	24269844	24270249	406	204	30	170.76	13.12
chr1	24265311	24265685	375	188	34	243.93	14.87
chr1	24262072	24262523	452	208	45	288.17	19.14
chr1	24258860	24259402	543	358	42	205.41	15.08
chr1	24253628	24254493	866	228	101	326.55	15.87
chr1	24245403	24246093	691	210	53	270.33	20.16
chr1	24226194	24226743	550	213	18	50.67	7
chr1	24220892	24221352	461	243	121	697.7	18.54
chr1	24213552	24213945	394	198	34	210.49	13.5
chr1	24203826	24204576	751	264	67	278.04	16.76
chr1	24198344	24198978	635	332	43	171.15	13.17
chr1	24194895	24195371	477	252	26	99.67	8.67
chr1	24155248	24155740	494	301	39	217.34	16.18
chr1	24123951	24124557	607	359	21	60.87	5.69
chr1	24119521	24119922	402	202	27	145.35	11.81
chr1	24110528	24111046	519	217	19	59.93	7
chr1	24087130	24087887	758	444	41	112.59	9.11
chr1	24075992	24076403	412	207	32	182.66	13.41
chr1	24056880	24057798	919	466	56	88.99	8.39
chr1	24055614	24056098	485	242	64	251.1	10.78
chr1	24021705	24022143	439	220	19	70.63	8.31
chr1	24007334	24008014	681	404	39	169.74	10.93
chr1	23995195	23996013	819	334	32	86.59	10.92
chr1	23993303	23993704	402	202	18	54.61	6.17
chr1	23985946	23986332	392	197	22	105.89	9.62
chr1	23982068	23982661	594	200	41	205.49	16.1
chr1	23976782	23977345	564	372	23	78.28	7.87
chr1	23970184	23970649	466	255	37	159.46	11.16
chr1	23958979	23959734	756	421	71	223.43	12.61
chr1	23954752	23955615	866	258	60	195.82	14.89
chr1	23942910	23943321	412	207	18	70.63	7.87
chr1	23869657	23870338	680	475	29	99.5	11.81
chr1	23864419	23865036	618	219	24	71.05	9.62
chr1	23856306	23856729	424	213	35	206.42	15.31
chr1	23847558	23847966	409	205	24	113.47	10.5
chr1	23832398	23832947	551	200	43	203.4	14.36
chr1	23819866	23820650	785	283	37	132.62	10.67
chr1	23813333	23813895	563	216	24	78.17	8.08
chr1	23812048	23812747	700	530	28	79.61	10.14
chr1	23736926	23737318	393	197	24	121.21	10.5
chr1	23729304	23729649	346	174	23	145.35	10.06
chr1	23709947	23710686	740	217	45	196.09	18.02
chr1	23672509	23673167	659	475	20	50.05	7.87
chr1	23651811	23652505	695	484	37	151.97	10.06
chr1	23639581	23640211	631	425	29	107.13	10.93
chr1	23624797	23625177	381	191	25	144.77	10.88
chr1	23566385	23566955	571	214	26	96.73	9.62
chr1	23571939	23572376	438	220	21	80.89	8.8
chr1	25028462	25029184	723	194	28	87.29	11.81
chr1	25057302	25058018	717	504	30	100.44	10.5
chr1	25094227	25094773	547	343	27	107.71	10.93
chr1	25099898	25100405	508	254	29	130.07	11.81
chr1	25143816	25144262	447	206	41	251.74	17.49
chr1	25156332	25156808	477	233	41	240.36	16.53
chr1	25167000	25167748	749	541	35	120.69	13.16
chr1	25169928	25170365	438	220	25	105.89	10.93
chr1	25175306	25175755	450	217	73	472.44	20.86
chr1	25192384	25192867	484	268	25	105.02	10.06
chr1	25212678	25213401	724	539	23	59.06	9.18
chr1	25215951	25216506	556	365	21	67.09	8.31
chr1	25240970	25241461	492	206	22	82.66	8.75
chr1	25263491	25263885	395	198	19	84.17	8.31
chr1	25265491	25265877	387	194	25	129.11	10.93
chr1	25292656	25293391	736	207	28	85.6	10.06
chr1	25343331	25344367	1040	856	47	142.38	10.1
chr1	25390152	25390539	388	195	40	252.49	13.92
chr1	25411251	25411893	643	169	20	51.62	7
chr1	25418791	25419645	855	267	98	419.7	19.16
chr1	25443189	25443956	768	504	30	74.06	8.98
chr1	25491768	25492308	546	340	30	129.16	12.18
chr1	25505993	25506389	397	199	17	64.17	7.44
chr1	25554644	25555296	653	174	24	72.54	9.62
chr1	25603652	25604031	380	191	24	129.11	10.5
chr1	25609585	25610340	759	219	37	109.11	11.31
chr1	25627619	25628082	464	305	17	55.04	6.56
chr1	25641262	25642186	925	431	69	233.19	11.04
chr1	25647874	25648442	569	374	34	147.72	10.7
chr1	25651699	25652162	464	240	25	108.93	10.06
chr1	25657144	25657605	462	249	31	156.87	12.25
chr1	25675871	25676499	629	266	91	439.99	17.55
chr1	25692155	25692906	752	547	42	177.64	14
chr1	25723253	25724198	946	492	52	198.07	12.52
chr1	25730993	25732057	1065	496	75	231.35	11.84
chr1	25746941	25747699	759	546	47	214.68	17.93
chr1	25819678	25820099	422	212	28	144.77	12.18
chr1	25826679	25827213	535	293	83	466.23	18.77
chr1	25844266	25844732	467	218	26	115.84	10.93
chr1	25861203	25861694	492	185	21	76.06	8.31
chr1	25884695	25885453	759	217	49	209.9	14.82
chr1	25997543	25998514	972	362	62	202.01	10.26
chr1	26048563	26049031	469	219	21	79.66	8.31
chr1	26067373	26068097	725	517	30	99.3	11.37
chr1	26080831	26081293	463	211	36	199.88	14.43
chr1	26089534	26090300	767	559	34	95.96	7.9
chr1	26096724	26097143	420	211	19	70.63	8.31
chr1	26100337	26100880	544	250	23	81.19	6.56
chr1	26125942	26126305	364	183	19	98.47	8.31
chr1	26152120	26152482	363	182	17	77.3	7.44
chr1	26196104	26196731	628	358	26	88.02	9.62
chr1	26210077	26210649	573	361	27	103.19	8.75
chr1	26218701	26219062	362	182	17	77.3	7.44
chr1	26222700	26223391	692	283	45	213.66	15.66
chr1	26229365	26229966	602	213	20	55.9	7.44
chr1	26269152	26269870	719	433	37	147.41	11.81
chr1	26286389	26286916	528	209	33	149.37	12.75
chr1	26297542	26297971	430	216	17	57.91	7.44
chr1	26304859	26305284	426	214	44	247.18	14.86
chr1	26316228	26316667	440	240	41	243.61	16.45
chr1	26331467	26332174	708	493	30	101.76	9.62
chr1	26349733	26350170	438	220	32	170.76	14
chr1	26359639	26360094	456	243	39	117.4	7.61
chr1	26360829	26361321	493	219	69	303.16	12.59
chr1	26370654	26371025	372	187	21	105.89	9.18
chr1	26438088	26438963	876	170	42	154.55	10.06
chr1	26447766	26448337	572	359	53	301.68	20.24
chr1	26508681	26509059	379	190	17	70.63	7.44
chr1	26526015	26526458	444	237	17	57.65	7
chr1	26530828	26531566	739	544	30	91.08	10.7
chr1	26556142	26556915	774	571	61	202.8	14.42
chr1	26571688	26572125	438	220	26	121.21	11.37
chr1	26612140	26613183	1044	839	90	278	10.44
chr1	26652827	26653336	510	269	27	114.64	10.93
chr1	26671802	26672489	688	312	34	59.33	6.11
chr1	26673071	26673721	651	293	64	222.47	11.2
chr1	26682307	26682988	682	477	21	52.91	6.56
chr1	26701018	26701408	391	196	24	129.11	10.5
chr1	26712120	26712584	465	213	45	210.17	12.6
chr1	26755728	26756114	387	194	23	121.21	10.06
chr1	26804993	26805779	787	234	23	53.04	8.31
chr1	26810317	26810869	553	219	46	236.01	16.21
chr1	26925455	26925981	527	209	28	88.59	7.43
chr1	26930278	26930731	454	210	44	233.71	14.52
chr1	26953919	26955149	1232	300	58	125.37	10.12
chr1	26865431	26865931	501	216	44	253.77	16.76
chr1	26995206	26995674	470	212	29	138.56	11.81
chr1	27008853	27009331	479	236	36	195.12	14.43
chr1	27112653	27113195	543	343	34	161.46	14
chr1	27187445	27188103	661	445	42	164.85	13.08
chr1	27258966	27259354	389	195	18	77.3	7.87
chr1	27285479	27285955	477	249	41	234.28	15.92
chr1	27289476	27290220	745	197	26	67.49	8.31
chr1	27295473	27295846	374	188	21	105.89	9.18
chr1	27306491	27306896	404	203	32	98.92	6.46
chr1	27308436	27309036	601	395	66	244.55	11.81
chr1	27318253	27318841	590	411	24	80.86	10.06
chr1	27334757	27335344	588	292	52	246.13	14.22
chr1	27354734	27355180	447	217	47	299.82	18.92
chr1	27368946	27370051	1106	231	73	204.38	10.8
chr1	27376280	27376905	626	462	28	101.26	8.31
chr1	27423976	27424366	391	196	31	197.33	13.56
chr1	27431686	27432660	976	469	27	55.69	8.31
chr1	27491048	27491457	410	206	20	84.17	8.75
chr1	27494720	27495068	349	175	18	91.23	7.87
chr1	27513313	27513989	677	299	36	148.15	9.62
chr1	27574677	27575338	662	444	30	108.82	11.81
chr1	27581520	27581972	452	233	20	75.69	8.31
chr1	27593997	27594340	344	173	23	145.35	10.06
chr1	27612453	27613046	594	378	46	130.45	6.4
chr1	27613847	27614280	434	218	46	178.72	9.91
chr1	27634256	27634706	451	251	18	62.88	7.44
chr1	27638790	27639161	372	187	20	98.47	8.75
chr1	27641225	27641951	727	526	25	69.49	10.5
chr1	27665418	27666064	647	271	35	115.5	10.77
chr1	27697297	27697704	408	205	22	98.47	9.62
chr1	27712407	27712760	354	178	24	145.35	10.5
chr1	27747727	27748463	737	499	62	242.7	16
chr1	27771099	27771508	410	206	19	77.3	8.31
chr1	27782115	27782542	428	215	18	64.17	7.87
chr1	27793990	27794647	658	401	27	90.02	7.87
chr1	27843090	27843553	453	217	20	75.53	8.31
chr1	27845758	27846376	619	207	31	120.3	12.38
chr1	27866384	27866900	517	311	32	151.55	11.37
chr1	27873030	27874338	1309	737	77	194.79	9.32
chr1	27911505	27912111	607	421	24	72.45	7.87
chr1	27945347	27946071	725	460	22	53.83	6.56
chr1	28154975	28155839	866	357	42	92.3	7.17
chr1	28148998	28149450	453	224	71	446.04	19.27
chr1	28083227	28083966	740	217	41	172.6	16.62
chr1	28183043	28183670	628	216	26	88.02	6.12
chr1	28162937	28163852	916	214	46	141.36	9.9
chr1	28206985	28207426	442	246	25	113.47	10.5
chr1	28220768	28221100	333	167	25	179.49	10.93
chr1	28235649	28236009	361	181	26	162.16	11.37
chr1	28253455	28253853	399	200	26	137.16	11.37
chr1	28280029	28280464	436	219	25	77.81	7.35
chr1	28281026	28281487	462	214	40	162.86	10.75
chr1	28292565	28292977	413	207	36	224.96	15.75
chr1	28301561	28302236	676	210	23	53.3	7.54
chr1	28308968	28309416	449	210	27	127.5	11.37
[truncated: 246,394+ more rows]
